# Supplementary material for: Genomics in Equine MEED: Whole-Genome Sequencing and Target Mutation Identification
Source: Animals (Basel). 2026 May 21;16(10):1560. doi: 10.3390/ani16101560 (PMC13203250; doi:10.3390/ani16101560)
Supplement: Supplementary file 1 [file animals-16-01560-s001.zip]

Archive with 7 entries (7 files):
- Private GO pathway Excel sheet (S2).csv
- Private variant Excel sheet (S3).tsv
- Rare GO pathway Excel sheet (S1).csv
- Rare variant Excel sheet (S4).tsv
- Supplemental S5.avi
- Supplemental S6.tif
- Supplemental S7.tif
