# Supplementary material for: Genomics in Equine MEED: Whole-Genome Sequencing and Target Mutation Identification
Source: Animals (Basel). 2026 May 21;16(10):1560. doi: 10.3390/ani16101560 (PMC13203250; doi:10.3390/ani16101560)
Supplement: Supplementary file 1 [file animals-16-01560-s001.zip › Private GO pathway Excel sheet (S2).csv]

query	significant	p_value	term_size	query_size	intersection_size	precision	recall	term_id	source	term_name	effective_domain_size	source_order	parents
query_1	TRUE	1.46815454163227e-09	1233	1151	148	0.12858384013901	0.120032441200324	GO:0007010	GO:BP	cytoskeleton organization	17507	2609
