# Supplementary material for: Genomics in Equine MEED: Whole-Genome Sequencing and Target Mutation Identification
Source: Animals (Basel). 2026 May 21;16(10):1560. doi: 10.3390/ani16101560 (PMC13203250; doi:10.3390/ani16101560)
Supplement: Supplementary file 1 [file animals-16-01560-s001.zip › Private variant Excel sheet (S3).tsv]

chr10	4064051	C	G	649.46	G|missense_variant|MODERATE|ANKRD27|ANKRD27|transcript|XM_001489718.4|protein_coding|3/29|c.181G>C|p.Val61Leu|230/4569|181/3153|61/1050||,G|missense_variant|MODERATE|ANKRD27|ANKRD27|transcript|XM_005596122.3|protein_coding|3/28|c.253G>C|p.Val85Leu|350/4577|253/2985|85/994||,G|missense_variant|MODERATE|ANKRD27|ANKRD27|transcript|XM_023649479.1|protein_coding|3/29|c.181G>C|p.Val61Leu|346/4393|181/3…
chr10	5586589	A	G	671.47	G|missense_variant|MODERATE|PDCD2L|PDCD2L|transcript|XM_023649510.1|protein_coding|4/7|c.452A>G|p.Asn151Ser|910/1602|452/1101|151/366||,G|missense_variant|MODERATE|PDCD2L|PDCD2L|transcript|XM_023649511.1|protein_coding|4/7|c.449A>G|p.Asn150Ser|910/1602|449/1098|150/365||,G|downstream_gene_variant|MODIFIER|GPI|GPI|transcript|XM_001490607.5|protein_coding||c.*4974A>G|||||4704|
chr10	5831311	A	G	815.47	G|missense_variant|MODERATE|LOC102149499|LOC102149499|transcript|XM_014734177.2|protein_coding|3/3|c.419T>C|p.Val140Ala|626/3117|419/1593|140/530||
chr10	5875625	A	G	1110.46	G|missense_variant|MODERATE|BCL3|BCL3|transcript|XM_023651240.1|protein_coding|11/11|c.1700T>C|p.Val567Ala|1700/1893|1700/1893|567/630||WARNING_TRANSCRIPT_MULTIPLE_STOP_CODONS
chr10	5876832	G	A	553.46	A|missense_variant|MODERATE|BCL3|BCL3|transcript|XM_023651240.1|protein_coding|4/11|c.503C>T|p.Ala168Val|503/1893|503/1893|168/630||WARNING_TRANSCRIPT_MULTIPLE_STOP_CODONS
chr10	5883847	T	C	445.48	C|missense_variant|MODERATE|BCL3|BCL3|transcript|XM_023651240.1|protein_coding|3/11|c.338A>G|p.Asp113Gly|338/1893|338/1893|113/630||WARNING_TRANSCRIPT_MULTIPLE_STOP_CODONS,C|upstream_gene_variant|MODIFIER|ZNF181|ZNF181|transcript|XM_005596141.3|protein_coding||c.-5386T>C|||||4779|,C|upstream_gene_variant|MODIFIER|ZNF181|ZNF181|transcript|XM_023649522.1|protein_coding||c.-4807T>C|||||3667|,C|upstr…
chr10	5883866	C	T	459.47	T|missense_variant|MODERATE|BCL3|BCL3|transcript|XM_023651240.1|protein_coding|3/11|c.319G>A|p.Val107Ile|319/1893|319/1893|107/630||WARNING_TRANSCRIPT_MULTIPLE_STOP_CODONS,T|upstream_gene_variant|MODIFIER|ZNF181|ZNF181|transcript|XM_005596141.3|protein_coding||c.-5367C>T|||||4760|,T|upstream_gene_variant|MODIFIER|ZNF181|ZNF181|transcript|XM_023649522.1|protein_coding||c.-4788C>T|||||3648|,T|upstr…
chr10	5895499	C	G	433.47	G|missense_variant|MODERATE|ZNF181|ZNF181|transcript|XM_005596141.3|protein_coding|4/4|c.476C>G|p.Thr159Arg|1083/8176|476/1716|159/571||,G|missense_variant|MODERATE|ZNF181|ZNF181|transcript|XM_023649522.1|protein_coding|5/5|c.476C>G|p.Thr159Arg|1616/8709|476/1716|159/571||,G|missense_variant|MODERATE|ZNF181|ZNF181|transcript|XM_023649523.1|protein_coding|5/5|c.476C>G|p.Thr159Arg|1341/8434|476/171…
chr10	5922289	C	T	1004.47	T|missense_variant|MODERATE|ZNF599|ZNF599|transcript|XM_023649518.1|protein_coding|5/5|c.503G>A|p.Arg168His|686/2368|503/1812|168/603||,T|missense_variant|MODERATE|ZNF599|ZNF599|transcript|XM_023649521.1|protein_coding|4/4|c.347G>A|p.Arg116His|1132/2814|347/1656|116/551||,T|missense_variant|MODERATE|ZNF599|ZNF599|transcript|XM_023649519.1|protein_coding|5/5|c.503G>A|p.Arg168His|1245/2927|503/1812…
chr10	5928795	A	G	733.47	G|missense_variant|MODERATE|ZNF599|ZNF599|transcript|XM_023649518.1|protein_coding|4/5|c.269T>C|p.Phe90Ser|452/2368|269/1812|90/603||,G|missense_variant|MODERATE|ZNF599|ZNF599|transcript|XM_023649521.1|protein_coding|3/4|c.113T>C|p.Phe38Ser|898/2814|113/1656|38/551||,G|missense_variant|MODERATE|ZNF599|ZNF599|transcript|XM_023649519.1|protein_coding|4/5|c.269T>C|p.Phe90Ser|1011/2927|269/1812|90/60…
chr10	5928798	C	A	730.47	A|missense_variant|MODERATE|ZNF599|ZNF599|transcript|XM_023649518.1|protein_coding|4/5|c.266G>T|p.Arg89Leu|449/2368|266/1812|89/603||,A|missense_variant|MODERATE|ZNF599|ZNF599|transcript|XM_023649521.1|protein_coding|3/4|c.110G>T|p.Arg37Leu|895/2814|110/1656|37/551||,A|missense_variant|MODERATE|ZNF599|ZNF599|transcript|XM_023649519.1|protein_coding|4/5|c.266G>T|p.Arg89Leu|1008/2927|266/1812|89/60…
chr10	6726778	GCCGCTGCTGCTACCACTGCTGCCACCACTGCCACTGCTGCCACCACTGCTGCCACTGCTGCCACCACTGCTGCCACCACTGCTGCCACTGCTGCCGCTGCCT	G	840.24	G|disruptive_inframe_deletion|MODERATE|DMKN|DMKN|transcript|XM_023649560.1|protein_coding|5/18|c.504_605del|p.Gly169_Gly202del|817/2005|504/1486|168/494||WARNING_TRANSCRIPT_INCOMPLETE
chr10	6845790	ACGCCCCACCTGCCGCAGG	A	858.43	A|conservative_inframe_deletion|MODERATE|LOC102150892|LOC102150892|transcript|XM_023649568.1|protein_coding|1/2|c.73_90delGCGCCCCACCTGCCGCAG|p.Ala25_Gln30del|186/793|73/546|25/181||INFO_REALIGN_3_PRIME,A|disruptive_inframe_deletion|MODERATE|LOC102150892|LOC102150892|transcript|XM_005596162.3|protein_coding|1/2|c.95_112delGCGCCCCACCTGCCGCAG|p.Gly32_Ala37del|192/803|95/372|32/123||INFO_REALIGN_3_PR…
chr10	6967390	A	G	939.46	G|missense_variant|MODERATE|HAUS5|HAUS5|transcript|XM_001492238.6|protein_coding|17/19|c.1559A>G|p.Gln520Arg|1610/3694|1559/1902|520/633||
chr10	7040479	G	C	560.47	C|missense_variant|MODERATE|ZBTB32|ZBTB32|transcript|XM_005596166.3|protein_coding|2/6|c.780G>C|p.Gln260His|1409/2415|780/1476|260/491||,C|missense_variant|MODERATE|ZBTB32|ZBTB32|transcript|XM_023649576.1|protein_coding|2/6|c.780G>C|p.Gln260His|978/1984|780/1476|260/491||,C|missense_variant|MODERATE|ZBTB32|ZBTB32|transcript|XM_014733337.2|protein_coding|2/6|c.780G>C|p.Gln260His|984/1990|780/1476|…
chr10	7040919	C	T	834.47	T|missense_variant&splice_region_variant|MODERATE|ZBTB32|ZBTB32|transcript|XM_005596166.3|protein_coding|3/6|c.959C>T|p.Pro320Leu|1588/2415|959/1476|320/491||,T|missense_variant&splice_region_variant|MODERATE|ZBTB32|ZBTB32|transcript|XM_023649576.1|protein_coding|3/6|c.959C>T|p.Pro320Leu|1157/1984|959/1476|320/491||,T|missense_variant&splice_region_variant|MODERATE|ZBTB32|ZBTB32|transcript|XM_014…
chr10	7045162	C	T	518.46	T|missense_variant|MODERATE|KMT2B|KMT2B|transcript|XM_023649577.1|protein_coding|3/37|c.646C>T|p.Pro216Ser|661/8479|646/8163|216/2720||,T|downstream_gene_variant|MODIFIER|ZBTB32|ZBTB32|transcript|XM_005596166.3|protein_coding||c.*3311C>T|||||3001|,T|downstream_gene_variant|MODIFIER|ZBTB32|ZBTB32|transcript|XM_023649576.1|protein_coding||c.*3311C>T|||||3001|,T|downstream_gene_variant|MODIFIER|ZBTB…
chr10	7065358	G	T	661.47	T|missense_variant|MODERATE|IGFLR1|IGFLR1|transcript|XM_005596171.3|protein_coding|1/4|c.235C>A|p.Pro79Thr|489/1727|235/1419|79/472||,T|missense_variant|MODERATE|IGFLR1|IGFLR1|transcript|XM_023649580.1|protein_coding|1/4|c.235C>A|p.Pro79Thr|489/1724|235/1416|79/471||,T|missense_variant|MODERATE|IGFLR1|IGFLR1|transcript|XM_023649581.1|protein_coding|1/3|c.235C>A|p.Pro79Thr|489/1288|235/894|79/297|…
chr10	7086488	ACCCCC	A	917.85	A|frameshift_variant|HIGH|PROSER3|PROSER3|transcript|XM_023649578.1|protein_coding|8/11|c.1409_1413delCCCCC|p.Pro470fs|1549/2523|1409/2331|470/776||WARNING_TRANSCRIPT_MULTIPLE_STOP_CODONS&INFO_REALIGN_3_PRIME,A|upstream_gene_variant|MODIFIER|ARHGAP33|ARHGAP33|transcript|XM_023649586.1|protein_coding||c.-5068_-5064delCCCCC|||||4880|
chr10	7086496	CCTCCAGCCCCGCGACCCCGGTCTCCACCCTCGCGCCT	C	892.91	C|frameshift_variant|HIGH|PROSER3|PROSER3|transcript|XM_023649578.1|protein_coding|8/11|c.1417_1453delTCCAGCCCCGCGACCCCGGTCTCCACCCTCGCGCCTC|p.Ser473fs|1557/2523|1417/2331|473/776||WARNING_TRANSCRIPT_MULTIPLE_STOP_CODONS&INFO_REALIGN_3_PRIME,C|upstream_gene_variant|MODIFIER|ARHGAP33|ARHGAP33|transcript|XM_023649586.1|protein_coding||c.-5060_-5024delCTCCAGCCCCGCGACCCCGGTCTCCACCCTCGCGCCT|||||4872|
chr10	7162504	C	A	856.66	A|missense_variant|MODERATE|KIRREL2|KIRREL2|transcript|XM_014733052.2|protein_coding|13/17|c.1651C>A|p.Pro551Thr|1651/3076|1651/2412|551/803||,A|upstream_gene_variant|MODIFIER|APLP1|APLP1|transcript|XM_023649594.1|protein_coding||c.-4738C>A|||||4611|,A|upstream_gene_variant|MODIFIER|APLP1|APLP1|transcript|XM_023649595.1|protein_coding||c.-4738C>A|||||4611|,A|upstream_gene_variant|MODIFIER|APLP1|A…
chr10	9549645	C	G	724.82	G|missense_variant|MODERATE|CATSPERG|CATSPERG|transcript|XM_023649636.1|protein_coding|1/27|c.329C>G|p.Pro110Arg|723/4392|329/3813|110/1270||,G|missense_variant|MODERATE|CATSPERG|CATSPERG|transcript|XM_023649640.1|protein_coding|2/28|c.257C>G|p.Pro86Arg|651/4320|257/3741|86/1246||,G|downstream_gene_variant|MODIFIER|KCNK6|KCNK6|transcript|XM_023649632.1|protein_coding||c.*6947C>G|||||4407|,G|intro…
chr10	9596415	C	T	579.78	T|missense_variant|MODERATE|GGN|GGN|transcript|XM_023649651.1|protein_coding|2/3|c.1562G>A|p.Arg521Gln|2140/2710|1562/2070|521/689||,T|missense_variant|MODERATE|GGN|GGN|transcript|XM_023649652.1|protein_coding|2/3|c.1562G>A|p.Arg521Gln|1805/2375|1562/2070|521/689||,T|missense_variant|MODERATE|GGN|GGN|transcript|XM_023649653.1|protein_coding|2/3|c.1562G>A|p.Arg521Gln|1769/2339|1562/2070|521/689||,…
chr10	9596557	CCGGCGGCTGCGGGGTGGG	C	502.14	C|conservative_inframe_deletion|MODERATE|GGN|GGN|transcript|XM_023649651.1|protein_coding|2/3|c.1402_1419delCCCACCCCGCAGCCGCCG|p.Pro468_Pro473del|1997/2710|1402/2070|468/689||,C|conservative_inframe_deletion|MODERATE|GGN|GGN|transcript|XM_023649652.1|protein_coding|2/3|c.1402_1419delCCCACCCCGCAGCCGCCG|p.Pro468_Pro473del|1662/2375|1402/2070|468/689||,C|conservative_inframe_deletion|MODERATE|GGN|GG…
chr10	9612409	G	A	654.57	A|missense_variant&splice_region_variant|MODERATE|FAM98C|FAM98C|transcript|XM_023649661.1|protein_coding|1/8|c.64G>A|p.Gly22Arg|94/1294|64/1062|22/353||,A|downstream_gene_variant|MODIFIER|SPRED3|SPRED3|transcript|XM_023649656.1|protein_coding||c.*4985G>A|||||1792|,A|downstream_gene_variant|MODIFIER|RASGRP4|RASGRP4|transcript|XM_014734550.2|protein_coding||c.*4642C>T|||||3393|,A|downstream_gene_va…
chr10	10762023	T	A	944.47	A|missense_variant|MODERATE|EQUCABV1R901|EQUCABV1R901|transcript|NM_001166875.1|protein_coding|1/1|c.871A>T|p.Thr291Ser|871/903|871/903|291/300||
chr10	10978142	C	G	514.46	G|missense_variant|MODERATE|SERTAD1|SERTAD1|transcript|XM_023649765.1|protein_coding|2/2|c.421G>C|p.Gly141Arg|575/1225|421/717|141/238||
chr10	10978438	G	A	804.39	A|missense_variant|MODERATE|SERTAD1|SERTAD1|transcript|XM_023649765.1|protein_coding|2/2|c.125C>T|p.Ala42Val|279/1225|125/717|42/238||
chr10	11587269	C	T	1669	T|missense_variant|MODERATE|LOC100068510|LOC100068510|transcript|XM_001498343.2|protein_coding|6/9|c.951G>A|p.Met317Ile|968/2111|951/1485|317/494||
chr10	11680625	C	T	1177	T|missense_variant|MODERATE|LOC100147010|LOC100147010|transcript|XM_023651253.1|protein_coding|14/14|c.1801G>A|p.Val601Ile|1856/1918|1801/1863|601/620||
chr10	11682565	C	A	1442	A|missense_variant|MODERATE|LOC100147010|LOC100147010|transcript|XM_023651253.1|protein_coding|13/14|c.1679G>T|p.Gly560Val|1734/1918|1679/1863|560/620||
chr10	11758330	C	T	460.46	T|missense_variant|MODERATE|LOC100147010|LOC100147010|transcript|XM_023651253.1|protein_coding|5/14|c.584G>A|p.Ser195Asn|639/1918|584/1863|195/620||
chr10	12056015	A	G	735.46	G|missense_variant|MODERATE|TMEM91|TMEM91|transcript|XM_014737366.2|protein_coding|6/6|c.704A>G|p.Asp235Gly|916/980|704/738|235/245||,G|missense_variant|MODERATE|TMEM91|TMEM91|transcript|XM_023649793.1|protein_coding|5/5|c.674A>G|p.Asp225Gly|836/900|674/708|225/235||,G|missense_variant|MODERATE|TMEM91|TMEM91|transcript|XM_023649789.1|protein_coding|6/6|c.704A>G|p.Asp235Gly|906/970|704/738|235/245…
chr10	12086012	C	T	992.46	T|missense_variant|MODERATE|B3GNT8|B3GNT8|transcript|XM_005596268.3|protein_coding|2/2|c.284G>A|p.Arg95Gln|471/1580|284/1194|95/397||,T|missense_variant|MODERATE|B3GNT8|B3GNT8|transcript|XM_005596269.3|protein_coding|2/2|c.284G>A|p.Arg95Gln|445/1554|284/1194|95/397||,T|downstream_gene_variant|MODIFIER|BCKDHA|BCKDHA|transcript|XM_005596265.3|protein_coding||c.*2140C>T|||||1490|,T|downstream_gene_v…
chr10	15007134	G	A	624.46	A|missense_variant|MODERATE|ZNF404|ZNF404|transcript|XM_023649860.1|protein_coding|4/4|c.1112C>T|p.Thr371Met|1641/3442|1112/1659|371/552||,A|missense_variant|MODERATE|ZNF404|ZNF404|transcript|XM_005596333.3|protein_coding|2/2|c.896C>T|p.Thr299Met|3369/5170|896/1443|299/480||
chr10	15007554	G	A	608.47	A|missense_variant|MODERATE|ZNF404|ZNF404|transcript|XM_023649860.1|protein_coding|4/4|c.692C>T|p.Ser231Phe|1221/3442|692/1659|231/552||,A|missense_variant|MODERATE|ZNF404|ZNF404|transcript|XM_005596333.3|protein_coding|2/2|c.476C>T|p.Ser159Phe|2949/5170|476/1443|159/480||
chr10	15007702	C	T	729.47	T|missense_variant|MODERATE|ZNF404|ZNF404|transcript|XM_023649860.1|protein_coding|4/4|c.544G>A|p.Ala182Thr|1073/3442|544/1659|182/552||,T|missense_variant|MODERATE|ZNF404|ZNF404|transcript|XM_005596333.3|protein_coding|2/2|c.328G>A|p.Ala110Thr|2801/5170|328/1443|110/480||
chr10	15170898	G	A	721.46	A|missense_variant|MODERATE|LOC100629711|LOC100629711|transcript|XM_023649829.1|protein_coding|5/5|c.3373G>A|p.Ala1125Thr|3632/3724|3373/3453|1125/1150||,A|missense_variant|MODERATE|LOC100629711|LOC100629711|transcript|XM_005596326.3|protein_coding|7/7|c.2314G>A|p.Ala772Thr|2757/2849|2314/2394|772/797||,A|missense_variant|MODERATE|LOC100629711|LOC100629711|transcript|XM_023649824.1|protein_coding…
chr10	15198225	T	A	1025.47	A|missense_variant|MODERATE|LOC100070487|LOC100070487|transcript|XM_023649831.1|protein_coding|7/7|c.914T>A|p.Leu305Gln|1332/3333|914/2463|305/820||,A|missense_variant|MODERATE|LOC100070487|LOC100070487|transcript|XM_014741109.2|protein_coding|6/6|c.890T>A|p.Leu297Gln|1146/3147|890/2439|297/812||,A|missense_variant|MODERATE|LOC100070487|LOC100070487|transcript|XM_014741198.2|protein_coding|5/5|c.…
chr10	15211086	G	A	626.47	A|missense_variant&splice_region_variant|MODERATE|ZNF233|ZNF233|transcript|XM_023651256.1|protein_coding|1/5|c.5G>A|p.Arg2Gln|5/2363|5/2001|2/666||WARNING_TRANSCRIPT_MULTIPLE_STOP_CODONS
chr10	15220908	C	T	959.47	T|missense_variant|MODERATE|ZNF233|ZNF233|transcript|XM_023651256.1|protein_coding|4/5|c.236C>T|p.Thr79Met|236/2363|236/2001|79/666||WARNING_TRANSCRIPT_MULTIPLE_STOP_CODONS,T|upstream_gene_variant|MODIFIER|LOC111775212|LOC111775212|transcript|XR_002810714.1|pseudogene||n.-2151C>T|||||2151|
chr10	15221052	G	A	452.47	A|missense_variant|MODERATE|ZNF233|ZNF233|transcript|XM_023651256.1|protein_coding|4/5|c.380G>A|p.Gly127Asp|380/2363|380/2001|127/666||WARNING_TRANSCRIPT_MULTIPLE_STOP_CODONS,A|upstream_gene_variant|MODIFIER|LOC111775212|LOC111775212|transcript|XR_002810714.1|pseudogene||n.-2007G>A|||||2007|
chr10	15222651	C	A	301.47	A|missense_variant|MODERATE|ZNF233|ZNF233|transcript|XM_023651256.1|protein_coding|5/5|c.1978C>A|p.Pro660Thr|1978/2363|1978/2001|660/666||WARNING_TRANSCRIPT_MULTIPLE_STOP_CODONS,A|upstream_gene_variant|MODIFIER|LOC111775212|LOC111775212|transcript|XR_002810714.1|pseudogene||n.-408C>A|||||408|
chr10	15314930	C	T	474.46	T|missense_variant|MODERATE|ZNF112|ZNF112|transcript|XM_014740809.2|protein_coding|5/5|c.1135G>A|p.Val379Ile|3970/6101|1135/2781|379/926||,T|missense_variant|MODERATE|ZNF112|ZNF112|transcript|XM_023649820.1|protein_coding|2/2|c.832G>A|p.Val278Ile|1948/4079|832/2478|278/825||,T|missense_variant|MODERATE|ZNF112|ZNF112|transcript|XM_005596334.3|protein_coding|5/5|c.1090G>A|p.Val364Ile|1245/3376|1090…
chr10	15411305	C	G	276.47	G|missense_variant|MODERATE|ZNF180|ZNF180|transcript|XM_023649864.1|protein_coding|6/6|c.1575G>C|p.Gln525His|1716/5038|1575/2163|525/720||,G|missense_variant|MODERATE|ZNF180|ZNF180|transcript|XM_014741939.2|protein_coding|5/5|c.1404G>C|p.Gln468His|1681/5003|1404/1992|468/663||,G|intron_variant|MODIFIER|ZNF180|ZNF180|transcript|XM_023649865.1|protein_coding|5/5|c.424+2541G>C||||||,G|intron_variant…
chr10	15411766	C	G	727.47	G|missense_variant|MODERATE|ZNF180|ZNF180|transcript|XM_023649864.1|protein_coding|6/6|c.1114G>C|p.Val372Leu|1255/5038|1114/2163|372/720||,G|missense_variant|MODERATE|ZNF180|ZNF180|transcript|XM_014741939.2|protein_coding|5/5|c.943G>C|p.Val315Leu|1220/5003|943/1992|315/663||,G|intron_variant|MODIFIER|ZNF180|ZNF180|transcript|XM_023649865.1|protein_coding|5/5|c.424+2080G>C||||||,G|intron_variant|M…
chr10	15411964	T	C	800.47	C|missense_variant|MODERATE|ZNF180|ZNF180|transcript|XM_023649864.1|protein_coding|6/6|c.916A>G|p.Ser306Gly|1057/5038|916/2163|306/720||,C|missense_variant|MODERATE|ZNF180|ZNF180|transcript|XM_014741939.2|protein_coding|5/5|c.745A>G|p.Ser249Gly|1022/5003|745/1992|249/663||,C|intron_variant|MODIFIER|ZNF180|ZNF180|transcript|XM_023649865.1|protein_coding|5/5|c.424+1882A>G||||||,C|intron_variant|MOD…
chr10	15412020	T	C	701.46	C|missense_variant|MODERATE|ZNF180|ZNF180|transcript|XM_023649864.1|protein_coding|6/6|c.860A>G|p.His287Arg|1001/5038|860/2163|287/720||,C|missense_variant|MODERATE|ZNF180|ZNF180|transcript|XM_014741939.2|protein_coding|5/5|c.689A>G|p.His230Arg|966/5003|689/1992|230/663||,C|intron_variant|MODIFIER|ZNF180|ZNF180|transcript|XM_023649865.1|protein_coding|5/5|c.424+1826A>G||||||,C|intron_variant|MODI…
chr10	15427513	C	A	596.46	A|missense_variant|MODERATE|ZNF180|ZNF180|transcript|XM_023649864.1|protein_coding|3/6|c.161G>T|p.Arg54Leu|302/5038|161/2163|54/720||,A|missense_variant|MODERATE|ZNF180|ZNF180|transcript|XM_023649865.1|protein_coding|3/6|c.161G>T|p.Arg54Leu|302/5348|161/459|54/152||,A|missense_variant|MODERATE|ZNF180|ZNF180|transcript|XM_023649866.1|protein_coding|3/6|c.161G>T|p.Arg54Leu|302/3243|161/456|54/151||…
chr10	15534495	G	A	513.47	A|missense_variant|MODERATE|CEACAM19|CEACAM19|transcript|XM_014728328.2|protein_coding|1/4|c.68G>A|p.Arg23Gln|118/1887|68/1410|23/469||,A|missense_variant|MODERATE|CEACAM19|CEACAM19|transcript|XM_014728402.2|protein_coding|1/8|c.68G>A|p.Arg23Gln|106/2651|68/1290|23/429||,A|missense_variant|MODERATE|CEACAM19|CEACAM19|transcript|XM_014728367.2|protein_coding|1/7|c.68G>A|p.Arg23Gln|98/2559|68/1206|2…
chr10	15534705	A	C	723.46	C|missense_variant|MODERATE|CEACAM19|CEACAM19|transcript|XM_014728328.2|protein_coding|1/4|c.278A>C|p.Lys93Thr|328/1887|278/1410|93/469||,C|missense_variant|MODERATE|CEACAM19|CEACAM19|transcript|XM_014728402.2|protein_coding|1/8|c.278A>C|p.Lys93Thr|316/2651|278/1290|93/429||,C|missense_variant|MODERATE|CEACAM19|CEACAM19|transcript|XM_014728367.2|protein_coding|1/7|c.278A>C|p.Lys93Thr|308/2559|278…
chr10	15632080	G	C	1442	C|missense_variant|MODERATE|BCAM|BCAM|transcript|XM_023649872.1|protein_coding|3/15|c.217G>C|p.Gly73Arg|287/2410|217/1887|73/628||,C|missense_variant|MODERATE|BCAM|BCAM|transcript|XM_023649873.1|protein_coding|3/15|c.88G>C|p.Gly30Arg|244/2367|88/1758|30/585||
chr10	15632849	C	A	1146	A|missense_variant&splice_region_variant|MODERATE|BCAM|BCAM|transcript|XM_023649872.1|protein_coding|5/15|c.599C>A|p.Pro200Gln|669/2410|599/1887|200/628||,A|missense_variant&splice_region_variant|MODERATE|BCAM|BCAM|transcript|XM_023649873.1|protein_coding|5/15|c.470C>A|p.Pro157Gln|626/2367|470/1758|157/585||
chr10	15633055	G	A	1398	A|missense_variant|MODERATE|BCAM|BCAM|transcript|XM_023649872.1|protein_coding|6/15|c.725G>A|p.Arg242His|795/2410|725/1887|242/628||,A|missense_variant|MODERATE|BCAM|BCAM|transcript|XM_023649873.1|protein_coding|6/15|c.596G>A|p.Arg199His|752/2367|596/1758|199/585||
chr10	15670270	AC	ACCC	15407.7	ACCC|splice_acceptor_variant&intron_variant|HIGH|NECTIN2|NECTIN2|transcript|XM_003362328.4|protein_coding|8/8|c.1354-4_1354-3dupCC||||||INFO_REALIGN_3_PRIME,ACCC|upstream_gene_variant|MODIFIER|TOMM40|TOMM40|transcript|XM_023649875.1|protein_coding||c.-2532_-2531insCC|||||2525|
chr10	15670270	AC	ACCCCC	15407.7	ACCCCC|splice_acceptor_variant&intron_variant|HIGH|NECTIN2|NECTIN2|transcript|XM_003362328.4|protein_coding|8/8|c.1354-6_1354-3dupCCCC||||||INFO_REALIGN_3_PRIME,ACCCCC|upstream_gene_variant|MODIFIER|TOMM40|TOMM40|transcript|XM_023649875.1|protein_coding||c.-2532_-2531insCCCC|||||2525|
chr10	15708978	G	C	985.46	C|missense_variant|MODERATE|LOC100070639|LOC100070639|transcript|XM_023651259.1|protein_coding|6/13|c.509G>C|p.Gly170Ala|524/1248|509/1233|170/410||,C|upstream_gene_variant|MODIFIER|APOE|APOE|transcript|XM_005614763.3|protein_coding||c.-3523G>C|||||3352|,C|upstream_gene_variant|MODIFIER|APOE|APOE|transcript|XM_023649876.1|protein_coding||c.-3595G>C|||||3489|
chr10	15721160	T	C	832.47	C|splice_donor_variant&intron_variant|HIGH|LOC100070639|LOC100070639|transcript|XM_023651259.1|protein_coding|9/12|c.769+2T>C||||||
chr10	16143344	C	A	926.47	A|missense_variant|MODERATE|CD3EAP|CD3EAP|transcript|XM_001502587.5|protein_coding|3/3|c.955C>A|p.Leu319Met|1343/2248|955/1593|319/530||,A|downstream_gene_variant|MODIFIER|ERCC1|ERCC1|transcript|XM_005596346.3|protein_coding||c.*785G>T|||||730|,A|downstream_gene_variant|MODIFIER|ERCC1|ERCC1|transcript|XM_014729344.2|protein_coding||c.*785G>T|||||730|
chr10	16143345	T	A	926.47	A|missense_variant|MODERATE|CD3EAP|CD3EAP|transcript|XM_001502587.5|protein_coding|3/3|c.956T>A|p.Leu319Gln|1344/2248|956/1593|319/530||,A|downstream_gene_variant|MODIFIER|ERCC1|ERCC1|transcript|XM_005596346.3|protein_coding||c.*784A>T|||||729|,A|downstream_gene_variant|MODIFIER|ERCC1|ERCC1|transcript|XM_014729344.2|protein_coding||c.*784A>T|||||729|
chr10	16143756	A	G	626.47	G|missense_variant|MODERATE|CD3EAP|CD3EAP|transcript|XM_001502587.5|protein_coding|3/3|c.1367A>G|p.Gln456Arg|1755/2248|1367/1593|456/530||,G|downstream_gene_variant|MODIFIER|ERCC1|ERCC1|transcript|XM_005596346.3|protein_coding||c.*373T>C|||||318|,G|downstream_gene_variant|MODIFIER|ERCC1|ERCC1|transcript|XM_014729344.2|protein_coding||c.*373T>C|||||318|
chr10	16147655	G	C	1045.47	C|missense_variant|MODERATE|ERCC1|ERCC1|transcript|XM_005596346.3|protein_coding|6/10|c.536C>G|p.Ala179Gly|679/1074|536/876|179/291||,C|missense_variant|MODERATE|ERCC1|ERCC1|transcript|XM_014729344.2|protein_coding|6/10|c.536C>G|p.Ala179Gly|622/1017|536/876|179/291||,C|downstream_gene_variant|MODIFIER|CD3EAP|CD3EAP|transcript|XM_001502587.5|protein_coding||c.*3673G>C|||||3406|
chr10	16638084	G	T	1032	T|missense_variant|MODERATE|CCDC61|CCDC61|transcript|XM_023649946.1|protein_coding|13/14|c.1430G>T|p.Trp477Leu|1569/1888|1430/1542|477/513||,T|missense_variant|MODERATE|CCDC61|CCDC61|transcript|XM_023649950.1|protein_coding|12/13|c.1375G>T|p.Gly459Trp|1514/1833|1375/1431|459/476||,T|missense_variant|MODERATE|CCDC61|CCDC61|transcript|XM_023649951.1|protein_coding|12/13|c.1372G>T|p.Gly458Trp|1511/1…
chr10	16639134	T	C	432.01	C|missense_variant|MODERATE|PGLYRP1|PGLYRP1|transcript|XM_023649956.1|protein_coding|2/2|c.275A>G|p.Gln92Arg|276/369|275/300|92/99||WARNING_TRANSCRIPT_NO_START_CODON,C|downstream_gene_variant|MODIFIER|CCDC61|CCDC61|transcript|XM_023649946.1|protein_coding||c.*810T>C|||||603|,C|downstream_gene_variant|MODIFIER|MIR769B|MIR769B|transcript|NR_032894.1|pseudogene||n.*183T>C|||||183|,C|downstream_gene_…
chr10	16639142	T	A	550	A|missense_variant|MODERATE|PGLYRP1|PGLYRP1|transcript|XM_023649956.1|protein_coding|2/2|c.267A>T|p.Glu89Asp|268/369|267/300|89/99||WARNING_TRANSCRIPT_NO_START_CODON,A|downstream_gene_variant|MODIFIER|CCDC61|CCDC61|transcript|XM_023649946.1|protein_coding||c.*818T>A|||||611|,A|downstream_gene_variant|MODIFIER|MIR769B|MIR769B|transcript|NR_032894.1|pseudogene||n.*191T>A|||||191|,A|downstream_gene_…
chr10	16665152	A	G	205.85	G|missense_variant|MODERATE|LOC100071039|LOC100071039|transcript|XM_023649954.1|protein_coding|2/4|c.332T>C|p.Ile111Thr|360/885|332/759|111/252||,G|missense_variant|MODERATE|LOC100071039|LOC100071039|transcript|XM_023649955.1|protein_coding|2/5|c.332T>C|p.Ile111Thr|360/769|332/726|111/241||
chr10	16667562	C	T	1397.36	T|missense_variant|MODERATE|LOC100071039|LOC100071039|transcript|XM_023649954.1|protein_coding|1/4|c.49G>A|p.Gly17Arg|77/885|49/759|17/252||,T|missense_variant|MODERATE|LOC100071039|LOC100071039|transcript|XM_023649955.1|protein_coding|1/5|c.49G>A|p.Gly17Arg|77/769|49/726|17/241||
chr10	16818992	A	G	901.89	G|missense_variant|MODERATE|LOC100071074|LOC100071074|transcript|XM_001500760.4|protein_coding|1/3|c.76A>G|p.Thr26Ala|200/779|76/582|26/193||,G|downstream_gene_variant|MODIFIER|MIR769A|MIR769A|transcript|NR_032893.1|pseudogene||n.*3617T>C|||||3617|
chr10	16819037	C	G	1594.51	G|missense_variant|MODERATE|LOC100071074|LOC100071074|transcript|XM_001500760.4|protein_coding|1/3|c.121C>G|p.Pro41Ala|245/779|121/582|41/193||,G|downstream_gene_variant|MODIFIER|MIR769A|MIR769A|transcript|NR_032893.1|pseudogene||n.*3572G>C|||||3572|
chr10	16819044	G	A	1368.66	A|missense_variant|MODERATE|LOC100071074|LOC100071074|transcript|XM_001500760.4|protein_coding|1/3|c.128G>A|p.Arg43Lys|252/779|128/582|43/193||,A|downstream_gene_variant|MODIFIER|MIR769A|MIR769A|transcript|NR_032893.1|pseudogene||n.*3565C>T|||||3565|
chr10	16819045	G	C	1371.59	C|missense_variant|MODERATE|LOC100071074|LOC100071074|transcript|XM_001500760.4|protein_coding|1/3|c.129G>C|p.Arg43Ser|253/779|129/582|43/193||,C|downstream_gene_variant|MODIFIER|MIR769A|MIR769A|transcript|NR_032893.1|pseudogene||n.*3564C>G|||||3564|
chr10	16819050	AACAGCG	A	1233.43	A|disruptive_inframe_deletion|MODERATE|LOC100071074|LOC100071074|transcript|XM_001500760.4|protein_coding|1/3|c.135_140delACAGCG|p.Glu45_Arg47delinsAsp|259/779|135/582|45/193||,A|downstream_gene_variant|MODIFIER|MIR769A|MIR769A|transcript|NR_032893.1|pseudogene||n.*3553_*3558delCGCTGT|||||3558|
chr10	16819058	CT	C	1116.43	C|frameshift_variant|HIGH|LOC100071074|LOC100071074|transcript|XM_001500760.4|protein_coding|1/3|c.143delT|p.Leu48fs|267/779|143/582|48/193||,C|downstream_gene_variant|MODIFIER|MIR769A|MIR769A|transcript|NR_032893.1|pseudogene||n.*3550delA|||||3550|
chr10	16928691	T	C	463.48	C|missense_variant|MODERATE|CCDC8|CCDC8|transcript|XM_014729428.2|protein_coding|1/1|c.1354A>G|p.Ile452Val|2134/2924|1354/1737|452/578||,C|upstream_gene_variant|MODIFIER|LOC111775225|LOC111775225|transcript|XR_002810730.1|pseudogene||n.-4380T>C|||||4380|
chr10	16928984	T	G	690.47	G|missense_variant|MODERATE|CCDC8|CCDC8|transcript|XM_014729428.2|protein_coding|1/1|c.1061A>C|p.Glu354Ala|1841/2924|1061/1737|354/578||,G|upstream_gene_variant|MODIFIER|LOC111775225|LOC111775225|transcript|XR_002810730.1|pseudogene||n.-4087T>G|||||4087|
chr10	18984328	C	G	878.48	G|missense_variant|MODERATE|LOC100054259|LOC100054259|transcript|XM_001489023.4|protein_coding|2/2|c.431C>G|p.Pro144Arg|517/1454|431/1041|144/346||,G|intron_variant|MODIFIER|LOC100054308|LOC100054308|transcript|XM_001489043.4|protein_coding|1/1|c.-2-6233C>G||||||,G|intron_variant|MODIFIER|LOC100054259|LOC100054259|transcript|XR_001378089.2|pseudogene|1/4|n.89+7588C>G||||||,G|intron_variant|MODIFI…
chr10	21631389	T	C	715.81	C|missense_variant|MODERATE|LOC100065833|LOC100065833|transcript|XM_023650324.1|protein_coding|3/9|c.547A>G|p.Thr183Ala|616/2617|547/1665|183/554||,C|missense_variant|MODERATE|LOC100065833|LOC100065833|transcript|XM_023650326.1|protein_coding|3/9|c.547A>G|p.Thr183Ala|616/2617|547/1665|183/554||,C|missense_variant|MODERATE|LOC100065833|LOC100065833|transcript|XM_023650325.1|protein_coding|3/7|c.54…
chr10	23234670	CAT	C	155.16	C|frameshift_variant|HIGH|LOC111775139|LOC111775139|transcript|XM_023649415.1|protein_coding|1/2|c.89_90delAT|p.His30fs|89/1008|89/1008|30/335||
chr10	23234673	GCA	G	80.36	G|frameshift_variant|HIGH|LOC111775139|LOC111775139|transcript|XM_023649415.1|protein_coding|1/2|c.92_93delCA|p.Ala31fs|92/1008|92/1008|31/335||
chr10	25139883	G	T	54.46	T|missense_variant|MODERATE|FIZ1|FIZ1|transcript|XM_023650553.1|protein_coding|3/3|c.1044C>A|p.His348Gln|1062/2951|1044/1872|348/623||,T|missense_variant|MODERATE|FIZ1|FIZ1|transcript|XM_023650554.1|protein_coding|3/3|c.717C>A|p.His239Gln|1772/3661|717/1545|239/514||
chr10	30420817	T	C	1002.47	C|missense_variant|MODERATE|COL12A1|COL12A1|transcript|XM_001914742.5|protein_coding|35/66|c.5926A>G|p.Thr1976Ala|6125/10417|5926/9363|1976/3120||,C|missense_variant|MODERATE|COL12A1|COL12A1|transcript|XM_005596795.3|protein_coding|20/51|c.2434A>G|p.Thr812Ala|2631/6923|2434/5871|812/1956||,C|missense_variant|MODERATE|COL12A1|COL12A1|transcript|XM_014733816.2|protein_coding|35/66|c.5926A>G|p.Thr19…
chr10	34512627	C	T	637.47	T|missense_variant|MODERATE|SH3BGRL2|SH3BGRL2|transcript|XM_023650694.1|protein_coding|1/2|c.49C>T|p.Leu17Phe|300/801|49/303|17/100||,T|5_prime_UTR_variant|MODIFIER|SH3BGRL2|SH3BGRL2|transcript|XM_023650693.1|protein_coding|1/4|c.-196C>T|||||196|
chr10	38102213	A	G	673.48	G|missense_variant|MODERATE|PRSS35|PRSS35|transcript|NM_001257148.1|protein_coding|1/1|c.524A>G|p.Lys175Arg|524/1242|524/1242|175/413||,G|missense_variant|MODERATE|PRSS35|PRSS35|transcript|XM_023649374.1|protein_coding|2/2|c.524A>G|p.Lys175Arg|654/2929|524/1242|175/413||,G|missense_variant|MODERATE|PRSS35|PRSS35|transcript|XM_023649373.1|protein_coding|2/2|c.524A>G|p.Lys175Arg|680/2955|524/1242|1…
chr10	43019526	G	A	1096.47	A|missense_variant|MODERATE|ANKRD6|ANKRD6|transcript|XM_023650798.1|protein_coding|19/19|c.2089G>A|p.Ala697Thr|2579/5483|2089/2355|697/784||,A|missense_variant|MODERATE|ANKRD6|ANKRD6|transcript|XM_023650799.1|protein_coding|18/18|c.2089G>A|p.Ala697Thr|2521/5425|2089/2355|697/784||,A|missense_variant|MODERATE|ANKRD6|ANKRD6|transcript|XM_023650800.1|protein_coding|17/17|c.2089G>A|p.Ala697Thr|2432/5…
chr10	43053872	G	A	1046.46	A|missense_variant|MODERATE|MDN1|MDN1|transcript|XM_023650796.1|protein_coding|85/102|c.14153C>T|p.Ser4718Leu|14331/18327|14153/16809|4718/5602||,A|missense_variant|MODERATE|MDN1|MDN1|transcript|XM_023650797.1|protein_coding|85/102|c.14153C>T|p.Ser4718Leu|14331/18324|14153/16806|4718/5601||
chr10	43069198	G	A	922.48	A|missense_variant|MODERATE|MDN1|MDN1|transcript|XM_023650796.1|protein_coding|73/102|c.12002C>T|p.Ser4001Leu|12180/18327|12002/16809|4001/5602||,A|missense_variant|MODERATE|MDN1|MDN1|transcript|XM_023650797.1|protein_coding|73/102|c.12002C>T|p.Ser4001Leu|12180/18324|12002/16806|4001/5601||
chr10	43251245	TGGG	T	839.7	T|conservative_inframe_deletion|MODERATE|CASP8AP2|CASP8AP2|transcript|XM_023649378.1|protein_coding|8/10|c.2926_2928delGGG|p.Gly976del|3058/8295|2926/6033|976/2010||,T|conservative_inframe_deletion|MODERATE|CASP8AP2|CASP8AP2|transcript|XM_023649379.1|protein_coding|8/11|c.2926_2928delGGG|p.Gly976del|3058/6773|2926/6033|976/2010||,T|conservative_inframe_deletion|MODERATE|CASP8AP2|CASP8AP2|transcri…
chr10	43251249	AAGACGTCTGCTGTAAAGGTCCATCAGACCAAAAGCAAATGGAATAAAAAAACTAGCCCCGGAAGCAGGAAAACTGCTGTGCATTTGGATAAAGACAGTG	A	800.12	A|frameshift_variant&splice_acceptor_variant&splice_region_variant&intron_variant|HIGH|CASP8AP2|CASP8AP2|transcript|XM_023649380.1|protein_coding|9/11|c.2894+36_2926delAGACGTCTGCTGTAAAGGTCCATCAGACCAAAAGCAAATGGAATAAAAAAACTAGCCCCGGAAGCAGGAAAACTGCTGTGCATTTGGATAAAGACAGTG|p.Lys966fs||2895/5931|965/1976||,A|frameshift_variant&splice_donor_variant&splice_region_variant&intron_variant|HIGH|CASP8AP2|CASP8…
chr10	49816589	C	G	610.47	G|missense_variant|MODERATE|MMS22L|MMS22L|transcript|XM_001503849.5|protein_coding|10/25|c.1001G>C|p.Arg334Pro|1153/4261|1001/3726|334/1241||,G|missense_variant|MODERATE|MMS22L|MMS22L|transcript|XM_023650836.1|protein_coding|10/25|c.1001G>C|p.Arg334Pro|1152/5030|1001/3726|334/1241||,G|missense_variant|MODERATE|MMS22L|MMS22L|transcript|XM_023650837.1|protein_coding|10/24|c.1001G>C|p.Arg334Pro|1154…
chr10	57833589	T	C	1061	C|missense_variant|MODERATE|CRYBG1|CRYBG1|transcript|XM_023650869.1|protein_coding|4/22|c.3005T>C|p.Val1002Ala|3044/8056|3005/6459|1002/2152||
chr10	60205287	C	G	1247.47	G|missense_variant|MODERATE|LOC102147786|LOC102147786|transcript|XM_023650884.1|protein_coding|29/47|c.3920C>G|p.Pro1307Arg|4141/6871|3920/6582|1307/2193||,G|missense_variant|MODERATE|LOC102147786|LOC102147786|transcript|XM_023650885.1|protein_coding|28/46|c.3806C>G|p.Pro1269Arg|4027/6757|3806/6468|1269/2155||,G|missense_variant|MODERATE|LOC102147786|LOC102147786|transcript|XM_023650886.1|protein…
chr10	60249248	G	C	1050.47	C|missense_variant|MODERATE|LOC102147786|LOC102147786|transcript|XM_023650884.1|protein_coding|39/47|c.5372G>C|p.Arg1791Pro|5593/6871|5372/6582|1791/2193||,C|missense_variant|MODERATE|LOC102147786|LOC102147786|transcript|XM_023650885.1|protein_coding|38/46|c.5258G>C|p.Arg1753Pro|5479/6757|5258/6468|1753/2155||,C|missense_variant|MODERATE|LOC102147786|LOC102147786|transcript|XM_023650886.1|protein…
chr10	60249975	C	A	881.46	A|missense_variant|MODERATE|LOC102147786|LOC102147786|transcript|XM_023650884.1|protein_coding|40/47|c.5450C>A|p.Thr1817Lys|5671/6871|5450/6582|1817/2193||,A|missense_variant|MODERATE|LOC102147786|LOC102147786|transcript|XM_023650885.1|protein_coding|39/46|c.5336C>A|p.Thr1779Lys|5557/6757|5336/6468|1779/2155||,A|missense_variant|MODERATE|LOC102147786|LOC102147786|transcript|XM_023650886.1|protein…
chr10	60276484	T	C	847.67	C|missense_variant|MODERATE|CD164|CD164|transcript|XM_023650905.1|protein_coding|4/6|c.371A>G|p.Asn124Ser|635/3251|371/603|124/200||
chr10	62592628	C	A	973.66	A|missense_variant|MODERATE|LAMA4|LAMA4|transcript|XM_005596885.3|protein_coding|12/38|c.1594G>T|p.Ala532Ser|1996/6200|1594/5475|532/1824||,A|missense_variant|MODERATE|LAMA4|LAMA4|transcript|XM_001916277.4|protein_coding|12/38|c.1573G>T|p.Ala525Ser|1975/6179|1573/5454|525/1817||
chr10	64001222	G	GA	37.68	GA|frameshift_variant|HIGH|MARCKS|MARCKS|transcript|XM_023650959.1|protein_coding|2/5|c.458dupA|p.Lys154fs|892/4305|459/990|153/329||INFO_REALIGN_3_PRIME
chr10	66441200	A	C	752.47	C|missense_variant|MODERATE|RSPH4A|RSPH4A|transcript|XM_001504137.4|protein_coding|6/6|c.2123A>C|p.Glu708Ala|2267/2798|2123/2163|708/720||,C|missense_variant|MODERATE|RSPH4A|RSPH4A|transcript|XM_023650966.1|protein_coding|6/6|c.2015A>C|p.Glu672Ala|2160/2691|2015/2055|672/684||,C|downstream_gene_variant|MODIFIER|ZUFSP|ZUFSP|transcript|XM_023650967.1|protein_coding||c.*2955T>G|||||2762|,C|downstrea…
chr10	66986891	A	G	665.47	G|missense_variant|MODERATE|ROS1|ROS1|transcript|XM_014734715.2|protein_coding|13/44|c.1678T>C|p.Tyr560His|2098/9211|1678/7029|560/2342||,G|missense_variant|MODERATE|ROS1|ROS1|transcript|XM_023650973.1|protein_coding|13/44|c.1654T>C|p.Tyr552His|2074/9187|1654/7005|552/2334||
chr10	66987153	G	C	596.46	C|missense_variant|MODERATE|ROS1|ROS1|transcript|XM_014734715.2|protein_coding|13/44|c.1416C>G|p.His472Gln|1836/9211|1416/7029|472/2342||,C|missense_variant|MODERATE|ROS1|ROS1|transcript|XM_023650973.1|protein_coding|13/44|c.1392C>G|p.His464Gln|1812/9187|1392/7005|464/2334||
chr10	66995756	T	C	469.47	C|missense_variant|MODERATE|ROS1|ROS1|transcript|XM_014734715.2|protein_coding|7/44|c.487A>G|p.Met163Val|907/9211|487/7029|163/2342||,C|missense_variant|MODERATE|ROS1|ROS1|transcript|XM_023650973.1|protein_coding|7/44|c.463A>G|p.Met155Val|883/9187|463/7005|155/2334||
chr10	66996792	G	A	508.66	A|missense_variant|MODERATE|ROS1|ROS1|transcript|XM_014734715.2|protein_coding|6/44|c.332C>T|p.Pro111Leu|752/9211|332/7029|111/2342||,A|missense_variant|MODERATE|ROS1|ROS1|transcript|XM_023650973.1|protein_coding|6/44|c.308C>T|p.Pro103Leu|728/9187|308/7005|103/2334||
chr10	67935417	C	T	645.46	T|missense_variant|MODERATE|CEP85L|CEP85L|transcript|XM_001502878.6|protein_coding|4/14|c.554G>A|p.Ser185Asn|686/7196|554/2433|185/810||,T|missense_variant|MODERATE|CEP85L|CEP85L|transcript|XM_005596903.3|protein_coding|3/13|c.530G>A|p.Ser177Asn|2803/9313|530/2409|177/802||,T|missense_variant|MODERATE|CEP85L|CEP85L|transcript|XM_023650978.1|protein_coding|3/13|c.545G>A|p.Ser182Asn|886/7396|545/24…
chr10	68293073	A	T	755.47	T|missense_variant|MODERATE|FAM184A|FAM184A|transcript|XM_023650983.1|protein_coding|2/19|c.998T>A|p.Leu333His|1433/4181|998/3474|333/1157||,T|missense_variant|MODERATE|FAM184A|FAM184A|transcript|XM_023650990.1|protein_coding|2/19|c.629T>A|p.Leu210His|2996/5744|629/3105|210/1034||,T|missense_variant|MODERATE|FAM184A|FAM184A|transcript|XM_001504177.6|protein_coding|2/18|c.998T>A|p.Leu333His|1432/4…
chr10	68293438	G	C	1035.01	C|missense_variant|MODERATE|FAM184A|FAM184A|transcript|XM_023650983.1|protein_coding|2/19|c.633C>G|p.His211Gln|1068/4181|633/3474|211/1157||,C|missense_variant|MODERATE|FAM184A|FAM184A|transcript|XM_023650990.1|protein_coding|2/19|c.264C>G|p.His88Gln|2631/5744|264/3105|88/1034||,C|missense_variant|MODERATE|FAM184A|FAM184A|transcript|XM_001504177.6|protein_coding|2/18|c.633C>G|p.His211Gln|1067/413…
chr10	70096173	T	A	550.47	A|missense_variant|MODERATE|TBC1D32|TBC1D32|transcript|XM_023650994.1|protein_coding|8/35|c.804A>T|p.Glu268Asp|945/6088|804/4020|268/1339||,A|missense_variant|MODERATE|TBC1D32|TBC1D32|transcript|XM_023650998.1|protein_coding|5/32|c.219A>T|p.Glu73Asp|427/5570|219/3435|73/1144||,A|missense_variant|MODERATE|TBC1D32|TBC1D32|transcript|XM_023650997.1|protein_coding|6/33|c.411A>T|p.Glu137Asp|531/5674|4…
chr10	70101954	A	G	572.47	G|missense_variant|MODERATE|TBC1D32|TBC1D32|transcript|XM_023650997.1|protein_coding|2/33|c.7T>C|p.Phe3Leu|127/5674|7/3627|3/1208||,G|intron_variant|MODIFIER|TBC1D32|TBC1D32|transcript|XM_023650994.1|protein_coding|4/34|c.496-447T>C||||||,G|intron_variant|MODIFIER|TBC1D32|TBC1D32|transcript|XM_023650998.1|protein_coding|1/31|c.-90-447T>C||||||,G|intron_variant|MODIFIER|TBC1D32|TBC1D32|transcript|…
chr10	75973042	C	T	1301.01	T|missense_variant|MODERATE|PTPRK|PTPRK|transcript|XM_023651049.1|protein_coding|10/33|c.1582G>A|p.Gly528Ser|1582/5820|1582/4386|528/1461||,T|missense_variant|MODERATE|PTPRK|PTPRK|transcript|XM_023651051.1|protein_coding|10/32|c.1582G>A|p.Gly528Ser|1713/5933|1582/4368|528/1455||,T|missense_variant|MODERATE|PTPRK|PTPRK|transcript|XM_023651053.1|protein_coding|10/30|c.1582G>A|p.Gly528Ser|1582/4320|…
chr10	77288596	T	C	874.47	C|missense_variant|MODERATE|ARHGAP18|ARHGAP18|transcript|XM_001503227.5|protein_coding|10/15|c.1346A>G|p.Asp449Gly|1435/3661|1346/1995|449/664||,C|missense_variant|MODERATE|ARHGAP18|ARHGAP18|transcript|XM_023651056.1|protein_coding|10/15|c.1211A>G|p.Asp404Gly|1336/3562|1211/1860|404/619||,C|missense_variant|MODERATE|ARHGAP18|ARHGAP18|transcript|XM_014734844.2|protein_coding|11/16|c.1241A>G|p.Asp4…
chr10	79118804	A	T	52.47	T|missense_variant|MODERATE|LOC100073089|LOC100073089|transcript|XM_023651094.1|protein_coding|7/25|c.758A>T|p.His253Leu|780/2875|758/2757|253/918||,T|missense_variant|MODERATE|LOC100073089|LOC100073089|transcript|XM_023651096.1|protein_coding|7/22|c.758A>T|p.His253Leu|780/2432|758/2229|253/742||,T|missense_variant|MODERATE|LOC100073089|LOC100073089|transcript|XM_023651097.1|protein_coding|7/22|c…
chr10	79286986	A	G	388.47	G|missense_variant|MODERATE|ENPP1|ENPP1|transcript|XM_023651099.1|protein_coding|18/25|c.1769A>G|p.His590Arg|1776/3192|1769/2829|590/942||,G|missense_variant|MODERATE|ENPP1|ENPP1|transcript|XM_023651100.1|protein_coding|18/25|c.1769A>G|p.His590Arg|1776/4104|1769/2784|590/927||
chr10	79722437	G	A	604.47	A|missense_variant|MODERATE|MOXD1|MOXD1|transcript|XM_014734956.2|protein_coding|1/12|c.32C>T|p.Ala11Val|60/5124|32/1848|11/615||,A|upstream_gene_variant|MODIFIER|MOXD1|MOXD1|transcript|XM_023651102.1|protein_coding||c.-3045C>T|||||2869|
chr10	79856095	T	C	545.67	C|missense_variant|MODERATE|LOC100073109|LOC100073109|transcript|XM_023651573.1|protein_coding|1/1|c.370T>C|p.Cys124Arg|451/3093|370/1047|124/348||,C|downstream_gene_variant|MODIFIER|LOC111775505|LOC111775505|transcript|XR_002811213.1|pseudogene||n.*2803A>G|||||2803|
chr10	79870370	G	C	465.07	C|missense_variant|MODERATE|LOC100073110|LOC100073110|transcript|XM_014735675.2|protein_coding|1/1|c.631G>C|p.Val211Leu|631/1643|631/1032|211/343||,C|upstream_gene_variant|MODIFIER|LOC111775505|LOC111775505|transcript|XR_002811213.1|pseudogene||n.-2214C>G|||||2214|
chr10	79920836	G	A	932.46	A|missense_variant|MODERATE|LOC100073116|LOC100073116|transcript|XM_014735417.1|protein_coding|3/3|c.902C>T|p.Pro301Leu|902/1068|902/1068|301/355||
chr10	79936876	T	G	753.47	G|missense_variant|MODERATE|LOC100073120|LOC100073120|transcript|XM_014735637.2|protein_coding|1/1|c.832A>C|p.Thr278Pro|832/1166|832/1032|278/343||
chr10	79937318	C	A	631.47	A|missense_variant|MODERATE|LOC100073120|LOC100073120|transcript|XM_014735637.2|protein_coding|1/1|c.390G>T|p.Arg130Ser|390/1166|390/1032|130/343||
chr10	79937332	T	C	118.47	C|missense_variant|MODERATE|LOC100073120|LOC100073120|transcript|XM_014735637.2|protein_coding|1/1|c.376A>G|p.Ile126Val|376/1166|376/1032|126/343||
chr10	79937334	C	A	118.47	A|missense_variant|MODERATE|LOC100073120|LOC100073120|transcript|XM_014735637.2|protein_coding|1/1|c.374G>T|p.Cys125Phe|374/1166|374/1032|125/343||
chr10	80002115	C	T	852.47	T|missense_variant|MODERATE|TAAR2|TAAR2|transcript|XM_014735629.1|protein_coding|3/3|c.530G>A|p.Gly177Glu|647/1038|530/921|177/306||
chr10	81916500	T	C	877.47	C|missense_variant|MODERATE|ALDH8A1|ALDH8A1|transcript|XM_001504382.4|protein_coding|6/7|c.877A>G|p.Ile293Val|1494/2843|877/1464|293/487||
chr10	82212451	C	T	785.49	T|missense_variant|MODERATE|AHI1|AHI1|transcript|XM_023651146.1|protein_coding|27/28|c.3599G>A|p.Arg1200Gln|3792/3952|3599/3744|1200/1247||,T|missense_variant|MODERATE|AHI1|AHI1|transcript|XM_023651149.1|protein_coding|27/28|c.3599G>A|p.Arg1200Gln|3879/4039|3599/3744|1200/1247||,T|missense_variant|MODERATE|AHI1|AHI1|transcript|XM_023651147.1|protein_coding|27/28|c.3599G>A|p.Arg1200Gln|3794/3954|3…
chr10	82212460	C	T	744.48	T|missense_variant|MODERATE|AHI1|AHI1|transcript|XM_023651146.1|protein_coding|27/28|c.3590G>A|p.Arg1197His|3783/3952|3590/3744|1197/1247||,T|missense_variant|MODERATE|AHI1|AHI1|transcript|XM_023651149.1|protein_coding|27/28|c.3590G>A|p.Arg1197His|3870/4039|3590/3744|1197/1247||,T|missense_variant|MODERATE|AHI1|AHI1|transcript|XM_023651147.1|protein_coding|27/28|c.3590G>A|p.Arg1197His|3785/3954|3…
chr10	83086176	T	C	1125.46	C|missense_variant|MODERATE|MAP7|MAP7|transcript|XM_023651174.1|protein_coding|18/20|c.2098A>G|p.Thr700Ala|2337/4111|2098/2412|700/803||,C|missense_variant|MODERATE|MAP7|MAP7|transcript|XM_014735215.2|protein_coding|16/18|c.1969A>G|p.Thr657Ala|2562/4336|1969/2283|657/760||,C|missense_variant|MODERATE|MAP7|MAP7|transcript|XM_014735210.2|protein_coding|16/18|c.2011A>G|p.Thr671Ala|2605/4379|2011/232…
chr11	487947	C	T	1044.46	T|missense_variant|MODERATE|TBCD|TBCD|transcript|XM_023651678.1|protein_coding|1/39|c.229G>A|p.Ala77Thr|420/4281|229/3831|77/1276||,T|upstream_gene_variant|MODIFIER|TBCD|TBCD|transcript|XM_023651681.1|protein_coding||c.-2013G>A|||||1790|,T|upstream_gene_variant|MODIFIER|TBCD|TBCD|transcript|XM_023651680.1|protein_coding||c.-1379G>A|||||1379|,T|upstream_gene_variant|MODIFIER|TBCD|TBCD|transcript|X…
chr11	1398600	G	A	627.66	A|missense_variant|MODERATE|MCRIP1|MCRIP1|transcript|XM_023651772.1|protein_coding|1/6|c.238G>A|p.Gly80Arg|261/1583|238/669|80/222||,A|upstream_gene_variant|MODIFIER|MCRIP1|MCRIP1|transcript|XM_005597056.3|protein_coding||c.-587G>A|||||170|,A|upstream_gene_variant|MODIFIER|MCRIP1|MCRIP1|transcript|XM_005597054.3|protein_coding||c.-772G>A|||||757|,A|upstream_gene_variant|MODIFIER|MCRIP1|MCRIP1|tra…
chr11	1414083	G	C	1045	C|missense_variant|MODERATE|GCGR|GCGR|transcript|XM_023651774.1|protein_coding|13/13|c.1502C>G|p.Ser501Trp|1796/5571|1502/1764|501/587||,C|downstream_gene_variant|MODIFIER|GCGR|GCGR|transcript|XM_023651776.1|protein_coding||c.*192C>G|||||57|
chr11	1416533	G	C	685.46	C|missense_variant|MODERATE|GCGR|GCGR|transcript|XM_023651774.1|protein_coding|7/13|c.541C>G|p.Leu181Val|835/5571|541/1764|181/587||,C|missense_variant|MODERATE|GCGR|GCGR|transcript|XM_023651776.1|protein_coding|7/14|c.541C>G|p.Leu181Val|832/1875|541/1449|181/482||
chr11	1490890	C	T	534.46	T|missense_variant|MODERATE|CCDC137|CCDC137|transcript|XM_023651785.1|protein_coding|4/6|c.542G>A|p.Arg181Gln|598/3217|542/906|181/301||,T|upstream_gene_variant|MODIFIER|OXLD1|OXLD1|transcript|XM_023651791.1|protein_coding||c.-3987C>T|||||3913|,T|downstream_gene_variant|MODIFIER|ARL16|ARL16|transcript|XM_023651787.1|protein_coding||c.*4376C>T|||||2850|,T|downstream_gene_variant|MODIFIER|ARL16|ARL…
chr11	1494670	G	T	668.46	T|missense_variant|MODERATE|CCDC137|CCDC137|transcript|XM_023651785.1|protein_coding|1/6|c.17C>A|p.Ala6Glu|73/3217|17/906|6/301||,T|upstream_gene_variant|MODIFIER|OXLD1|OXLD1|transcript|XM_023651791.1|protein_coding||c.-207G>T|||||133|
chr11	1496169	A	G	1100.46	G|missense_variant|MODERATE|OXLD1|OXLD1|transcript|XM_023651791.1|protein_coding|2/2|c.326A>G|p.Asn109Ser|400/747|326/480|109/159||,G|upstream_gene_variant|MODIFIER|CCDC137|CCDC137|transcript|XM_023651785.1|protein_coding||c.-1483T>C|||||1427|,G|upstream_gene_variant|MODIFIER|PDE6G|PDE6G|transcript|XM_001488717.4|protein_coding||c.-4514A>G|||||4457|
chr11	1592793	G	T	713.46	T|missense_variant|MODERATE|FAAP100|FAAP100|transcript|XM_023651792.1|protein_coding|5/10|c.1647G>T|p.Leu549Phe|1746/3409|1647/2634|549/877||,T|non_coding_transcript_exon_variant|MODIFIER|FAAP100|FAAP100|transcript|XR_002811268.1|pseudogene|5/10|n.1747G>T||||||
chr11	1676814	G	A	298.46	A|missense_variant|MODERATE|BAHCC1|BAHCC1|transcript|XM_014737929.2|protein_coding|18/28|c.5285C>T|p.Pro1762Leu|5685/10468|5285/7977|1762/2658||,A|missense_variant|MODERATE|BAHCC1|BAHCC1|transcript|XM_023651797.1|protein_coding|17/27|c.5126C>T|p.Pro1709Leu|5526/10309|5126/7818|1709/2605||
chr11	1688808	C	CGCTGCTGCT	1383.64	CGCTGCTGCT|conservative_inframe_insertion|MODERATE|BAHCC1|BAHCC1|transcript|XM_014737929.2|protein_coding|9/28|c.2912_2920dupAGCAGCAGC|p.Gln971_Gln973dup|3320/10468|2920/7977|974/2658||,CGCTGCTGCT|conservative_inframe_insertion|MODERATE|BAHCC1|BAHCC1|transcript|XM_023651797.1|protein_coding|8/27|c.2753_2761dupAGCAGCAGC|p.Gln918_Gln920dup|3161/10309|2761/7818|921/2605||
chr11	1901811	A	G	492.66	G|splice_acceptor_variant&intron_variant|HIGH|CEP131|CEP131|transcript|XM_023651815.1|protein_coding|2/26|c.178-2A>G||||||,G|splice_acceptor_variant&intron_variant|HIGH|CEP131|CEP131|transcript|XM_023651818.1|protein_coding|2/26|c.178-2A>G||||||,G|splice_acceptor_variant&intron_variant|HIGH|CEP131|CEP131|transcript|XM_023651821.1|protein_coding|2/26|c.178-2A>G||||||,G|splice_acceptor_variant&intr…
chr11	1907011	C	A	579.46	A|missense_variant|MODERATE|CEP131|CEP131|transcript|XM_023651815.1|protein_coding|7/27|c.718C>A|p.Pro240Thr|961/3719|718/3306|240/1101||,A|missense_variant|MODERATE|CEP131|CEP131|transcript|XM_023651816.1|protein_coding|7/27|c.715C>A|p.Pro239Thr|959/3717|715/3303|239/1100||,A|missense_variant|MODERATE|CEP131|CEP131|transcript|XM_023651818.1|protein_coding|7/27|c.718C>A|p.Pro240Thr|962/3711|718/3…
chr11	1967231	G	A	776.47	A|missense_variant|MODERATE|AATK|AATK|transcript|XM_023651822.1|protein_coding|5/14|c.473G>A|p.Arg158Gln|543/5457|473/4248|158/1415||,A|missense_variant|MODERATE|AATK|AATK|transcript|XM_023651824.1|protein_coding|5/13|c.473G>A|p.Arg158Gln|543/5307|473/4098|158/1365||,A|upstream_gene_variant|MODIFIER|MIR338|MIR338|transcript|NR_032909.1|pseudogene||n.-2029G>A|||||2029|,A|downstream_gene_variant|MO…
chr11	1974488	C	T	795.46	T|missense_variant|MODERATE|AATK|AATK|transcript|XM_023651822.1|protein_coding|11/14|c.3191C>T|p.Ala1064Val|3261/5457|3191/4248|1064/1415||,T|missense_variant|MODERATE|AATK|AATK|transcript|XM_023651823.1|protein_coding|11/14|c.3119C>T|p.Ala1040Val|3189/5385|3119/4176|1040/1391||,T|missense_variant|MODERATE|AATK|AATK|transcript|XM_023651824.1|protein_coding|10/13|c.3041C>T|p.Ala1014Val|3111/5307|3…
chr11	2054472	A	AGGCGGC	399.44	AGGCGGC|conservative_inframe_insertion|MODERATE|BAIAP2|BAIAP2|transcript|XM_014738054.2|protein_coding|1/15|c.83_88dupGCCGCC|p.Arg28_Arg29dup|96/2217|88/2013|30/670||,AGGCGGC|conservative_inframe_insertion|MODERATE|BAIAP2|BAIAP2|transcript|XM_023651826.1|protein_coding|1/15|c.83_88dupGCCGCC|p.Arg28_Arg29dup|96/2097|88/1893|30/630||,AGGCGGC|conservative_inframe_insertion|MODERATE|BAIAP2|BAIAP2|tra…
chr11	2107410	C	T	704.66	T|missense_variant|MODERATE|RPTOR|RPTOR|transcript|XM_023651831.1|protein_coding|37/37|c.4231G>A|p.Val1411Ile|5051/6982|4231/4239|1411/1412||,T|missense_variant|MODERATE|RPTOR|RPTOR|transcript|XM_023651839.1|protein_coding|32/32|c.3313G>A|p.Val1105Ile|4107/6038|3313/3321|1105/1106||,T|missense_variant|MODERATE|RPTOR|RPTOR|transcript|XM_001489603.5|protein_coding|34/34|c.4000G>A|p.Val1334Ile|4000/…
chr11	2148792	G	C	1814.66	C|missense_variant|MODERATE|RPTOR|RPTOR|transcript|XM_023651831.1|protein_coding|25/37|c.2928C>G|p.Asp976Glu|3748/6982|2928/4239|976/1412||,C|missense_variant|MODERATE|RPTOR|RPTOR|transcript|XM_023651839.1|protein_coding|20/32|c.2010C>G|p.Asp670Glu|2804/6038|2010/3321|670/1106||,C|missense_variant|MODERATE|RPTOR|RPTOR|transcript|XM_023651836.1|protein_coding|24/36|c.2847C>G|p.Asp949Glu|2847/6081|…
chr11	2670975	A	C	703.47	C|missense_variant|MODERATE|RNF213|RNF213|transcript|XM_023651843.1|protein_coding|22/69|c.4064T>G|p.Phe1355Cys|4210/17786|4064/15723|1355/5240||,C|missense_variant|MODERATE|RNF213|RNF213|transcript|XM_023651846.1|protein_coding|22/69|c.4064T>G|p.Phe1355Cys|4131/17707|4064/15723|1355/5240||,C|missense_variant|MODERATE|RNF213|RNF213|transcript|XM_023651844.1|protein_coding|22/69|c.4064T>G|p.Phe135…
chr11	2674612	C	T	870.47	T|missense_variant|MODERATE|RNF213|RNF213|transcript|XM_023651843.1|protein_coding|21/69|c.3682G>A|p.Val1228Met|3828/17786|3682/15723|1228/5240||,T|missense_variant|MODERATE|RNF213|RNF213|transcript|XM_023651846.1|protein_coding|21/69|c.3682G>A|p.Val1228Met|3749/17707|3682/15723|1228/5240||,T|missense_variant|MODERATE|RNF213|RNF213|transcript|XM_023651844.1|protein_coding|21/69|c.3682G>A|p.Val122…
chr11	2674687	T	C	2036	C|missense_variant|MODERATE|RNF213|RNF213|transcript|XM_023651843.1|protein_coding|21/69|c.3607A>G|p.Arg1203Gly|3753/17786|3607/15723|1203/5240||,C|missense_variant|MODERATE|RNF213|RNF213|transcript|XM_023651846.1|protein_coding|21/69|c.3607A>G|p.Arg1203Gly|3674/17707|3607/15723|1203/5240||,C|missense_variant|MODERATE|RNF213|RNF213|transcript|XM_023651844.1|protein_coding|21/69|c.3607A>G|p.Arg120…
chr11	2675229	T	C	2147.98	C|missense_variant|MODERATE|RNF213|RNF213|transcript|XM_023651843.1|protein_coding|20/69|c.3451A>G|p.Thr1151Ala|3597/17786|3451/15723|1151/5240||,C|missense_variant|MODERATE|RNF213|RNF213|transcript|XM_023651846.1|protein_coding|20/69|c.3451A>G|p.Thr1151Ala|3518/17707|3451/15723|1151/5240||,C|missense_variant|MODERATE|RNF213|RNF213|transcript|XM_023651844.1|protein_coding|20/69|c.3451A>G|p.Thr115…
chr11	2698913	C	T	967.46	T|missense_variant|MODERATE|RNF213|RNF213|transcript|XM_023651843.1|protein_coding|8/69|c.1405G>A|p.Asp469Asn|1551/17786|1405/15723|469/5240||,T|missense_variant|MODERATE|RNF213|RNF213|transcript|XM_023651846.1|protein_coding|8/69|c.1405G>A|p.Asp469Asn|1472/17707|1405/15723|469/5240||,T|missense_variant|MODERATE|RNF213|RNF213|transcript|XM_023651844.1|protein_coding|8/69|c.1405G>A|p.Asp469Asn|163…
chr11	2724758	G	A	1075.46	A|missense_variant|MODERATE|RNF213|RNF213|transcript|XM_023651843.1|protein_coding|2/69|c.86C>T|p.Ala29Val|232/17786|86/15723|29/5240||,A|missense_variant|MODERATE|RNF213|RNF213|transcript|XM_023651846.1|protein_coding|2/69|c.86C>T|p.Ala29Val|153/17707|86/15723|29/5240||,A|missense_variant|MODERATE|RNF213|RNF213|transcript|XM_023651844.1|protein_coding|2/69|c.86C>T|p.Ala29Val|312/17866|86/15723|2…
chr11	2735661	G	A	524.46	A|missense_variant|MODERATE|SLC26A11|SLC26A11|transcript|XM_023651858.1|protein_coding|17/17|c.1795C>T|p.His599Tyr|1906/2702|1795/1821|599/606||
chr11	2756589	G	A	727.47	A|missense_variant|MODERATE|SLC26A11|SLC26A11|transcript|XM_023651858.1|protein_coding|3/17|c.421C>T|p.Arg141Cys|532/2702|421/1821|141/606||,A|upstream_gene_variant|MODIFIER|SGSH|SGSH|transcript|XM_023651859.1|protein_coding||c.-2242G>A|||||2199|,A|upstream_gene_variant|MODIFIER|SGSH|SGSH|transcript|XM_023651860.1|protein_coding||c.-2242G>A|||||2191|,A|upstream_gene_variant|MODIFIER|SGSH|SGSH|tra…
chr11	2858883	T	C	980	C|missense_variant|MODERATE|CCDC40|CCDC40|transcript|XM_023651866.1|protein_coding|15/20|c.2543A>G|p.Asn848Ser|2619/3601|2543/3423|848/1140||,C|non_coding_transcript_exon_variant|MODIFIER|CCDC40|CCDC40|transcript|XR_002811288.1|pseudogene|15/18|n.2621A>G||||||
chr11	2865722	G	C	959.46	C|missense_variant|MODERATE|CCDC40|CCDC40|transcript|XM_023651866.1|protein_coding|12/20|c.1832C>G|p.Thr611Ser|1908/3601|1832/3423|611/1140||,C|non_coding_transcript_exon_variant|MODIFIER|CCDC40|CCDC40|transcript|XR_002811288.1|pseudogene|12/18|n.1910C>G||||||
chr11	2995394	CG	C	150.92	C|frameshift_variant|HIGH|LOC111775547|LOC111775547|transcript|XM_023651661.1|protein_coding|3/5|c.445delG|p.Ala149fs|445/1434|445/1161|149/386||
chr11	3105532	C	T	890.47	T|missense_variant|MODERATE|CBX2|CBX2|transcript|XM_023651881.1|protein_coding|5/5|c.1435G>A|p.Ala479Thr|1516/4787|1435/1599|479/532||
chr11	3151093	T	C	1593	C|missense_variant|MODERATE|ENPP7|ENPP7|transcript|XM_023651882.1|protein_coding|3/6|c.800A>G|p.Asn267Ser|961/2009|800/1329|267/442||,C|missense_variant|MODERATE|ENPP7|ENPP7|transcript|XM_023651883.1|protein_coding|3/5|c.800A>G|p.Asn267Ser|963/1912|800/1293|267/430||
chr11	3151454	C	T	567	T|missense_variant|MODERATE|ENPP7|ENPP7|transcript|XM_023651882.1|protein_coding|3/6|c.439G>A|p.Val147Ile|600/2009|439/1329|147/442||,T|missense_variant|MODERATE|ENPP7|ENPP7|transcript|XM_023651883.1|protein_coding|3/5|c.439G>A|p.Val147Ile|602/1912|439/1293|147/430||
chr11	3833205	C	T	893.47	T|missense_variant|MODERATE|CEP295NL|CEP295NL|transcript|XM_005597093.3|protein_coding|3/3|c.1322C>T|p.Ala441Val|1717/2147|1322/1689|441/562||,T|missense_variant|MODERATE|CEP295NL|CEP295NL|transcript|XM_014738237.1|protein_coding|3/3|c.1322C>T|p.Ala441Val|1833/2263|1322/1689|441/562||,T|intron_variant|MODIFIER|TIMP2|TIMP2|transcript|XM_023651899.1|protein_coding|1/4|c.131-13057C>T||||||
chr11	3984865	G	A	591.3	A|missense_variant|MODERATE|CYTH1|CYTH1|transcript|XM_014738261.2|protein_coding|8/13|c.649G>A|p.Val217Ile|1050/3608|649/1203|217/400||,A|missense_variant|MODERATE|CYTH1|CYTH1|transcript|XM_023651903.1|protein_coding|8/13|c.643G>A|p.Val215Ile|772/3330|643/1197|215/398||,A|missense_variant|MODERATE|CYTH1|CYTH1|transcript|XM_014738267.2|protein_coding|8/13|c.466G>A|p.Val156Ile|1108/3666|466/1020|15…
chr11	4296764	C	T	627.46	T|missense_variant|MODERATE|TMEM235|TMEM235|transcript|XM_014736488.2|protein_coding|3/8|c.313G>A|p.Val105Met|589/1125|313/849|105/282||
chr11	4385885	G	A	720	A|missense_variant|MODERATE|TMC6|TMC6|transcript|XM_023651918.1|protein_coding|2/20|c.31G>A|p.Val11Ile|340/3129|31/2568|11/855||,A|missense_variant|MODERATE|TMC6|TMC6|transcript|XM_023651919.1|protein_coding|3/21|c.31G>A|p.Val11Ile|287/3076|31/2568|11/855||,A|missense_variant|MODERATE|TMC6|TMC6|transcript|XM_023651923.1|protein_coding|3/21|c.31G>A|p.Val11Ile|202/2991|31/2568|11/855||,A|missense_v…
chr11	4385889	C	T	678	T|missense_variant|MODERATE|TMC6|TMC6|transcript|XM_023651918.1|protein_coding|2/20|c.35C>T|p.Pro12Leu|344/3129|35/2568|12/855||,T|missense_variant|MODERATE|TMC6|TMC6|transcript|XM_023651919.1|protein_coding|3/21|c.35C>T|p.Pro12Leu|291/3076|35/2568|12/855||,T|missense_variant|MODERATE|TMC6|TMC6|transcript|XM_023651923.1|protein_coding|3/21|c.35C>T|p.Pro12Leu|206/2991|35/2568|12/855||,T|missense_v…
chr11	5690795	G	A	1038.46	A|missense_variant|MODERATE|AANAT|AANAT|transcript|XM_023651967.1|protein_coding|3/3|c.391C>T|p.Arg131Trp|614/1979|391/624|131/207||
chr11	5955977	G	A	850.46	A|missense_variant|MODERATE|RNF157|RNF157|transcript|XM_005597125.3|protein_coding|18/19|c.1987G>A|p.Val663Met|2002/4928|1987/2151|663/716||,A|missense_variant|MODERATE|RNF157|RNF157|transcript|XM_005597127.3|protein_coding|18/20|c.1987G>A|p.Val663Met|2002/2225|1987/2073|663/690||,A|missense_variant|MODERATE|RNF157|RNF157|transcript|XM_023651980.1|protein_coding|18/19|c.1891G>A|p.Val631Met|2055/4…
chr11	5965634	G	A	516.46	A|missense_variant|MODERATE|LOC111775585|LOC111775585|transcript|XM_023651984.1|protein_coding|1/2|c.773G>A|p.Arg258Lys|1016/1334|773/1002|258/333||,A|upstream_gene_variant|MODIFIER|FOXJ1|FOXJ1|transcript|XM_023651983.1|protein_coding||c.-933G>A|||||352|,A|downstream_gene_variant|MODIFIER|RNF157|RNF157|transcript|XM_005597125.3|protein_coding||c.*3928G>A|||||1166|,A|downstream_gene_variant|MODIFI…
chr11	5965787	C	A	896.47	A|missense_variant|MODERATE|LOC111775585|LOC111775585|transcript|XM_023651984.1|protein_coding|1/2|c.926C>A|p.Pro309His|1169/1334|926/1002|309/333||,A|upstream_gene_variant|MODIFIER|FOXJ1|FOXJ1|transcript|XM_023651983.1|protein_coding||c.-780C>A|||||199|,A|downstream_gene_variant|MODIFIER|RNF157|RNF157|transcript|XM_005597125.3|protein_coding||c.*4081C>A|||||1319|,A|downstream_gene_variant|MODIFI…
chr11	6003522	G	A	896.46	A|missense_variant|MODERATE|EXOC7|EXOC7|transcript|XM_003362474.4|protein_coding|8/20|c.937G>A|p.Gly313Ser|1023/2367|937/2208|313/735||,A|intron_variant|MODIFIER|EXOC7|EXOC7|transcript|XM_001491840.6|protein_coding|7/18|c.901+871G>A||||||,A|intron_variant|MODIFIER|EXOC7|EXOC7|transcript|XM_003362475.4|protein_coding|6/17|c.809-1084G>A||||||,A|intron_variant|MODIFIER|EXOC7|EXOC7|transcript|XM_0033…
chr11	6012282	A	G	959.46	G|missense_variant&splice_region_variant|MODERATE|ZACN|ZACN|transcript|XM_014737539.2|protein_coding|8/9|c.889T>C|p.Tyr297His|1031/2265|889/1242|297/413||,G|upstream_gene_variant|MODIFIER|MIR9099|MIR9099|transcript|NR_128126.1|pseudogene||n.-278T>C|||||278|,G|downstream_gene_variant|MODIFIER|EXOC7|EXOC7|transcript|XM_003362474.4|protein_coding||c.*1883A>G|||||1810|,G|downstream_gene_variant|MODIF…
chr11	6014226	A	G	716.46	G|missense_variant|MODERATE|ZACN|ZACN|transcript|XM_014737539.2|protein_coding|4/9|c.305T>C|p.Val102Ala|447/2265|305/1242|102/413||,G|upstream_gene_variant|MODIFIER|MIR9099|MIR9099|transcript|NR_128126.1|pseudogene||n.-2222T>C|||||2222|,G|downstream_gene_variant|MODIFIER|EXOC7|EXOC7|transcript|XM_003362474.4|protein_coding||c.*3827A>G|||||3754|,G|downstream_gene_variant|MODIFIER|GALR2|GALR2|trans…
chr11	6078635	A	T	612.46	T|missense_variant|MODERATE|EVPL|EVPL|transcript|XM_023651988.1|protein_coding|22/22|c.3739A>T|p.Thr1247Ser|3993/6637|3739/6102|1247/2033||,T|downstream_gene_variant|MODIFIER|CDK3|CDK3|transcript|XM_001491903.5|protein_coding||c.*3545T>A|||||2942|,T|downstream_gene_variant|MODIFIER|CDK3|CDK3|transcript|XM_023651992.1|protein_coding||c.*3545T>A|||||2942|,T|downstream_gene_variant|MODIFIER|CDK3|CDK…
chr11	6078887	G	A	831.47	A|missense_variant|MODERATE|EVPL|EVPL|transcript|XM_023651988.1|protein_coding|22/22|c.3991G>A|p.Glu1331Lys|4245/6637|3991/6102|1331/2033||,A|downstream_gene_variant|MODIFIER|CDK3|CDK3|transcript|XM_001491903.5|protein_coding||c.*3293C>T|||||2690|,A|downstream_gene_variant|MODIFIER|CDK3|CDK3|transcript|XM_023651992.1|protein_coding||c.*3293C>T|||||2690|,A|downstream_gene_variant|MODIFIER|CDK3|CDK…
chr11	6161854	G	A	552.47	A|missense_variant|MODERATE|TRIM65|TRIM65|transcript|XM_023651995.1|protein_coding|1/6|c.199G>A|p.Gly67Ser|306/2934|199/1554|67/517||,A|missense_variant|MODERATE|TRIM65|TRIM65|transcript|XM_023651996.1|protein_coding|1/5|c.199G>A|p.Gly67Ser|310/2872|199/1488|67/495||,A|upstream_gene_variant|MODIFIER|LOC111775587|LOC111775587|transcript|XR_002811334.1|pseudogene||n.-37C>T|||||37|,A|downstream_gene…
chr11	6463775	C	A	612.46	A|missense_variant&splice_region_variant|MODERATE|TSEN54|TSEN54|transcript|XM_023652023.1|protein_coding|8/11|c.1264G>T|p.Ala422Ser|1332/2012|1264/1593|422/530||,A|upstream_gene_variant|MODIFIER|LLGL2|LLGL2|transcript|XM_023652020.1|protein_coding||c.-3414G>T|||||3243|,A|upstream_gene_variant|MODIFIER|LLGL2|LLGL2|transcript|XM_023652021.1|protein_coding||c.-3687G>T|||||3451|
chr11	6847036	G	A	426.46	A|missense_variant|MODERATE|MRPL58|MRPL58|transcript|XM_001496574.4|protein_coding|4/6|c.290C>T|p.Ser97Phe|566/1149|290/621|97/206||,A|missense_variant|MODERATE|MRPL58|MRPL58|transcript|XM_014738776.2|protein_coding|4/6|c.203C>T|p.Ser68Phe|484/1067|203/534|68/177||
chr11	6852928	C	A	753.46	A|missense_variant|MODERATE|MRPL58|MRPL58|transcript|XM_001496574.4|protein_coding|1/6|c.107G>T|p.Gly36Val|383/1149|107/621|36/206||,A|splice_region_variant&intron_variant|LOW|MRPL58|MRPL58|transcript|XM_014738776.2|protein_coding|1/5|c.99+8G>T||||||,A|upstream_gene_variant|MODIFIER|LOC111775591|LOC111775591|transcript|XR_002811342.1|pseudogene||n.-609C>A|||||609|,A|upstream_gene_variant|MODIFIER…
chr11	6946880	C	G	1167.47	G|missense_variant|MODERATE|FADS6|FADS6|transcript|XM_001492600.5|protein_coding|2/6|c.295C>G|p.Arg99Gly|295/3142|295/1029|99/342||
chr11	6978542	A	T	864.57	T|missense_variant|MODERATE|FDXR|FDXR|transcript|XM_023652064.1|protein_coding|8/12|c.748A>T|p.Met250Leu|860/1929|748/1497|250/498||,T|missense_variant|MODERATE|FDXR|FDXR|transcript|XM_023652066.1|protein_coding|8/11|c.748A>T|p.Met250Leu|862/1911|748/1404|250/467||,T|missense_variant|MODERATE|FDXR|FDXR|transcript|XM_023652067.1|protein_coding|8/11|c.748A>T|p.Met250Leu|861/1759|748/1326|250/441||,…
chr11	6979716	G	A	997.46	A|missense_variant|MODERATE|FDXR|FDXR|transcript|XM_023652066.1|protein_coding|11/11|c.1285G>A|p.Ala429Thr|1399/1911|1285/1404|429/467||,A|upstream_gene_variant|MODIFIER|GRIN2C|GRIN2C|transcript|XM_023652069.1|protein_coding||c.-2157G>A|||||2045|,A|upstream_gene_variant|MODIFIER|GRIN2C|GRIN2C|transcript|XM_023652070.1|protein_coding||c.-2157G>A|||||2045|,A|upstream_gene_variant|MODIFIER|GRIN2C|GR…
chr11	6989407	G	GC	437.13	GC|splice_acceptor_variant&intron_variant|HIGH|GRIN2C|GRIN2C|transcript|XM_023652069.1|protein_coding|2/12|c.478-3dupC||||||INFO_REALIGN_3_PRIME,GC|splice_acceptor_variant&intron_variant|HIGH|GRIN2C|GRIN2C|transcript|XM_023652070.1|protein_coding|2/12|c.478-3dupC||||||INFO_REALIGN_3_PRIME,GC|splice_acceptor_variant&intron_variant|HIGH|GRIN2C|GRIN2C|transcript|XM_023652071.1|protein_coding|2/12|c.…
chr11	7446961	C	T	895	T|missense_variant|MODERATE|KIF19|KIF19|transcript|XM_023652098.1|protein_coding|12/20|c.1561G>A|p.Glu521Lys|1658/3601|1561/3006|521/1001||,T|missense_variant|MODERATE|KIF19|KIF19|transcript|XM_023652101.1|protein_coding|12/20|c.1537G>A|p.Glu513Lys|2299/4242|1537/2982|513/993||,T|missense_variant|MODERATE|KIF19|KIF19|transcript|XM_023652099.1|protein_coding|12/20|c.1561G>A|p.Glu521Lys|1658/3586|1…
chr11	7447110	C	T	1394.01	T|missense_variant|MODERATE|KIF19|KIF19|transcript|XM_023652098.1|protein_coding|12/20|c.1412G>A|p.Arg471Gln|1509/3601|1412/3006|471/1001||,T|missense_variant|MODERATE|KIF19|KIF19|transcript|XM_023652101.1|protein_coding|12/20|c.1388G>A|p.Arg463Gln|2150/4242|1388/2982|463/993||,T|missense_variant|MODERATE|KIF19|KIF19|transcript|XM_023652099.1|protein_coding|12/20|c.1412G>A|p.Arg471Gln|1509/3586|1…
chr11	20681899	G	T	104.47	T|missense_variant|MODERATE|STAT3|STAT3|transcript|NM_001309512.1|protein_coding|1/23|c.12G>T|p.Trp4Cys|219/3219|12/2313|4/770||,T|missense_variant|MODERATE|STAT3|STAT3|transcript|XM_023651589.1|protein_coding|2/24|c.12G>T|p.Trp4Cys|251/3298|12/2310|4/769||,T|missense_variant|MODERATE|STAT3|STAT3|transcript|XM_023651590.1|protein_coding|2/24|c.12G>T|p.Trp4Cys|251/3251|12/2169|4/722||,T|missense_v…
chr11	21647596	A	T	320.56	T|missense_variant|MODERATE|LOC100053686|LOC100053686|transcript|XM_001498931.4|protein_coding|1/1|c.250T>A|p.Cys84Ser|253/939|250/615|84/204||
chr11	40128579	A	G	56.47	G|missense_variant|MODERATE|MYO1D|MYO1D|transcript|XM_023653032.1|protein_coding|5/22|c.598A>G|p.Ser200Gly|671/5339|598/3021|200/1006||,G|missense_variant|MODERATE|MYO1D|MYO1D|transcript|XM_023653036.1|protein_coding|5/14|c.598A>G|p.Ser200Gly|674/1915|598/1767|200/588||,G|missense_variant|MODERATE|MYO1D|MYO1D|transcript|XM_023653037.1|protein_coding|5/14|c.598A>G|p.Ser200Gly|673/1839|598/1671|200…
chr11	40130303	C	T	902.46	T|missense_variant|MODERATE|MYO1D|MYO1D|transcript|XM_023653032.1|protein_coding|6/22|c.671C>T|p.Ser224Phe|744/5339|671/3021|224/1006||,T|missense_variant|MODERATE|MYO1D|MYO1D|transcript|XM_023653036.1|protein_coding|6/14|c.671C>T|p.Ser224Phe|747/1915|671/1767|224/588||,T|missense_variant|MODERATE|MYO1D|MYO1D|transcript|XM_023653037.1|protein_coding|6/14|c.671C>T|p.Ser224Phe|746/1839|671/1671|224…
chr11	40880047	A	G	500.48	G|missense_variant&splice_region_variant|MODERATE|UTP6|UTP6|transcript|XM_001504028.5|protein_coding|10/19|c.704A>G|p.Asp235Gly|816/3039|704/1797|235/598||
chr11	40881109	C	T	702.47	T|missense_variant|MODERATE|UTP6|UTP6|transcript|XM_001504028.5|protein_coding|11/19|c.881C>T|p.Thr294Met|993/3039|881/1797|294/598||
chr11	41697265	A	G	827.48	G|missense_variant|MODERATE|KSR1|KSR1|transcript|XM_005597599.3|protein_coding|1/21|c.85A>G|p.Ser29Gly|296/6078|85/2772|29/923||,G|missense_variant|MODERATE|KSR1|KSR1|transcript|XM_014742006.2|protein_coding|1/19|c.85A>G|p.Ser29Gly|296/2830|85/2619|29/872||,G|missense_variant|MODERATE|KSR1|KSR1|transcript|XM_014742004.2|protein_coding|1/20|c.85A>G|p.Ser29Gly|296/6000|85/2694|29/897||,G|missense_v…
chr11	41804152	G	A	852.46	A|missense_variant|MODERATE|KSR1|KSR1|transcript|XM_005597599.3|protein_coding|4/21|c.580G>A|p.Ala194Thr|791/6078|580/2772|194/923||,A|missense_variant|MODERATE|KSR1|KSR1|transcript|XM_014742006.2|protein_coding|4/19|c.580G>A|p.Ala194Thr|791/2830|580/2619|194/872||,A|missense_variant|MODERATE|KSR1|KSR1|transcript|XM_014742004.2|protein_coding|4/20|c.580G>A|p.Ala194Thr|791/6000|580/2694|194/897||,…
chr11	41873622	A	G	219.43	G|missense_variant|MODERATE|LOC100058771|LOC100058771|transcript|XM_005597602.3|protein_coding|3/10|c.203A>G|p.Asn68Ser|307/1770|203/1035|68/344||,G|missense_variant|MODERATE|LOC100058771|LOC100058771|transcript|XM_005597604.3|protein_coding|3/9|c.203A>G|p.Asn68Ser|307/1725|203/990|68/329||,G|missense_variant|MODERATE|LOC100058771|LOC100058771|transcript|XM_005597603.3|protein_coding|3/10|c.203A>…
chr11	41879088	C	A	89.08	A|stop_gained&splice_region_variant|HIGH|LOC100058771|LOC100058771|transcript|XM_005597602.3|protein_coding|9/10|c.887C>A|p.Ser296*|991/1770|887/1035|296/344||,A|stop_gained&splice_region_variant|HIGH|LOC100058771|LOC100058771|transcript|XM_005597604.3|protein_coding|8/9|c.842C>A|p.Ser281*|946/1725|842/990|281/329||,A|stop_gained&splice_region_variant|HIGH|LOC100058771|LOC100058771|transcript|XM_…
chr11	41981400	T	C	58.94	C|missense_variant&splice_region_variant|MODERATE|LOC100071952|LOC100071952|transcript|XM_001917988.5|protein_coding|6/10|c.479A>G|p.Lys160Arg|524/1620|479/981|160/326||
chr11	42165747	G	T	191.98	T|missense_variant|MODERATE|LOC100071991|LOC100071991|transcript|XM_023653705.1|protein_coding|8/9|c.1072G>T|p.Ala358Ser|1072/1481|1072/1314|358/437||
chr11	42202799	G	C	176.2	C|splice_acceptor_variant&intron_variant|HIGH|LOC100072001|LOC100072001|transcript|XM_023653706.1|protein_coding|1/8|c.-142-1G>C||||||
chr11	42215109	G	T	4458	T|missense_variant|MODERATE|LOC100072001|LOC100072001|transcript|XM_023653706.1|protein_coding|9/9|c.1075G>T|p.Gly359Cys|1355/2043|1075/1203|359/400||,T|downstream_gene_variant|MODIFIER|NOS2|NOS2|transcript|NM_001081769.1|protein_coding||c.*2199C>A|||||2199|WARNING_TRANSCRIPT_MULTIPLE_STOP_CODONS,T|downstream_gene_variant|MODIFIER|NOS2|NOS2|transcript|XM_023651657.1|protein_coding||c.*2662C>A||||…
chr11	42215113	G	GAA	13598.9	GAA|frameshift_variant|HIGH|LOC100072001|LOC100072001|transcript|XM_023653706.1|protein_coding|9/9|c.1079_1080insAA|p.Cys361fs|1360/2043|1080/1203|360/400||,GAA|downstream_gene_variant|MODIFIER|NOS2|NOS2|transcript|NM_001081769.1|protein_coding||c.*2194_*2195insTT|||||2194|WARNING_TRANSCRIPT_MULTIPLE_STOP_CODONS,GAA|downstream_gene_variant|MODIFIER|NOS2|NOS2|transcript|XM_023651657.1|protein_codi…
chr11	42215157	A	C	17133.4	C|missense_variant|MODERATE|LOC100072001|LOC100072001|transcript|XM_023653706.1|protein_coding|9/9|c.1123A>C|p.Asn375His|1403/2043|1123/1203|375/400||,C|downstream_gene_variant|MODIFIER|NOS2|NOS2|transcript|NM_001081769.1|protein_coding||c.*2151T>G|||||2151|WARNING_TRANSCRIPT_MULTIPLE_STOP_CODONS,C|downstream_gene_variant|MODIFIER|NOS2|NOS2|transcript|XM_023651657.1|protein_coding||c.*2614T>G||||…
chr11	42215199	G	A	209	A|missense_variant|MODERATE|LOC100072001|LOC100072001|transcript|XM_023653706.1|protein_coding|9/9|c.1165G>A|p.Val389Met|1445/2043|1165/1203|389/400||,A|downstream_gene_variant|MODIFIER|NOS2|NOS2|transcript|NM_001081769.1|protein_coding||c.*2109C>T|||||2109|WARNING_TRANSCRIPT_MULTIPLE_STOP_CODONS,A|downstream_gene_variant|MODIFIER|NOS2|NOS2|transcript|XM_023651657.1|protein_coding||c.*2572C>T||||…
chr11	42215226	C	CT	10912.6	CT|frameshift_variant|HIGH|LOC100072001|LOC100072001|transcript|XM_023653706.1|protein_coding|9/9|c.1193dupT|p.Gln399fs|1474/2043|1194/1203|398/400||INFO_REALIGN_3_PRIME,CT|downstream_gene_variant|MODIFIER|NOS2|NOS2|transcript|NM_001081769.1|protein_coding||c.*2081dupA|||||2081|WARNING_TRANSCRIPT_MULTIPLE_STOP_CODONS,CT|downstream_gene_variant|MODIFIER|NOS2|NOS2|transcript|XM_023651657.1|protein_…
chr11	42215235	T	C	648.76	C|stop_lost|HIGH|LOC100072001|LOC100072001|transcript|XM_023653706.1|protein_coding|9/9|c.1201T>C|p.Ter401Glnext*?|1481/2043|1201/1203|401/400||,C|downstream_gene_variant|MODIFIER|NOS2|NOS2|transcript|NM_001081769.1|protein_coding||c.*2073A>G|||||2073|WARNING_TRANSCRIPT_MULTIPLE_STOP_CODONS,C|downstream_gene_variant|MODIFIER|NOS2|NOS2|transcript|XM_023651657.1|protein_coding||c.*2536A>G|||||2068|…
chr11	42217583	G	T	109.62	T|splice_acceptor_variant&splice_donor_variant&intron_variant|HIGH|NOS2|NOS2|transcript|NM_001081769.1|protein_coding|28/28|c.3658+1C>A||||||WARNING_TRANSCRIPT_MULTIPLE_STOP_CODONS,T|3_prime_UTR_variant|MODIFIER|NOS2|NOS2|transcript|XM_023651657.1|protein_coding|26/26|c.*188C>A|||||188|,T|3_prime_UTR_variant|MODIFIER|NOS2|NOS2|transcript|XM_023651656.1|protein_coding|26/26|c.*188C>A|||||188|,T|do…
chr11	42217584	A	T	65.98	T|missense_variant&splice_region_variant|MODERATE|NOS2|NOS2|transcript|NM_001081769.1|protein_coding|28/29|c.3658T>A|p.Trp1220Arg|3658/3933|3658/3933|1220/1310||WARNING_TRANSCRIPT_MULTIPLE_STOP_CODONS,T|3_prime_UTR_variant|MODIFIER|NOS2|NOS2|transcript|XM_023651657.1|protein_coding|26/26|c.*187T>A|||||187|,T|3_prime_UTR_variant|MODIFIER|NOS2|NOS2|transcript|XM_023651656.1|protein_coding|26/26|c.*…
chr11	42217590	A	G	75.5	G|missense_variant|MODERATE|NOS2|NOS2|transcript|NM_001081769.1|protein_coding|28/29|c.3652T>C|p.Ser1218Pro|3652/3933|3652/3933|1218/1310||WARNING_TRANSCRIPT_MULTIPLE_STOP_CODONS,G|3_prime_UTR_variant|MODIFIER|NOS2|NOS2|transcript|XM_023651657.1|protein_coding|26/26|c.*181T>C|||||181|,G|3_prime_UTR_variant|MODIFIER|NOS2|NOS2|transcript|XM_023651656.1|protein_coding|26/26|c.*181T>C|||||181|,G|down…
chr11	42217610	G	A	119.51	A|missense_variant|MODERATE|NOS2|NOS2|transcript|NM_001081769.1|protein_coding|28/29|c.3632C>T|p.Ser1211Phe|3632/3933|3632/3933|1211/1310||WARNING_TRANSCRIPT_MULTIPLE_STOP_CODONS,A|3_prime_UTR_variant|MODIFIER|NOS2|NOS2|transcript|XM_023651657.1|protein_coding|26/26|c.*161C>T|||||161|,A|3_prime_UTR_variant|MODIFIER|NOS2|NOS2|transcript|XM_023651656.1|protein_coding|26/26|c.*161C>T|||||161|,A|down…
chr11	42217615	TC	T	196.43	T|frameshift_variant|HIGH|NOS2|NOS2|transcript|NM_001081769.1|protein_coding|28/29|c.3626delG|p.Gly1209fs|3626/3933|3626/3933|1209/1310||WARNING_TRANSCRIPT_MULTIPLE_STOP_CODONS,T|3_prime_UTR_variant|MODIFIER|NOS2|NOS2|transcript|XM_023651657.1|protein_coding|26/26|c.*155delG|||||155|,T|3_prime_UTR_variant|MODIFIER|NOS2|NOS2|transcript|XM_023651656.1|protein_coding|26/26|c.*155delG|||||155|,T|down…
chr11	42217618	A	T	193.49	T|missense_variant|MODERATE|NOS2|NOS2|transcript|NM_001081769.1|protein_coding|28/29|c.3624T>A|p.Ser1208Arg|3624/3933|3624/3933|1208/1310||WARNING_TRANSCRIPT_MULTIPLE_STOP_CODONS,T|3_prime_UTR_variant|MODIFIER|NOS2|NOS2|transcript|XM_023651657.1|protein_coding|26/26|c.*153T>A|||||153|,T|3_prime_UTR_variant|MODIFIER|NOS2|NOS2|transcript|XM_023651656.1|protein_coding|26/26|c.*153T>A|||||153|,T|down…
chr11	42217620	T	TG	190.38	TG|frameshift_variant|HIGH|NOS2|NOS2|transcript|NM_001081769.1|protein_coding|28/29|c.3621_3622insC|p.Ser1208fs|3621/3933|3621/3933|1207/1310||WARNING_TRANSCRIPT_MULTIPLE_STOP_CODONS,TG|3_prime_UTR_variant|MODIFIER|NOS2|NOS2|transcript|XM_023651657.1|protein_coding|26/26|c.*150_*151insC|||||150|,TG|3_prime_UTR_variant|MODIFIER|NOS2|NOS2|transcript|XM_023651656.1|protein_coding|26/26|c.*150_*151in…
chr11	42217625	C	G	193.07	G|missense_variant|MODERATE|NOS2|NOS2|transcript|NM_001081769.1|protein_coding|28/29|c.3617G>C|p.Gly1206Ala|3617/3933|3617/3933|1206/1310||WARNING_TRANSCRIPT_MULTIPLE_STOP_CODONS,G|3_prime_UTR_variant|MODIFIER|NOS2|NOS2|transcript|XM_023651657.1|protein_coding|26/26|c.*146G>C|||||146|,G|3_prime_UTR_variant|MODIFIER|NOS2|NOS2|transcript|XM_023651656.1|protein_coding|26/26|c.*146G>C|||||146|,G|down…
chr11	42217643	G	A	268.78	A|missense_variant|MODERATE|NOS2|NOS2|transcript|NM_001081769.1|protein_coding|28/29|c.3599C>T|p.Ala1200Val|3599/3933|3599/3933|1200/1310||WARNING_TRANSCRIPT_MULTIPLE_STOP_CODONS,A|3_prime_UTR_variant|MODIFIER|NOS2|NOS2|transcript|XM_023651657.1|protein_coding|26/26|c.*128C>T|||||128|,A|3_prime_UTR_variant|MODIFIER|NOS2|NOS2|transcript|XM_023651656.1|protein_coding|26/26|c.*128C>T|||||128|,A|down…
chr11	42217648	T	C	271.32	C|stop_lost|HIGH|NOS2|NOS2|transcript|NM_001081769.1|protein_coding|28/29|c.3594A>G|p.Ter1198Trpext*?|3594/3933|3594/3933|1198/1310||WARNING_TRANSCRIPT_MULTIPLE_STOP_CODONS,C|3_prime_UTR_variant|MODIFIER|NOS2|NOS2|transcript|XM_023651657.1|protein_coding|26/26|c.*123A>G|||||123|,C|3_prime_UTR_variant|MODIFIER|NOS2|NOS2|transcript|XM_023651656.1|protein_coding|26/26|c.*123A>G|||||123|,C|downstream…
chr11	42217671	G	A	312.46	A|missense_variant|MODERATE|NOS2|NOS2|transcript|NM_001081769.1|protein_coding|28/29|c.3571C>T|p.Leu1191Phe|3571/3933|3571/3933|1191/1310||WARNING_TRANSCRIPT_MULTIPLE_STOP_CODONS,A|3_prime_UTR_variant|MODIFIER|NOS2|NOS2|transcript|XM_023651657.1|protein_coding|26/26|c.*100C>T|||||100|,A|3_prime_UTR_variant|MODIFIER|NOS2|NOS2|transcript|XM_023651656.1|protein_coding|26/26|c.*100C>T|||||100|,A|down…
chr11	42217675	TG	T	315.43	T|frameshift_variant|HIGH|NOS2|NOS2|transcript|NM_001081769.1|protein_coding|28/29|c.3566delC|p.Pro1189fs|3566/3933|3566/3933|1189/1310||WARNING_TRANSCRIPT_MULTIPLE_STOP_CODONS,T|3_prime_UTR_variant|MODIFIER|NOS2|NOS2|transcript|XM_023651657.1|protein_coding|26/26|c.*95delC|||||95|,T|3_prime_UTR_variant|MODIFIER|NOS2|NOS2|transcript|XM_023651656.1|protein_coding|26/26|c.*95delC|||||95|,T|downstre…
chr11	42217688	T	C	321.66	C|missense_variant|MODERATE|NOS2|NOS2|transcript|NM_001081769.1|protein_coding|28/29|c.3554A>G|p.His1185Arg|3554/3933|3554/3933|1185/1310||WARNING_TRANSCRIPT_MULTIPLE_STOP_CODONS,C|3_prime_UTR_variant|MODIFIER|NOS2|NOS2|transcript|XM_023651657.1|protein_coding|26/26|c.*83A>G|||||83|,C|3_prime_UTR_variant|MODIFIER|NOS2|NOS2|transcript|XM_023651656.1|protein_coding|26/26|c.*83A>G|||||83|,C|downstre…
chr11	42217695	C	CGG	408.62	CGG|frameshift_variant|HIGH|NOS2|NOS2|transcript|NM_001081769.1|protein_coding|28/29|c.3546_3547insCC|p.Ala1183fs|3546/3933|3546/3933|1182/1310||WARNING_TRANSCRIPT_MULTIPLE_STOP_CODONS,CGG|3_prime_UTR_variant|MODIFIER|NOS2|NOS2|transcript|XM_023651657.1|protein_coding|26/26|c.*75_*76insCC|||||75|,CGG|3_prime_UTR_variant|MODIFIER|NOS2|NOS2|transcript|XM_023651656.1|protein_coding|26/26|c.*75_*76in…
chr11	42217699	T	A	411.66	A|stop_lost|HIGH|NOS2|NOS2|transcript|NM_001081769.1|protein_coding|28/29|c.3543A>T|p.Ter1181Tyrext*?|3543/3933|3543/3933|1181/1310||WARNING_TRANSCRIPT_MULTIPLE_STOP_CODONS,A|3_prime_UTR_variant|MODIFIER|NOS2|NOS2|transcript|XM_023651657.1|protein_coding|26/26|c.*72A>T|||||72|,A|3_prime_UTR_variant|MODIFIER|NOS2|NOS2|transcript|XM_023651656.1|protein_coding|26/26|c.*72A>T|||||72|,A|downstream_gen…
chr11	42217720	G	C	643.58	C|missense_variant|MODERATE|NOS2|NOS2|transcript|NM_001081769.1|protein_coding|28/29|c.3522C>G|p.Cys1174Trp|3522/3933|3522/3933|1174/1310||WARNING_TRANSCRIPT_MULTIPLE_STOP_CODONS,C|3_prime_UTR_variant|MODIFIER|NOS2|NOS2|transcript|XM_023651657.1|protein_coding|26/26|c.*51C>G|||||51|,C|3_prime_UTR_variant|MODIFIER|NOS2|NOS2|transcript|XM_023651656.1|protein_coding|26/26|c.*51C>G|||||51|,C|downstre…
chr11	42217750	C	T	195.35	T|missense_variant|MODERATE|NOS2|NOS2|transcript|NM_001081769.1|protein_coding|27/29|c.3493G>A|p.Val1165Met|3493/3933|3493/3933|1165/1310||WARNING_TRANSCRIPT_MULTIPLE_STOP_CODONS,T|3_prime_UTR_variant|MODIFIER|NOS2|NOS2|transcript|XM_023651657.1|protein_coding|26/26|c.*21G>A|||||21|,T|3_prime_UTR_variant|MODIFIER|NOS2|NOS2|transcript|XM_023651656.1|protein_coding|26/26|c.*21G>A|||||21|,T|downstre…
chr11	42217775	CT	C	6537.73	C|frameshift_variant|HIGH|NOS2|NOS2|transcript|NM_001081769.1|protein_coding|26/29|c.3469delA|p.Ser1157fs|3469/3933|3469/3933|1157/1310||WARNING_TRANSCRIPT_MULTIPLE_STOP_CODONS,C|frameshift_variant|HIGH|NOS2|NOS2|transcript|XM_023651657.1|protein_coding|26/26|c.3466delA|p.Ser1156fs|3855/4328|3466/3471|1156/1156||,C|frameshift_variant|HIGH|NOS2|NOS2|transcript|XM_023651656.1|protein_coding|26/26|c…
chr11	42217778	TTC	T	196.43	T|frameshift_variant|HIGH|NOS2|NOS2|transcript|NM_001081769.1|protein_coding|26/29|c.3465_3466delGA|p.Ser1157fs|3466/3933|3465/3933|1155/1310||WARNING_TRANSCRIPT_MULTIPLE_STOP_CODONS,T|frameshift_variant|HIGH|NOS2|NOS2|transcript|XM_023651657.1|protein_coding|26/26|c.3462_3463delGA|p.Ser1156fs|3852/4328|3462/3471|1154/1156||,T|frameshift_variant|HIGH|NOS2|NOS2|transcript|XM_023651656.1|protein_co…
chr11	42217797	C	G	99.47	G|missense_variant|MODERATE|NOS2|NOS2|transcript|NM_001081769.1|protein_coding|26/29|c.3448G>C|p.Ala1150Pro|3448/3933|3448/3933|1150/1310||WARNING_TRANSCRIPT_MULTIPLE_STOP_CODONS,G|missense_variant|MODERATE|NOS2|NOS2|transcript|XM_023651657.1|protein_coding|26/26|c.3445G>C|p.Ala1149Pro|3834/4328|3445/3471|1149/1156||,G|missense_variant|MODERATE|NOS2|NOS2|transcript|XM_023651656.1|protein_coding|2…
chr11	42217806	G	C	501.87	C|missense_variant|MODERATE|NOS2|NOS2|transcript|NM_001081769.1|protein_coding|26/29|c.3439C>G|p.His1147Asp|3439/3933|3439/3933|1147/1310||WARNING_TRANSCRIPT_MULTIPLE_STOP_CODONS,C|missense_variant|MODERATE|NOS2|NOS2|transcript|XM_023651657.1|protein_coding|26/26|c.3436C>G|p.His1146Asp|3825/4328|3436/3471|1146/1156||,C|missense_variant|MODERATE|NOS2|NOS2|transcript|XM_023651656.1|protein_coding|2…
chr11	42217819	TG	T	638.43	T|frameshift_variant|HIGH|NOS2|NOS2|transcript|NM_001081769.1|protein_coding|26/29|c.3425delC|p.Ala1142fs|3425/3933|3425/3933|1142/1310||WARNING_TRANSCRIPT_MULTIPLE_STOP_CODONS,T|frameshift_variant|HIGH|NOS2|NOS2|transcript|XM_023651657.1|protein_coding|26/26|c.3422delC|p.Ala1141fs|3811/4328|3422/3471|1141/1156||,T|frameshift_variant|HIGH|NOS2|NOS2|transcript|XM_023651656.1|protein_coding|26/26|c…
chr11	42218562	C	T	2969.5	T|missense_variant|MODERATE|NOS2|NOS2|transcript|NM_001081769.1|protein_coding|25/29|c.3271G>A|p.Val1091Met|3271/3933|3271/3933|1091/1310||WARNING_TRANSCRIPT_MULTIPLE_STOP_CODONS,T|missense_variant|MODERATE|NOS2|NOS2|transcript|XM_023651657.1|protein_coding|25/26|c.3268G>A|p.Val1090Met|3657/4328|3268/3471|1090/1156||,T|missense_variant|MODERATE|NOS2|NOS2|transcript|XM_023651656.1|protein_coding|2…
chr11	42218575	G	GTA	1314.43	GTA|frameshift_variant|HIGH|NOS2|NOS2|transcript|NM_001081769.1|protein_coding|25/29|c.3257_3258insTA|p.Met1087fs|3257/3933|3257/3933|1086/1310||WARNING_TRANSCRIPT_MULTIPLE_STOP_CODONS,GTA|frameshift_variant|HIGH|NOS2|NOS2|transcript|XM_023651657.1|protein_coding|25/26|c.3254_3255insTA|p.Met1086fs|3643/4328|3254/3471|1085/1156||,GTA|frameshift_variant|HIGH|NOS2|NOS2|transcript|XM_023651656.1|prot…
chr11	42218576	C	G	14736.2	G|missense_variant|MODERATE|NOS2|NOS2|transcript|NM_001081769.1|protein_coding|25/29|c.3257G>C|p.Arg1086Pro|3257/3933|3257/3933|1086/1310||WARNING_TRANSCRIPT_MULTIPLE_STOP_CODONS,G|missense_variant|MODERATE|NOS2|NOS2|transcript|XM_023651657.1|protein_coding|25/26|c.3254G>C|p.Arg1085Pro|3643/4328|3254/3471|1085/1156||,G|missense_variant|MODERATE|NOS2|NOS2|transcript|XM_023651656.1|protein_coding|2…
chr11	42218577	G	T	1356.46	T|missense_variant|MODERATE|NOS2|NOS2|transcript|NM_001081769.1|protein_coding|25/29|c.3256C>A|p.Arg1086Ser|3256/3933|3256/3933|1086/1310||WARNING_TRANSCRIPT_MULTIPLE_STOP_CODONS,T|missense_variant|MODERATE|NOS2|NOS2|transcript|XM_023651657.1|protein_coding|25/26|c.3253C>A|p.Arg1085Ser|3642/4328|3253/3471|1085/1156||,T|missense_variant|MODERATE|NOS2|NOS2|transcript|XM_023651656.1|protein_coding|2…
chr11	42218579	ACG	A	1353.43	A|frameshift_variant|HIGH|NOS2|NOS2|transcript|NM_001081769.1|protein_coding|25/29|c.3252_3253delCG|p.Val1085fs|3253/3933|3252/3933|1084/1310||WARNING_TRANSCRIPT_MULTIPLE_STOP_CODONS,A|frameshift_variant|HIGH|NOS2|NOS2|transcript|XM_023651657.1|protein_coding|25/26|c.3249_3250delCG|p.Val1084fs|3639/4328|3249/3471|1083/1156||,A|frameshift_variant|HIGH|NOS2|NOS2|transcript|XM_023651656.1|protein_co…
chr11	42218588	C	T	1470.87	T|missense_variant|MODERATE|NOS2|NOS2|transcript|NM_001081769.1|protein_coding|25/29|c.3245G>A|p.Cys1082Tyr|3245/3933|3245/3933|1082/1310||WARNING_TRANSCRIPT_MULTIPLE_STOP_CODONS,T|missense_variant|MODERATE|NOS2|NOS2|transcript|XM_023651657.1|protein_coding|25/26|c.3242G>A|p.Cys1081Tyr|3631/4328|3242/3471|1081/1156||,T|missense_variant|MODERATE|NOS2|NOS2|transcript|XM_023651656.1|protein_coding|2…
chr11	42218589	A	C	1341.87	C|missense_variant|MODERATE|NOS2|NOS2|transcript|NM_001081769.1|protein_coding|25/29|c.3244T>G|p.Cys1082Gly|3244/3933|3244/3933|1082/1310||WARNING_TRANSCRIPT_MULTIPLE_STOP_CODONS,C|missense_variant|MODERATE|NOS2|NOS2|transcript|XM_023651657.1|protein_coding|25/26|c.3241T>G|p.Cys1081Gly|3630/4328|3241/3471|1081/1156||,C|missense_variant|MODERATE|NOS2|NOS2|transcript|XM_023651656.1|protein_coding|2…
chr11	42218598	T	G	2976.18	G|missense_variant|MODERATE|NOS2|NOS2|transcript|NM_001081769.1|protein_coding|25/29|c.3235A>C|p.Ile1079Leu|3235/3933|3235/3933|1079/1310||WARNING_TRANSCRIPT_MULTIPLE_STOP_CODONS,G|missense_variant|MODERATE|NOS2|NOS2|transcript|XM_023651657.1|protein_coding|25/26|c.3232A>C|p.Ile1078Leu|3621/4328|3232/3471|1078/1156||,G|missense_variant|MODERATE|NOS2|NOS2|transcript|XM_023651656.1|protein_coding|2…
chr11	42223715	GAA	G	158.96	G|frameshift_variant|HIGH|NOS2|NOS2|transcript|NM_001081769.1|protein_coding|20/29|c.2491_2492delTT|p.Phe831fs|2492/3933|2491/3933|831/1310||WARNING_TRANSCRIPT_MULTIPLE_STOP_CODONS,G|frameshift_variant|HIGH|NOS2|NOS2|transcript|XM_023651657.1|protein_coding|20/26|c.2488_2489delTT|p.Phe830fs|2878/4328|2488/3471|830/1156||,G|frameshift_variant|HIGH|NOS2|NOS2|transcript|XM_023651656.1|protein_coding…
chr11	42815074	G	A	793.46	A|missense_variant|MODERATE|FOXN1|FOXN1|transcript|XM_014742154.2|protein_coding|8/9|c.1504G>A|p.Ala502Thr|2762/9242|1504/1944|502/647||,A|missense_variant|MODERATE|FOXN1|FOXN1|transcript|XM_023653099.1|protein_coding|8/9|c.1504G>A|p.Ala502Thr|1803/8283|1504/1944|502/647||,A|missense_variant|MODERATE|FOXN1|FOXN1|transcript|XM_023653101.1|protein_coding|8/9|c.1504G>A|p.Ala502Thr|1783/8263|1504/194…
chr11	42845402	T	C	804.46	C|missense_variant|MODERATE|ALDOC|ALDOC|transcript|XM_001504145.5|protein_coding|8/9|c.935A>G|p.Asn312Ser|1090/1656|935/1095|312/364||,C|missense_variant|MODERATE|ALDOC|ALDOC|transcript|XM_005597617.3|protein_coding|9/10|c.935A>G|p.Asn312Ser|1101/1667|935/1095|312/364||,C|missense_variant|MODERATE|ALDOC|ALDOC|transcript|XM_005597616.3|protein_coding|9/10|c.935A>G|p.Asn312Ser|1129/1695|935/1095|31…
chr11	42850876	G	C	776.47	C|missense_variant|MODERATE|SPAG5|SPAG5|transcript|XM_001918338.3|protein_coding|18/24|c.2930C>G|p.Thr977Ser|3254/4040|2930/3591|977/1196||,C|upstream_gene_variant|MODIFIER|ALDOC|ALDOC|transcript|XM_001504145.5|protein_coding||c.-2703C>G|||||2548|,C|upstream_gene_variant|MODIFIER|ALDOC|ALDOC|transcript|XM_005597617.3|protein_coding||c.-2754C>G|||||2588|,C|upstream_gene_variant|MODIFIER|ALDOC|ALDO…
chr11	42854868	G	A	910.47	A|missense_variant|MODERATE|SPAG5|SPAG5|transcript|XM_001918338.3|protein_coding|13/24|c.2387C>T|p.Ala796Val|2711/4040|2387/3591|796/1196||
chr11	42862094	G	C	641.47	C|missense_variant|MODERATE|SPAG5|SPAG5|transcript|XM_001918338.3|protein_coding|3/24|c.1232C>G|p.Thr411Ser|1556/4040|1232/3591|411/1196||
chr11	42862482	T	C	860.46	C|missense_variant|MODERATE|SPAG5|SPAG5|transcript|XM_001918338.3|protein_coding|3/24|c.844A>G|p.Met282Val|1168/4040|844/3591|282/1196||
chr11	42862544	A	G	1049.47	G|missense_variant|MODERATE|SPAG5|SPAG5|transcript|XM_001918338.3|protein_coding|3/24|c.782T>C|p.Leu261Pro|1106/4040|782/3591|261/1196||
chr11	42934035	A	G	481.47	G|missense_variant|MODERATE|SUPT6H|SUPT6H|transcript|XM_001504156.6|protein_coding|17/37|c.2224A>G|p.Ile742Val|2479/6047|2224/5181|742/1726||,G|missense_variant|MODERATE|SUPT6H|SUPT6H|transcript|XM_014742214.2|protein_coding|17/37|c.2224A>G|p.Ile742Val|2475/6043|2224/5181|742/1726||,G|missense_variant|MODERATE|SUPT6H|SUPT6H|transcript|XM_014742209.2|protein_coding|17/37|c.2224A>G|p.Ile742Val|2318…
chr11	42951215	C	G	703.46	G|missense_variant|MODERATE|PROCA1|PROCA1|transcript|XM_003362427.4|protein_coding|6/6|c.567G>C|p.Glu189Asp|782/1406|567/1137|189/378||,G|missense_variant|MODERATE|PROCA1|PROCA1|transcript|XM_005597622.3|protein_coding|5/5|c.492G>C|p.Glu164Asp|675/1299|492/1062|164/353||,G|missense_variant|MODERATE|PROCA1|PROCA1|transcript|XM_023653107.1|protein_coding|4/4|c.408G>C|p.Glu136Asp|593/1217|408/978|13…
chr11	43067546	G	C	616.46	C|missense_variant|MODERATE|ERAL1|ERAL1|transcript|XM_001504184.4|protein_coding|1/10|c.95G>C|p.Arg32Pro|121/1841|95/1314|32/437||,C|downstream_gene_variant|MODIFIER|MIR451|MIR451|transcript|NR_032913.1|pseudogene||n.*4316C>G|||||4316|,C|downstream_gene_variant|MODIFIER|MIR144|MIR144|transcript|NR_032900.1|pseudogene||n.*4489C>G|||||4489|
chr11	43991150	T	C	937.47	C|missense_variant|MODERATE|EFCAB5|EFCAB5|transcript|XM_023653164.1|protein_coding|4/23|c.649T>C|p.Tyr217His|900/5346|649/4707|217/1568||,C|missense_variant|MODERATE|EFCAB5|EFCAB5|transcript|XM_023653165.1|protein_coding|4/22|c.649T>C|p.Tyr217His|901/5254|649/4614|217/1537||,C|intron_variant|MODIFIER|EFCAB5|EFCAB5|transcript|XM_023653166.1|protein_coding|2/20|c.-10-12154T>C||||||
chr11	44829398	T	G	1294.47	G|missense_variant|MODERATE|NXN|NXN|transcript|XM_023653180.1|protein_coding|1/8|c.120T>G|p.Cys40Trp|210/3072|120/1545|40/514||,G|intron_variant|MODIFIER|NXN|NXN|transcript|XM_023653181.1|protein_coding|1/7|c.373-42449T>G||||||,G|intron_variant|MODIFIER|NXN|NXN|transcript|XM_023653182.1|protein_coding|1/7|c.66+23190T>G||||||
chr11	45710020	A	C	785.46	C|missense_variant|MODERATE|WDR81|WDR81|transcript|XM_001502333.5|protein_coding|1/10|c.2264A>C|p.Gln755Pro|2531/6891|2264/5826|755/1941||,C|intron_variant|MODIFIER|WDR81|WDR81|transcript|XM_023653215.1|protein_coding|1/9|c.-14-2127A>C||||||,C|non_coding_transcript_exon_variant|MODIFIER|WDR81|WDR81|transcript|XR_002811651.1|pseudogene|1/9|n.2529A>C||||||
chr11	45711378	C	T	763.46	T|missense_variant|MODERATE|WDR81|WDR81|transcript|XM_001502333.5|protein_coding|1/10|c.3622C>T|p.Pro1208Ser|3889/6891|3622/5826|1208/1941||,T|intron_variant|MODIFIER|WDR81|WDR81|transcript|XM_023653215.1|protein_coding|1/9|c.-14-769C>T||||||,T|non_coding_transcript_exon_variant|MODIFIER|WDR81|WDR81|transcript|XR_002811651.1|pseudogene|1/9|n.3887C>T||||||
chr11	45724855	A	G	454.46	G|missense_variant|MODERATE|SERPINF2|SERPINF2|transcript|XM_001504336.4|protein_coding|9/10|c.910A>G|p.Thr304Ala|1018/2347|910/1476|304/491||,G|missense_variant|MODERATE|SERPINF2|SERPINF2|transcript|XM_005597653.3|protein_coding|9/10|c.910A>G|p.Thr304Ala|1065/2394|910/1476|304/491||
chr11	46936669	A	G	335.47	G|missense_variant|MODERATE|LOC100072566|LOC100072566|transcript|XM_001502542.5|protein_coding|1/1|c.824T>C|p.Val275Ala|1169/1296|824/951|275/316||
chr11	46937200	C	T	714.46	T|missense_variant|MODERATE|LOC100072566|LOC100072566|transcript|XM_001502542.5|protein_coding|1/1|c.293G>A|p.Cys98Tyr|638/1296|293/951|98/316||
chr11	47307873	A	T	187.13	T|stop_gained|HIGH|LOC100147437|LOC100147437|transcript|XM_001915301.2|protein_coding|1/1|c.84T>A|p.Tyr28*|84/951|84/951|28/316||,T|downstream_gene_variant|MODIFIER|LOC111775755|LOC111775755|transcript|XM_023653709.1|protein_coding||c.*3576A>T|||||3576|
chr11	47307878	G	A	214.39	A|missense_variant|MODERATE|LOC100147437|LOC100147437|transcript|XM_001915301.2|protein_coding|1/1|c.79C>T|p.Leu27Phe|79/951|79/951|27/316||,A|downstream_gene_variant|MODIFIER|LOC111775755|LOC111775755|transcript|XM_023653709.1|protein_coding||c.*3581G>A|||||3581|
chr11	47454661	C	T	764.46	T|missense_variant|MODERATE|TRPV3|TRPV3|transcript|XM_023653271.1|protein_coding|7/17|c.956G>A|p.Arg319His|956/5673|956/2376|319/791||
chr11	47628749	C	G	1278	G|missense_variant|MODERATE|ITGAE|ITGAE|transcript|XM_005597664.3|protein_coding|14/31|c.1627G>C|p.Glu543Gln|1726/3807|1627/3504|543/1167||,G|missense_variant|MODERATE|ITGAE|ITGAE|transcript|XM_014727998.2|protein_coding|14/30|c.1627G>C|p.Glu543Gln|1736/3721|1627/3408|543/1135||,G|non_coding_transcript_exon_variant|MODIFIER|ITGAE|ITGAE|transcript|XR_001377446.2|pseudogene|14/32|n.1742G>C||||||,G|…
chr11	48295743	T	C	693.46	C|missense_variant|MODERATE|MYBBP1A|MYBBP1A|transcript|XM_005597680.3|protein_coding|20/26|c.2825A>G|p.Asn942Ser|2860/4844|2825/4278|942/1425||,C|downstream_gene_variant|MODIFIER|SPNS2|SPNS2|transcript|XM_023653290.1|protein_coding||c.*5265T>C|||||4095|
chr11	48414001	A	G	1726.98	G|missense_variant|MODERATE|TEKT1|TEKT1|transcript|XM_023653293.1|protein_coding|8/8|c.1123A>G|p.Lys375Glu|1263/1513|1123/1326|375/441||,G|missense_variant|MODERATE|TEKT1|TEKT1|transcript|XM_001504733.4|protein_coding|8/8|c.1054A>G|p.Lys352Glu|1194/1444|1054/1257|352/418||
chr11	48522418	G	T	1113.01	T|missense_variant|MODERATE|C11H17orf100|C11H17orf100|transcript|XM_014728153.2|protein_coding|1/3|c.97C>A|p.Arg33Ser|307/6393|97/375|33/124||,T|upstream_gene_variant|MODIFIER|MED31|MED31|transcript|XM_001502782.5|protein_coding||c.-579G>T|||||474|,T|upstream_gene_variant|MODIFIER|C11H17orf100|C11H17orf100|transcript|XR_002811669.1|pseudogene||n.-274C>A|||||274|,T|upstream_gene_variant|MODIFIER|M…
chr11	49797073	T	C	513.47	C|missense_variant|MODERATE|LOC100061153|LOC100061153|transcript|XM_005597702.3|protein_coding|2/2|c.503A>G|p.Asn168Ser|1055/5571|503/1626|168/541||
chr11	49810772	A	G	841.46	G|missense_variant|MODERATE|LOC111775724|LOC111775724|transcript|XM_023653334.1|protein_coding|1/2|c.197A>G|p.Asp66Gly|282/2911|197/1545|66/514||,G|upstream_gene_variant|MODIFIER|LOC100061153|LOC100061153|transcript|XM_005597702.3|protein_coding||c.-3036T>C|||||2484|
chr11	49811639	A	G	271.55	G|missense_variant|MODERATE|LOC111775724|LOC111775724|transcript|XM_023653334.1|protein_coding|1/2|c.1064A>G|p.Glu355Gly|1149/2911|1064/1545|355/514||,G|upstream_gene_variant|MODIFIER|LOC100061153|LOC100061153|transcript|XM_005597702.3|protein_coding||c.-3903T>C|||||3351|
chr11	49861048	G	A	578.47	A|missense_variant|MODERATE|KIF1C|KIF1C|transcript|XM_023653350.1|protein_coding|22/23|c.2015C>T|p.Ala672Val|2298/4230|2015/3309|672/1102||,A|missense_variant|MODERATE|KIF1C|KIF1C|transcript|XM_023653352.1|protein_coding|23/24|c.2015C>T|p.Ala672Val|2408/4340|2015/3309|672/1102||,A|missense_variant|MODERATE|KIF1C|KIF1C|transcript|XM_023653354.1|protein_coding|21/22|c.2015C>T|p.Ala672Val|2170/4102|…
chr11	49885495	A	C	900.01	C|missense_variant|MODERATE|INCA1|INCA1|transcript|XM_005597705.3|protein_coding|6/7|c.461A>C|p.Glu154Ala|614/1176|461/744|154/247||,C|missense_variant|MODERATE|INCA1|INCA1|transcript|XM_023653357.1|protein_coding|6/7|c.461A>C|p.Glu154Ala|839/1401|461/744|154/247||,C|missense_variant|MODERATE|INCA1|INCA1|transcript|XM_023653358.1|protein_coding|6/7|c.461A>C|p.Glu154Ala|936/1498|461/744|154/247||,…
chr11	50089211	C	A	1389	A|missense_variant|MODERATE|CXCL16|CXCL16|transcript|XM_001504756.6|protein_coding|4/5|c.430C>A|p.Pro144Thr|1026/1535|430/744|144/247||,A|missense_variant|MODERATE|CXCL16|CXCL16|transcript|XM_023653383.1|protein_coding|5/6|c.430C>A|p.Pro144Thr|893/1402|430/744|144/247||,A|upstream_gene_variant|MODIFIER|ZMYND15|ZMYND15|transcript|XM_001504754.4|protein_coding||c.-3769G>T|||||3256|,A|upstream_gene_…
chr11	50166483	C	G	916.46	G|missense_variant|MODERATE|ALOX15|ALOX15|transcript|XM_023653385.1|protein_coding|6/13|c.718C>G|p.Leu240Val|3731/5625|718/1869|240/622||WARNING_TRANSCRIPT_MULTIPLE_STOP_CODONS
chr11	53226488	T	C	748.82	C|missense_variant|MODERATE|LOC100062893|LOC100062893|transcript|XM_001504851.5|protein_coding|25/38|c.3514A>G|p.Thr1172Ala|3529/5952|3514/5814|1172/1937||,C|intron_variant|MODIFIER|LOC106781330|LOC106781330|transcript|XR_001377888.2|pseudogene|1/2|n.132-4735T>C||||||
chr11	55562314	C	T	622.46	T|missense_variant|MODERATE|ELAC2|ELAC2|transcript|XM_005597795.3|protein_coding|7/24|c.601G>A|p.Glu201Lys|692/3012|601/2469|201/822||
chr11	57552099	G	A	620.47	A|missense_variant|MODERATE|TEKT3|TEKT3|transcript|XM_001918384.4|protein_coding|2/8|c.371C>T|p.Thr124Ile|531/2925|371/1473|124/490||,A|missense_variant|MODERATE|TEKT3|TEKT3|transcript|XM_005597799.3|protein_coding|3/9|c.371C>T|p.Thr124Ile|590/2984|371/1473|124/490||,A|missense_variant|MODERATE|TEKT3|TEKT3|transcript|XM_005597798.3|protein_coding|4/10|c.371C>T|p.Thr124Ile|649/3043|371/1473|124/49…
chr11	57648569	T	G	559.46	G|missense_variant|MODERATE|CDRT4|CDRT4|transcript|XM_005597801.3|protein_coding|4/4|c.240A>C|p.Lys80Asn|404/3564|240/603|80/200||,G|missense_variant|MODERATE|CDRT4|CDRT4|transcript|XM_023653536.1|protein_coding|5/5|c.195A>C|p.Lys65Asn|362/781|195/558|65/185||,G|missense_variant|MODERATE|CDRT4|CDRT4|transcript|XM_001503419.4|protein_coding|3/3|c.195A>C|p.Lys65Asn|347/766|195/558|65/185||,G|missen…
chr11	58695389	C	G	440.46	G|missense_variant|MODERATE|SPECC1|SPECC1|transcript|XM_005597809.3|protein_coding|9/15|c.2522G>C|p.Ser841Thr|2659/6715|2522/3180|841/1059||,G|missense_variant|MODERATE|SPECC1|SPECC1|transcript|XM_023653593.1|protein_coding|7/13|c.2273G>C|p.Ser758Thr|2288/6344|2273/2931|758/976||,G|missense_variant|MODERATE|SPECC1|SPECC1|transcript|XM_023653590.1|protein_coding|7/13|c.2486G>C|p.Ser829Thr|2501/655…
chr11	59339287	C	CCCACCCCCACCT	651.45	CCCACCCCCACCT|conservative_inframe_insertion|MODERATE|LOC100073168|LOC100073168|transcript|XM_023653613.1|protein_coding|1/17|c.277_278insAGGTGGGGGTGG|p.Val92_Gly93insGluValGlyVal|292/2533|277/2067|93/688||,CCCACCCCCACCT|conservative_inframe_insertion|MODERATE|LOC100073168|LOC100073168|transcript|XM_023653614.1|protein_coding|1/17|c.277_278insAGGTGGGGGTGG|p.Val92_Gly93insGluValGlyVal|1035/2803|27…
chr11	59339452	G	T	804.47	T|missense_variant|MODERATE|LOC100073168|LOC100073168|transcript|XM_023653613.1|protein_coding|1/17|c.113C>A|p.Ala38Asp|128/2533|113/2067|38/688||,T|missense_variant|MODERATE|LOC100073168|LOC100073168|transcript|XM_023653614.1|protein_coding|1/17|c.113C>A|p.Ala38Asp|871/2803|113/1902|38/633||,T|downstream_gene_variant|MODIFIER|LOC100073170|LOC100073170|transcript|XM_023653615.1|protein_coding||c.…
chr11	59339513	T	G	814.68	G|missense_variant|MODERATE|LOC100073168|LOC100073168|transcript|XM_023653613.1|protein_coding|1/17|c.52A>C|p.Thr18Pro|67/2533|52/2067|18/688||,G|missense_variant|MODERATE|LOC100073168|LOC100073168|transcript|XM_023653614.1|protein_coding|1/17|c.52A>C|p.Thr18Pro|810/2803|52/1902|18/633||,G|downstream_gene_variant|MODIFIER|LOC100073170|LOC100073170|transcript|XM_023653615.1|protein_coding||c.*1641…
chr12	235695	T	C	818.47	C|missense_variant|MODERATE|KIAA1549L|KIAA1549L|transcript|XM_001492058.6|protein_coding|2/22|c.1045A>G|p.Ser349Gly|1326/8655|1045/5562|349/1853||
chr12	235923	C	T	708.46	T|missense_variant|MODERATE|KIAA1549L|KIAA1549L|transcript|XM_001492058.6|protein_coding|2/22|c.817G>A|p.Ala273Thr|1098/8655|817/5562|273/1853||
chr12	236161	G	T	807.46	T|missense_variant|MODERATE|KIAA1549L|KIAA1549L|transcript|XM_001492058.6|protein_coding|1/22|c.581C>A|p.Ala194Glu|862/8655|581/5562|194/1853||
chr12	414251	T	C	495.48	C|missense_variant|MODERATE|HIPK3|HIPK3|transcript|XM_023653835.1|protein_coding|15/16|c.3092A>G|p.Asn1031Ser|3438/3925|3092/3579|1031/1192||,C|upstream_gene_variant|MODIFIER|MIR1902|MIR1902|transcript|NR_032919.1|pseudogene||n.-2252A>G|||||2252|
chr12	669470	G	A	703.47	A|missense_variant|MODERATE|TCP11L1|TCP11L1|transcript|XM_023653842.1|protein_coding|10/10|c.1433C>T|p.Pro478Leu|1871/2357|1433/1518|478/505||,A|downstream_gene_variant|MODIFIER|CSTF3|CSTF3|transcript|XM_023653836.1|protein_coding||c.*824G>A|||||311|
chr12	677592	G	A	532.46	A|missense_variant|MODERATE|TCP11L1|TCP11L1|transcript|XM_014729338.2|protein_coding|10/10|c.1364C>T|p.Ser455Leu|1802/2527|1364/1377|455/458||,A|3_prime_UTR_variant|MODIFIER|TCP11L1|TCP11L1|transcript|XM_023653844.1|protein_coding|10/10|c.*365C>T|||||365|,A|intron_variant|MODIFIER|TCP11L1|TCP11L1|transcript|XM_023653837.1|protein_coding|9/10|c.1346-1238C>T||||||,A|intron_variant|MODIFIER|TCP11L1|…
chr12	711197	T	A	658.49	A|missense_variant|MODERATE|DEPDC7|DEPDC7|transcript|XM_023653845.1|protein_coding|2/9|c.238A>T|p.Thr80Ser|400/2868|238/1536|80/511||,A|5_prime_UTR_variant|MODIFIER|DEPDC7|DEPDC7|transcript|XM_014729331.2|protein_coding|2/9|c.-69A>T|||||69|
chr12	880841	G	A	775.46	A|missense_variant|MODERATE|LOC102147515|LOC102147515|transcript|XM_023653848.1|protein_coding|1/3|c.499C>T|p.Pro167Ser|2174/3231|499/972|167/323||,A|upstream_gene_variant|MODIFIER|LOC102147485|LOC102147485|transcript|XR_002811832.1|pseudogene||n.-4655C>T|||||4655|,A|intron_variant|MODIFIER|LOC102147515|LOC102147515|transcript|XR_002811840.1|pseudogene|4/5|n.641-196C>T||||||,A|non_coding_transcri…
chr12	952762	G	A	534.47	A|missense_variant|MODERATE|CAPRIN1|CAPRIN1|transcript|XM_023653857.1|protein_coding|16/18|c.1945G>A|p.Gly649Ser|2042/5455|1945/2127|649/708||,A|missense_variant|MODERATE|CAPRIN1|CAPRIN1|transcript|XM_014729340.2|protein_coding|17/19|c.1732G>A|p.Gly578Ser|1997/5410|1732/1914|578/637||,A|missense_variant|MODERATE|CAPRIN1|CAPRIN1|transcript|XM_023653858.1|protein_coding|16/18|c.1702G>A|p.Gly568Ser|…
chr12	986678	G	A	724.47	A|missense_variant|MODERATE|NAT10|NAT10|transcript|XM_023653850.1|protein_coding|22/31|c.2287G>A|p.Val763Ile|2435/6985|2287/3186|763/1061||,A|missense_variant|MODERATE|NAT10|NAT10|transcript|XM_023653851.1|protein_coding|22/31|c.2287G>A|p.Val763Ile|2435/5460|2287/3186|763/1061||,A|missense_variant|MODERATE|NAT10|NAT10|transcript|XM_023653852.1|protein_coding|22/32|c.2287G>A|p.Val763Ile|2435/6817|…
chr12	1296097	A	G	722.47	G|splice_donor_variant&intron_variant|HIGH|ELF5|ELF5|transcript|XM_023653860.1|protein_coding|1/6|c.-2+2T>C||||||,G|intron_variant|MODIFIER|ELF5|ELF5|transcript|XM_014729342.2|protein_coding|1/6|c.57-5908T>C||||||,G|intron_variant|MODIFIER|ELF5|ELF5|transcript|XM_001492879.5|protein_coding|1/6|c.-2+802T>C||||||
chr12	1693278	G	A	821.47	A|missense_variant|MODERATE|PDHX|PDHX|transcript|XM_001503314.4|protein_coding|4/11|c.350G>A|p.Gly117Glu|384/2416|350/1506|117/501||,A|missense_variant|MODERATE|PDHX|PDHX|transcript|XM_023653862.1|protein_coding|4/11|c.350G>A|p.Gly117Glu|385/3030|350/1281|117/426||,A|missense_variant|MODERATE|PDHX|PDHX|transcript|XM_023653864.1|protein_coding|4/11|c.350G>A|p.Gly117Glu|384/1486|350/1260|117/419||
chr12	1693347	G	A	691.47	A|missense_variant|MODERATE|PDHX|PDHX|transcript|XM_001503314.4|protein_coding|4/11|c.419G>A|p.Arg140His|453/2416|419/1506|140/501||,A|missense_variant|MODERATE|PDHX|PDHX|transcript|XM_023653862.1|protein_coding|4/11|c.419G>A|p.Arg140His|454/3030|419/1281|140/426||,A|missense_variant|MODERATE|PDHX|PDHX|transcript|XM_023653864.1|protein_coding|4/11|c.419G>A|p.Arg140His|453/1486|419/1260|140/419||
chr12	1693389	C	G	618.47	G|missense_variant|MODERATE|PDHX|PDHX|transcript|XM_001503314.4|protein_coding|4/11|c.461C>G|p.Ser154Trp|495/2416|461/1506|154/501||,G|missense_variant|MODERATE|PDHX|PDHX|transcript|XM_023653862.1|protein_coding|4/11|c.461C>G|p.Ser154Trp|496/3030|461/1281|154/426||,G|missense_variant|MODERATE|PDHX|PDHX|transcript|XM_023653864.1|protein_coding|4/11|c.461C>G|p.Ser154Trp|495/1486|461/1260|154/419||
chr12	1693408	C	G	501.47	G|missense_variant|MODERATE|PDHX|PDHX|transcript|XM_001503314.4|protein_coding|4/11|c.480C>G|p.His160Gln|514/2416|480/1506|160/501||,G|missense_variant|MODERATE|PDHX|PDHX|transcript|XM_023653862.1|protein_coding|4/11|c.480C>G|p.His160Gln|515/3030|480/1281|160/426||,G|missense_variant|MODERATE|PDHX|PDHX|transcript|XM_023653864.1|protein_coding|4/11|c.480C>G|p.His160Gln|514/1486|480/1260|160/419||
chr12	1693430	T	C	658.46	C|missense_variant|MODERATE|PDHX|PDHX|transcript|XM_001503314.4|protein_coding|4/11|c.502T>C|p.Ser168Pro|536/2416|502/1506|168/501||,C|missense_variant|MODERATE|PDHX|PDHX|transcript|XM_023653862.1|protein_coding|4/11|c.502T>C|p.Ser168Pro|537/3030|502/1281|168/426||,C|missense_variant|MODERATE|PDHX|PDHX|transcript|XM_023653864.1|protein_coding|4/11|c.502T>C|p.Ser168Pro|536/1486|502/1260|168/419||
chr12	1701390	G	A	634.46	A|missense_variant|MODERATE|PDHX|PDHX|transcript|XM_001503314.4|protein_coding|6/11|c.700G>A|p.Ala234Thr|734/2416|700/1506|234/501||,A|missense_variant|MODERATE|PDHX|PDHX|transcript|XM_023653862.1|protein_coding|6/11|c.700G>A|p.Ala234Thr|735/3030|700/1281|234/426||,A|missense_variant|MODERATE|PDHX|PDHX|transcript|XM_023653864.1|protein_coding|6/11|c.700G>A|p.Ala234Thr|734/1486|700/1260|234/419||
chr12	2007434	G	T	1014	T|missense_variant|MODERATE|SLC1A2|SLC1A2|transcript|XM_023653866.1|protein_coding|1/12|c.11C>A|p.Thr4Lys|416/11609|11/1929|4/642||,T|5_prime_UTR_variant|MODIFIER|SLC1A2|SLC1A2|transcript|XM_023653870.1|protein_coding|1/11|c.-29C>A|||||9075|,T|intron_variant|MODIFIER|SLC1A2|SLC1A2|transcript|XM_023653869.1|protein_coding|1/11|c.9-9065C>A||||||,T|intron_variant|MODIFIER|SLC1A2|SLC1A2|transcript|XM…
chr12	2832178	TTGGCTGGGAG	T	1093.43	T|splice_acceptor_variant&splice_region_variant&intron_variant&non_coding_transcript_exon_variant|HIGH|LOC111775886|LOC111775886|transcript|XR_002811848.1|pseudogene|2/3|n.5042-7_5044delCTCCCAGCCA||||||,T|intron_variant|MODIFIER|PRR5L|PRR5L|transcript|XM_014729424.2|protein_coding|1/8|c.-125+33802_-125+33811delCTGGGAGTGG||||||INFO_REALIGN_3_PRIME
chr12	8849814	C	G	950.01	G|missense_variant|MODERATE|ALKBH3|ALKBH3|transcript|XM_023653905.1|protein_coding|11/11|c.803C>G|p.Pro268Arg|1370/11962|803/861|268/286||,G|downstream_gene_variant|MODIFIER|ALKBH3|ALKBH3|transcript|XM_001489694.4|protein_coding||c.*6295C>G|||||3049|,G|downstream_gene_variant|MODIFIER|ALKBH3|ALKBH3|transcript|XM_005598050.3|protein_coding||c.*6295C>G|||||3049|,G|downstream_gene_variant|MODIFIER|A…
chr12	10593845	T	TGCGGCGGCGGCGGCGGCGGCGGCGGCG	26959.4	TGCGGCGGCGGCGGCGGCGGCGGCGGCG|disruptive_inframe_insertion|MODERATE|CRY2|CRY2|transcript|XM_023653937.1|protein_coding|1/12|c.64_65insCGGCGGCGGCGGCGGCGGCGGCGGCGG|p.Ala21_Gly22insAlaAlaAlaAlaAlaAlaAlaAlaAla|83/4076|65/1779|22/592||INFO_REALIGN_3_PRIME
chr12	10664527	T	A	1072.01	A|missense_variant|MODERATE|LARGE2|LARGE2|transcript|XM_023653941.1|protein_coding|11/15|c.1286T>A|p.Leu429His|1501/2813|1286/2160|429/719||
chr12	11324167	C	G	949.46	G|missense_variant|MODERATE|F2|F2|transcript|XM_001490842.6|protein_coding|8/14|c.883C>G|p.Leu295Val|943/2048|883/1869|295/622||
chr12	11686350	G	A	661.46	A|missense_variant|MODERATE|PACSIN3|PACSIN3|transcript|XM_023654002.1|protein_coding|9/11|c.1012C>T|p.Pro338Ser|1268/1943|1012/1275|338/424||,A|missense_variant|MODERATE|PACSIN3|PACSIN3|transcript|XM_023654004.1|protein_coding|9/11|c.1012C>T|p.Pro338Ser|1261/1936|1012/1275|338/424||,A|upstream_gene_variant|MODIFIER|ARFGAP2|ARFGAP2|transcript|XM_005598081.3|protein_coding||c.-2200C>T|||||1948|,A|u…
chr12	12101917	C	T	906.47	T|missense_variant|MODERATE|AGBL2|AGBL2|transcript|XM_014729458.2|protein_coding|6/18|c.409G>A|p.Gly137Arg|572/3343|409/2598|137/865||,T|missense_variant|MODERATE|AGBL2|AGBL2|transcript|XM_023654018.1|protein_coding|6/17|c.409G>A|p.Gly137Arg|572/3253|409/2508|137/835||,T|missense_variant|MODERATE|AGBL2|AGBL2|transcript|XM_023654019.1|protein_coding|6/17|c.409G>A|p.Gly137Arg|572/3220|409/2475|137/…
chr12	12298008	C	T	339.53	T|missense_variant|MODERATE|LOC111775906|LOC111775906|transcript|XM_023654025.1|protein_coding|1/2|c.94C>T|p.Arg32Cys|184/1064|94/618|32/205||
chr12	12675634	C	G	493.47	G|missense_variant|MODERATE|LOC100058728|LOC100058728|transcript|XM_003362608.3|protein_coding|1/1|c.1007C>G|p.Thr336Arg|2098/2825|1007/1014|336/337||,G|intron_variant|MODIFIER|LOC111775911|LOC111775911|transcript|XM_023654036.1|protein_coding|3/3|c.269-16690C>G||||||
chr12	12880387	C	T	857.83	T|missense_variant|MODERATE|LOC100050265|LOC100050265|transcript|XM_001489460.3|protein_coding|1/1|c.196C>T|p.Leu66Phe|1993/2736|196/939|66/312||
chr12	12880414	A	G	811.83	G|missense_variant|MODERATE|LOC100050265|LOC100050265|transcript|XM_001489460.3|protein_coding|1/1|c.223A>G|p.Thr75Ala|2020/2736|223/939|75/312||
chr12	12961187	C	A	648.84	A|stop_gained|HIGH|LOC106781434|LOC106781434|transcript|XM_014729415.1|protein_coding|1/1|c.180C>A|p.Tyr60*|180/933|180/933|60/310||
chr12	12961765	C	G	511.82	G|missense_variant|MODERATE|LOC106781434|LOC106781434|transcript|XM_014729415.1|protein_coding|1/1|c.758C>G|p.Ser253Cys|758/933|758/933|253/310||
chr12	12961788	C	T	551.84	T|missense_variant|MODERATE|LOC106781434|LOC106781434|transcript|XM_014729415.1|protein_coding|1/1|c.781C>T|p.Pro261Ser|781/933|781/933|261/310||
chr12	13038537	T	C	1499.77	C|missense_variant|MODERATE|LOC100146810|LOC100146810|transcript|XM_014729381.2|protein_coding|1/1|c.178T>C|p.Tyr60His|178/960|178/960|60/319||
chr12	13038618	G	A	1647.32	A|missense_variant|MODERATE|LOC100146810|LOC100146810|transcript|XM_014729381.2|protein_coding|1/1|c.259G>A|p.Val87Met|259/960|259/960|87/319||
chr12	13061814	C	T	678.84	T|missense_variant|MODERATE|LOC100051914|LOC100051914|transcript|XM_001488222.3|protein_coding|1/1|c.562C>T|p.Leu188Phe|562/1406|562/942|188/313||
chr12	13096072	T	A	1135	A|missense_variant|MODERATE|LOC100052037|LOC100052037|transcript|XM_001488256.2|protein_coding|1/1|c.727T>A|p.Ser243Thr|727/960|727/960|243/319||
chr12	13134906	G	T	840.81	T|missense_variant|MODERATE|LOC100052157|LOC100052157|transcript|XM_001488291.3|protein_coding|1/1|c.704C>A|p.Ala235Glu|723/1122|704/933|235/310||
chr12	13134930	T	G	11612.3	G|missense_variant|MODERATE|LOC100052157|LOC100052157|transcript|XM_001488291.3|protein_coding|1/1|c.680A>C|p.His227Pro|699/1122|680/933|227/310||
chr12	13134995	G	C	304.65	C|missense_variant|MODERATE|LOC100052157|LOC100052157|transcript|XM_001488291.3|protein_coding|1/1|c.615C>G|p.Phe205Leu|634/1122|615/933|205/310||
chr12	13134999	T	C	301.86	C|missense_variant|MODERATE|LOC100052157|LOC100052157|transcript|XM_001488291.3|protein_coding|1/1|c.611A>G|p.Asn204Ser|630/1122|611/933|204/310||
chr12	13135283	C	A	271.68	A|missense_variant|MODERATE|LOC100052157|LOC100052157|transcript|XM_001488291.3|protein_coding|1/1|c.327G>T|p.Glu109Asp|346/1122|327/933|109/310||
chr12	13135344	G	T	413.81	T|missense_variant|MODERATE|LOC100052157|LOC100052157|transcript|XM_001488291.3|protein_coding|1/1|c.266C>A|p.Thr89Asn|285/1122|266/933|89/310||
chr12	13142754	C	G	992.41	G|missense_variant|MODERATE|LOC100052217|LOC100052217|transcript|XM_001488313.3|protein_coding|1/1|c.129G>C|p.Met43Ile|129/933|129/933|43/310||
chr12	13165065	T	C	1043.73	C|missense_variant|MODERATE|LOC100052341|LOC100052341|transcript|XM_001488330.3|protein_coding|1/1|c.899A>G|p.Asn300Ser|899/933|899/933|300/310||
chr12	13165066	T	C	1043.73	C|missense_variant|MODERATE|LOC100052341|LOC100052341|transcript|XM_001488330.3|protein_coding|1/1|c.898A>G|p.Asn300Asp|898/933|898/933|300/310||
chr12	13165698	G	A	500.8	A|missense_variant|MODERATE|LOC100052341|LOC100052341|transcript|XM_001488330.3|protein_coding|1/1|c.266C>T|p.Thr89Ile|266/933|266/933|89/310||
chr12	13165888	T	A	1204.51	A|missense_variant|MODERATE|LOC100052341|LOC100052341|transcript|XM_001488330.3|protein_coding|1/1|c.76A>T|p.Ile26Phe|76/933|76/933|26/310||
chr12	13181816	A	G	960.86	G|missense_variant|MODERATE|LOC100052454|LOC100052454|transcript|XM_001488361.6|protein_coding|1/1|c.518T>C|p.Leu173Ser|518/954|518/954|173/317||
chr12	13181928	G	T	867.74	T|missense_variant|MODERATE|LOC100052454|LOC100052454|transcript|XM_001488361.6|protein_coding|1/1|c.406C>A|p.Pro136Thr|406/954|406/954|136/317||
chr12	13388262	G	C	728.4	C|missense_variant|MODERATE|LOC100146388|LOC100146388|transcript|XM_001915764.2|protein_coding|1/1|c.582C>G|p.Ile194Met|582/945|582/945|194/314||
chr12	13497225	C	T	867.65	T|missense_variant|MODERATE|LOC100146502|LOC100146502|transcript|XM_001915480.2|protein_coding|1/1|c.742G>A|p.Val248Ile|742/945|742/945|248/314||
chr12	13497806	C	T	832.52	T|missense_variant|MODERATE|LOC100146502|LOC100146502|transcript|XM_001915480.2|protein_coding|1/1|c.161G>A|p.Arg54Gln|161/945|161/945|54/314||
chr12	13497855	T	A	630.94	A|missense_variant|MODERATE|LOC100146502|LOC100146502|transcript|XM_001915480.2|protein_coding|1/1|c.112A>T|p.Ser38Cys|112/945|112/945|38/314||
chr12	13632323	C	G	1173.45	G|missense_variant|MODERATE|LOC100053427|LOC100053427|transcript|XM_001488670.3|protein_coding|1/1|c.814C>G|p.Leu272Val|814/960|814/960|272/319||
chr12	13659750	A	G	796.73	G|missense_variant|MODERATE|LOC100147669|LOC100147669|transcript|XM_014729417.2|protein_coding|1/1|c.149A>G|p.Lys50Arg|149/870|149/870|50/289||
chr12	13659966	G	A	671.65	A|missense_variant|MODERATE|LOC100147669|LOC100147669|transcript|XM_014729417.2|protein_coding|1/1|c.365G>A|p.Arg122His|365/870|365/870|122/289||
chr12	13669309	T	C	330.75	C|missense_variant|MODERATE|LOC100053527|LOC100053527|transcript|XM_023654975.1|protein_coding|1/1|c.680T>C|p.Val227Ala|680/963|680/963|227/320||
chr12	13706130	A	C	1156.81	C|missense_variant|MODERATE|LOC100053672|LOC100053672|transcript|XM_001488769.2|protein_coding|1/1|c.274A>C|p.Ile92Leu|274/951|274/951|92/316||
chr12	13706247	T	G	6249.35	G|missense_variant|MODERATE|LOC100053672|LOC100053672|transcript|XM_001488769.2|protein_coding|1/1|c.391T>G|p.Leu131Val|391/951|391/951|131/316||
chr12	13706611	A	G	747.81	G|missense_variant|MODERATE|LOC100053672|LOC100053672|transcript|XM_001488769.2|protein_coding|1/1|c.755A>G|p.His252Arg|755/951|755/951|252/316||
chr12	13943811	T	C	692.69	C|missense_variant|MODERATE|LOC100054307|LOC100054307|transcript|XM_001489042.4|protein_coding|1/1|c.709T>C|p.Ser237Pro|709/954|709/954|237/317||
chr12	14053857	A	C	912.8	C|missense_variant|MODERATE|LOC100054722|LOC100054722|transcript|XM_001489238.2|protein_coding|1/1|c.232A>C|p.Lys78Gln|232/933|232/933|78/310||
chr12	14085568	C	A	620.79	A|missense_variant|MODERATE|LOC100054906|LOC100054906|transcript|XM_001915605.2|protein_coding|1/1|c.707G>T|p.Arg236Ile|707/948|707/948|236/315||WARNING_TRANSCRIPT_NO_START_CODON
chr12	14085872	C	T	707.74	T|missense_variant|MODERATE|LOC100054906|LOC100054906|transcript|XM_001915605.2|protein_coding|1/1|c.403G>A|p.Val135Ile|403/948|403/948|135/315||WARNING_TRANSCRIPT_NO_START_CODON
chr12	14136562	A	G	184.46	G|missense_variant|MODERATE|LOC100052898|LOC100052898|transcript|XM_001488496.3|protein_coding|1/1|c.773T>C|p.Met258Thr|773/948|773/948|258/315||
chr12	14205632	G	A	900.56	A|missense_variant|MODERATE|LOC111776044|LOC111776044|transcript|XM_023654924.1|protein_coding|1/2|c.484C>T|p.Leu162Phe|484/960|484/960|162/319||
chr12	14205733	T	A	766.61	A|missense_variant|MODERATE|LOC111776044|LOC111776044|transcript|XM_023654924.1|protein_coding|1/2|c.383A>T|p.Asn128Ile|383/960|383/960|128/319||
chr12	14246025	T	C	594.49	C|missense_variant|MODERATE|LOC100055129|LOC100055129|transcript|XM_014729390.2|protein_coding|1/1|c.601A>G|p.Ile201Val|604/954|601/951|201/316||
chr12	14330761	G	A	1059.71	A|missense_variant|MODERATE|LOC100055435|LOC100055435|transcript|XM_001489616.3|protein_coding|1/1|c.364C>T|p.Arg122Cys|364/942|364/942|122/313||
chr12	14470223	C	T	1316.33	T|missense_variant|MODERATE|LOC100055646|LOC100055646|transcript|XM_023654978.1|protein_coding|1/1|c.43G>A|p.Val15Met|43/993|43/993|15/330||
chr12	14470233	GTATAAATCTACATCTAATGGCA	G	1230.59	G|frameshift_variant|HIGH|LOC100055646|LOC100055646|transcript|XM_023654978.1|protein_coding|1/1|c.11_32delTGCCATTAGATGTAGATTTATA|p.Leu4fs|32/993|11/993|4/330||
chr12	14538695	T	C	172.65	C|missense_variant|MODERATE|LOC100055867|LOC100055867|transcript|XM_001489856.4|protein_coding|2/2|c.598A>G|p.Ile200Val|601/936|598/933|200/310||
chr12	14538714	C	T	51.23	T|missense_variant|MODERATE|LOC100055867|LOC100055867|transcript|XM_001489856.4|protein_coding|2/2|c.579G>A|p.Met193Ile|582/936|579/933|193/310||
chr12	14644585	G	A	520.67	A|missense_variant|MODERATE|LOC111776049|LOC111776049|transcript|XM_023654929.1|protein_coding|3/3|c.179C>T|p.Thr60Ile|179/948|179/948|60/315||
chr12	14654604	A	C	608.07	C|missense_variant|MODERATE|LOC106781043|LOC106781043|transcript|XM_014728258.1|protein_coding|1/2|c.40T>G|p.Phe14Val|40/942|40/942|14/313||
chr12	14837572	G	T	859.8	T|missense_variant|MODERATE|LOC100056273|LOC100056273|transcript|XM_005598129.3|protein_coding|1/1|c.567C>A|p.Asp189Glu|567/1059|567/1059|189/352||
chr12	15151038	A	T	339.75	T|stop_gained|HIGH|LOC100146889|LOC100146889|transcript|XM_001915679.2|protein_coding|1/1|c.271A>T|p.Arg91*|271/927|271/927|91/308||
chr12	15389324	T	G	936.82	G|stop_gained|HIGH|LOC100056989|LOC100056989|transcript|XM_014729412.2|protein_coding|1/2|c.239T>G|p.Leu80*|239/897|239/897|80/298||
chr12	15407430	G	C	534.99	C|missense_variant|MODERATE|LOC100050714|LOC100050714|transcript|XM_005598130.3|protein_coding|1/1|c.281C>G|p.Ala94Gly|281/909|281/909|94/302||
chr12	15629512	G	A	719.46	A|missense_variant|MODERATE|LOC100057472|LOC100057472|transcript|XM_014729414.1|protein_coding|1/2|c.341C>T|p.Ser114Leu|357/961|341/945|114/314||
chr12	15769482	A	G	724.96	G|missense_variant|MODERATE|LOC111776058|LOC111776058|transcript|XM_023654934.1|protein_coding|1/1|c.161A>G|p.Asn54Ser|164/966|161/963|54/320||
chr12	15812237	C	A	392.47	A|missense_variant|MODERATE|LOC106781428|LOC106781428|transcript|XM_014729398.2|protein_coding|1/1|c.898G>T|p.Ala300Ser|914/943|898/927|300/308||
chr12	15916830	A	G	871.46	G|missense_variant|MODERATE|LOC100058472|LOC100058472|transcript|XM_014729403.2|protein_coding|2/2|c.1076A>G|p.Gln359Arg|1076/1110|1076/1110|359/369||
chr12	15929837	G	A	295.49	A|missense_variant|MODERATE|LOC100058385|LOC100058385|transcript|XM_001491373.5|protein_coding|1/1|c.538G>A|p.Asp180Asn|796/1194|538/936|180/311||
chr12	15939495	G	T	854.46	T|missense_variant|MODERATE|LOC100058346|LOC100058346|transcript|XM_001915939.2|protein_coding|1/1|c.28G>T|p.Ala10Ser|28/960|28/960|10/319||
chr12	16045008	G	A	672.46	A|missense_variant|MODERATE|LOC100058123|LOC100058123|transcript|XM_001491213.5|protein_coding|2/2|c.872C>T|p.Thr291Met|875/957|872/954|291/317||
chr12	16157565	T	A	601.82	A|missense_variant|MODERATE|LOC111776121|LOC111776121|transcript|XM_023654989.1|protein_coding|4/4|c.1109A>T|p.Asn370Ile|1109/1152|1109/1152|370/383||
chr12	16157936	C	T	324.82	T|missense_variant|MODERATE|LOC111776121|LOC111776121|transcript|XM_023654989.1|protein_coding|3/4|c.740G>A|p.Gly247Glu|740/1152|740/1152|247/383||
chr12	16158032	T	A	508.84	A|missense_variant|MODERATE|LOC111776121|LOC111776121|transcript|XM_023654989.1|protein_coding|3/4|c.644A>T|p.His215Leu|644/1152|644/1152|215/383||
chr12	16158225	C	T	452.99	T|missense_variant|MODERATE|LOC111776121|LOC111776121|transcript|XM_023654989.1|protein_coding|3/4|c.451G>A|p.Val151Ile|451/1152|451/1152|151/383||
chr12	16158291	T	C	537.27	C|missense_variant|MODERATE|LOC111776121|LOC111776121|transcript|XM_023654989.1|protein_coding|3/4|c.385A>G|p.Asn129Asp|385/1152|385/1152|129/383||
chr12	16158330	CAAT	TAAT	783.05	TAAT|missense_variant|MODERATE|LOC111776121|LOC111776121|transcript|XM_023654989.1|protein_coding|3/4|c.346G>A|p.Val116Met|346/1152|346/1152|116/383||
chr12	16160793	C	T	979.24	T|missense_variant|MODERATE|LOC111776121|LOC111776121|transcript|XM_023654989.1|protein_coding|2/4|c.122G>A|p.Ser41Asn|122/1152|122/1152|41/383||
chr12	16375602	A	G	343.89	G|missense_variant|MODERATE|LOC100064188|LOC100064188|transcript|XM_023654937.1|protein_coding|2/2|c.358A>G|p.Ile120Val|358/918|358/918|120/305||
chr12	16520145	C	T	51.45	T|missense_variant|MODERATE|LOC100064424|LOC100064424|transcript|XM_005613930.1|protein_coding|1/1|c.22G>A|p.Ala8Thr|22/558|22/558|8/185||
chr12	16520150	A	T	54.81	T|missense_variant|MODERATE|LOC100064424|LOC100064424|transcript|XM_005613930.1|protein_coding|1/1|c.17T>A|p.Phe6Tyr|17/558|17/558|6/185||
chr12	16520153	T	C	54.42	C|missense_variant|MODERATE|LOC100064424|LOC100064424|transcript|XM_005613930.1|protein_coding|1/1|c.14A>G|p.His5Arg|14/558|14/558|5/185||
chr12	16682250	C	T	557.44	T|missense_variant|MODERATE|LOC100056671|LOC100056671|transcript|XM_005613582.2|protein_coding|1/1|c.755G>A|p.Cys252Tyr|1062/1949|755/909|252/302||
chr12	16682626	G	A	817.39	A|missense_variant|MODERATE|LOC100056671|LOC100056671|transcript|XM_005613582.2|protein_coding|1/1|c.379C>T|p.Pro127Ser|686/1949|379/909|127/302||
chr12	16682631	C	G	373.73	G|missense_variant|MODERATE|LOC100056671|LOC100056671|transcript|XM_005613582.2|protein_coding|1/1|c.374G>C|p.Cys125Ser|681/1949|374/909|125/302||
chr12	16953459	A	T	414.86	T|missense_variant|MODERATE|LOC102147938|LOC102147938|transcript|XM_023654043.1|protein_coding|1/1|c.805T>A|p.Leu269Met|1249/1499|805/918|269/305||
chr12	16953484	A	ATT	110.43	ATT|frameshift_variant|HIGH|LOC102147938|LOC102147938|transcript|XM_023654043.1|protein_coding|1/1|c.779_780insAA|p.Ser261fs|1223/1499|779/918|260/305||
chr12	16953485	GGA	G	55.44	G|frameshift_variant|HIGH|LOC102147938|LOC102147938|transcript|XM_023654043.1|protein_coding|1/1|c.777_778delTC|p.Pro260fs|1222/1499|777/918|259/305||
chr12	16953494	A	G	104.41	G|missense_variant|MODERATE|LOC102147938|LOC102147938|transcript|XM_023654043.1|protein_coding|1/1|c.770T>C|p.Val257Ala|1214/1499|770/918|257/305||
chr12	16953501	C	G	55.88	G|missense_variant|MODERATE|LOC102147938|LOC102147938|transcript|XM_023654043.1|protein_coding|1/1|c.763G>C|p.Val255Leu|1207/1499|763/918|255/305||
chr12	17019440	G	A	33.16	A|missense_variant|MODERATE|LOC111775919|LOC111775919|transcript|XM_023654045.1|protein_coding|1/1|c.164C>T|p.Ser55Leu|167/1210|164/930|55/309||
chr12	17019446	A	T	33.07	T|missense_variant|MODERATE|LOC111775919|LOC111775919|transcript|XM_023654045.1|protein_coding|1/1|c.158T>A|p.Leu53Gln|161/1210|158/930|53/309||
chr12	17019458	A	G	30.38	G|missense_variant|MODERATE|LOC111775919|LOC111775919|transcript|XM_023654045.1|protein_coding|1/1|c.146T>C|p.Phe49Ser|149/1210|146/930|49/309||
chr12	17019471	C	T	39.15	T|missense_variant|MODERATE|LOC111775919|LOC111775919|transcript|XM_023654045.1|protein_coding|1/1|c.133G>A|p.Val45Met|136/1210|133/930|45/309||
chr12	17019480	G	A	35.91	A|missense_variant|MODERATE|LOC111775919|LOC111775919|transcript|XM_023654045.1|protein_coding|1/1|c.124C>T|p.Leu42Phe|127/1210|124/930|42/309||
chr12	17019513	G	A	51.62	A|missense_variant|MODERATE|LOC111775919|LOC111775919|transcript|XM_023654045.1|protein_coding|1/1|c.91C>T|p.Leu31Phe|94/1210|91/930|31/309||
chr12	17019514	C	G	51.86	G|missense_variant|MODERATE|LOC111775919|LOC111775919|transcript|XM_023654045.1|protein_coding|1/1|c.90G>C|p.Leu30Phe|93/1210|90/930|30/309||
chr12	17019518	A	T	52.31	T|missense_variant|MODERATE|LOC111775919|LOC111775919|transcript|XM_023654045.1|protein_coding|1/1|c.86T>A|p.Phe29Tyr|89/1210|86/930|29/309||
chr12	17019525	C	T	37.54	T|missense_variant|MODERATE|LOC111775919|LOC111775919|transcript|XM_023654045.1|protein_coding|1/1|c.79G>A|p.Val27Ile|82/1210|79/930|27/309||
chr12	17019527	G	A	102.7	A|missense_variant|MODERATE|LOC111775919|LOC111775919|transcript|XM_023654045.1|protein_coding|1/1|c.77C>T|p.Ser26Phe|80/1210|77/930|26/309||
chr12	17019534	C	T	37.58	T|missense_variant|MODERATE|LOC111775919|LOC111775919|transcript|XM_023654045.1|protein_coding|1/1|c.70G>A|p.Val24Ile|73/1210|70/930|24/309||
chr12	17019539	T	G	34.58	G|missense_variant|MODERATE|LOC111775919|LOC111775919|transcript|XM_023654045.1|protein_coding|1/1|c.65A>C|p.Gln22Pro|68/1210|65/930|22/309||
chr12	17019540	G	C	34.67	C|missense_variant|MODERATE|LOC111775919|LOC111775919|transcript|XM_023654045.1|protein_coding|1/1|c.64C>G|p.Gln22Glu|67/1210|64/930|22/309||
chr12	17552284	C	A	1237.01	A|missense_variant|MODERATE|LOC100063274|LOC100063274|transcript|XM_014728695.1|protein_coding|1/1|c.253C>A|p.His85Asn|253/918|253/918|85/305||
chr12	17552297	T	C	40.62	C|missense_variant|MODERATE|LOC100063274|LOC100063274|transcript|XM_014728695.1|protein_coding|1/1|c.266T>C|p.Ile89Thr|266/918|266/918|89/305||
chr12	17552299	A	G	40.21	G|missense_variant|MODERATE|LOC100063274|LOC100063274|transcript|XM_014728695.1|protein_coding|1/1|c.268A>G|p.Ile90Val|268/918|268/918|90/305||
chr12	17552315	G	A	84.81	A|missense_variant|MODERATE|LOC100063274|LOC100063274|transcript|XM_014728695.1|protein_coding|1/1|c.284G>A|p.Cys95Tyr|284/918|284/918|95/305||
chr12	18708757	A	G	812.47	G|missense_variant|MODERATE|LOC100062590|LOC100062590|transcript|XM_014729463.1|protein_coding|1/2|c.485T>C|p.Val162Ala|485/933|485/933|162/310||
chr12	18788780	C	A	4800.12	A|missense_variant|MODERATE|LOC100064848|LOC100064848|transcript|XM_014729464.2|protein_coding|2/2|c.771G>T|p.Arg257Ser|771/927|771/927|257/308||
chr12	18788781	C	G	1563.37	G|missense_variant|MODERATE|LOC100064848|LOC100064848|transcript|XM_014729464.2|protein_coding|2/2|c.770G>C|p.Arg257Thr|770/927|770/927|257/308||
chr12	18788783	C	T	1506.44	T|missense_variant|MODERATE|LOC100064848|LOC100064848|transcript|XM_014729464.2|protein_coding|2/2|c.768G>A|p.Met256Ile|768/927|768/927|256/308||
chr12	18788785	T	G	1314.86	G|missense_variant|MODERATE|LOC100064848|LOC100064848|transcript|XM_014729464.2|protein_coding|2/2|c.766A>C|p.Met256Leu|766/927|766/927|256/308||
chr12	18788803	GCA	G	1002.36	G|frameshift_variant|HIGH|LOC100064848|LOC100064848|transcript|XM_014729464.2|protein_coding|2/2|c.746_747delTG|p.Val249fs|747/927|746/927|249/308||
chr12	18788806	C	T	1012.34	T|missense_variant|MODERATE|LOC100064848|LOC100064848|transcript|XM_014729464.2|protein_coding|2/2|c.745G>A|p.Val249Met|745/927|745/927|249/308||
chr12	18788810	G	GAATAA	1234.99	GAATAA|frameshift_variant|HIGH|LOC100064848|LOC100064848|transcript|XM_014729464.2|protein_coding|2/2|c.740_741insTTATT|p.Phe248fs|740/927|740/927|247/308||
chr12	18788814	ATGATG	A	1121.38	A|frameshift_variant|HIGH|LOC100064848|LOC100064848|transcript|XM_014729464.2|protein_coding|2/2|c.732_736delCATCA|p.Ile245fs|736/927|732/927|244/308||
chr12	18789276	C	T	603.75	T|missense_variant|MODERATE|LOC100064848|LOC100064848|transcript|XM_014729464.2|protein_coding|1/2|c.277G>A|p.Glu93Lys|277/927|277/927|93/308||
chr12	18789282	A	C	629.99	C|missense_variant|MODERATE|LOC100064848|LOC100064848|transcript|XM_014729464.2|protein_coding|1/2|c.271T>G|p.Ser91Ala|271/927|271/927|91/308||
chr12	18956910	C	T	602.97	T|missense_variant|MODERATE|LOC100065079|LOC100065079|transcript|XM_005598167.2|protein_coding|1/1|c.132G>A|p.Met44Ile|132/951|132/951|44/316||,T|downstream_gene_variant|MODIFIER|LOC111776131|LOC111776131|transcript|XM_023654999.1|protein_coding||c.*4090C>T|||||4090|
chr12	18956918	T	C	854.97	C|missense_variant|MODERATE|LOC100065079|LOC100065079|transcript|XM_005598167.2|protein_coding|1/1|c.124A>G|p.Ile42Val|124/951|124/951|42/316||,C|downstream_gene_variant|MODIFIER|LOC111776131|LOC111776131|transcript|XM_023654999.1|protein_coding||c.*4098T>C|||||4098|
chr12	18956924	TCCCC	T	997.97	T|frameshift_variant|HIGH|LOC100065079|LOC100065079|transcript|XM_005598167.2|protein_coding|1/1|c.114_117delGGGG|p.Gly39fs|117/951|114/951|38/316||,T|downstream_gene_variant|MODIFIER|LOC111776131|LOC111776131|transcript|XM_023654999.1|protein_coding||c.*4105_*4108delCCCC|||||4105|
chr12	18956928	C	CTATG	1018.36	CTATG|frameshift_variant|HIGH|LOC100065079|LOC100065079|transcript|XM_005598167.2|protein_coding|1/1|c.113_114insCATA|p.Leu38fs|113/951|113/951|38/316||,CTATG|downstream_gene_variant|MODIFIER|LOC111776131|LOC111776131|transcript|XM_023654999.1|protein_coding||c.*4108_*4109insTATG|||||4109|
chr12	18956938	G	A	1187.97	A|missense_variant|MODERATE|LOC100065079|LOC100065079|transcript|XM_005598167.2|protein_coding|1/1|c.104C>T|p.Ala35Val|104/951|104/951|35/316||,A|downstream_gene_variant|MODIFIER|LOC111776131|LOC111776131|transcript|XM_023654999.1|protein_coding||c.*4118G>A|||||4118|
chr12	18956977	T	C	1944.85	C|missense_variant|MODERATE|LOC100065079|LOC100065079|transcript|XM_005598167.2|protein_coding|1/1|c.65A>G|p.Gln22Arg|65/951|65/951|22/316||,C|downstream_gene_variant|MODIFIER|LOC111776131|LOC111776131|transcript|XM_023654999.1|protein_coding||c.*4157T>C|||||4157|
chr12	18956978	G	A	1983.86	A|stop_gained|HIGH|LOC100065079|LOC100065079|transcript|XM_005598167.2|protein_coding|1/1|c.64C>T|p.Gln22*|64/951|64/951|22/316||,A|downstream_gene_variant|MODIFIER|LOC111776131|LOC111776131|transcript|XM_023654999.1|protein_coding||c.*4158G>A|||||4158|
chr12	18956987	TG	T	2181.43	T|frameshift_variant|HIGH|LOC100065079|LOC100065079|transcript|XM_005598167.2|protein_coding|1/1|c.54delC|p.Asn18fs|54/951|54/951|18/316||,T|downstream_gene_variant|MODIFIER|LOC111776131|LOC111776131|transcript|XM_023654999.1|protein_coding||c.*4168delG|||||4168|
chr12	18956995	G	C	2403.71	C|missense_variant|MODERATE|LOC100065079|LOC100065079|transcript|XM_005598167.2|protein_coding|1/1|c.47C>G|p.Ser16Cys|47/951|47/951|16/316||,C|downstream_gene_variant|MODIFIER|LOC111776131|LOC111776131|transcript|XM_023654999.1|protein_coding||c.*4175G>C|||||4175|
chr12	18957015	T	A	3090.61	A|missense_variant|MODERATE|LOC100065079|LOC100065079|transcript|XM_005598167.2|protein_coding|1/1|c.27A>T|p.Glu9Asp|27/951|27/951|9/316||,A|downstream_gene_variant|MODIFIER|LOC111776131|LOC111776131|transcript|XM_023654999.1|protein_coding||c.*4195T>A|||||4195|
chr12	18957023	G	C	3381.67	C|missense_variant|MODERATE|LOC100065079|LOC100065079|transcript|XM_005598167.2|protein_coding|1/1|c.19C>G|p.Leu7Val|19/951|19/951|7/316||,C|downstream_gene_variant|MODIFIER|LOC111776131|LOC111776131|transcript|XM_023654999.1|protein_coding||c.*4203G>C|||||4203|
chr12	18957030	G	C	3510.6	C|missense_variant|MODERATE|LOC100065079|LOC100065079|transcript|XM_005598167.2|protein_coding|1/1|c.12C>G|p.Ser4Arg|12/951|12/951|4/316||,C|downstream_gene_variant|MODIFIER|LOC111776131|LOC111776131|transcript|XM_023654999.1|protein_coding||c.*4210G>C|||||4210|
chr12	18957034	T	A	3744.55	A|missense_variant|MODERATE|LOC100065079|LOC100065079|transcript|XM_005598167.2|protein_coding|1/1|c.8A>T|p.Asn3Ile|8/951|8/951|3/316||,A|downstream_gene_variant|MODIFIER|LOC111776131|LOC111776131|transcript|XM_023654999.1|protein_coding||c.*4214T>A|||||4214|
chr12	18957040	A	G	3910.69	G|start_lost|HIGH|LOC100065079|LOC100065079|transcript|XM_005598167.2|protein_coding|1/1|c.2T>C|p.Met1?|2/951|2/951|1/316||,G|downstream_gene_variant|MODIFIER|LOC111776131|LOC111776131|transcript|XM_023654999.1|protein_coding||c.*4220A>G|||||4220|
chr12	19219888	T	C	818.47	C|missense_variant|MODERATE|LOC100065500|LOC100065500|transcript|XM_014729495.1|protein_coding|1/1|c.695T>C|p.Val232Ala|695/942|695/942|232/313||
chr12	19232622	G	A	889.46	A|missense_variant|MODERATE|LOC100065549|LOC100065549|transcript|XM_001496104.2|protein_coding|1/1|c.544C>T|p.Leu182Phe|544/960|544/960|182/319||
chr12	19640922	T	C	347.47	C|missense_variant|MODERATE|LOC100066190|LOC100066190|transcript|XM_014729504.2|protein_coding|1/1|c.85A>G|p.Ile29Val|85/933|85/933|29/310||
chr12	19786483	A	G	757.47	G|missense_variant|MODERATE|LOC100066417|LOC100066417|transcript|XM_005598169.3|protein_coding|8/11|c.1106T>C|p.Val369Ala|1283/2080|1106/1458|369/485||
chr12	20231264	A	C	13759.2	C|missense_variant|MODERATE|LOC100066784|LOC100066784|transcript|XM_001496967.3|protein_coding|1/1|c.785A>C|p.His262Pro|785/944|785/930|262/309||
chr12	20442453	T	C	908.46	C|missense_variant|MODERATE|APLNR|APLNR|transcript|XM_005598133.3|protein_coding|1/1|c.1070A>G|p.Asn357Ser|1685/4072|1070/1143|357/380||
chr12	20550361	A	G	1253	G|missense_variant|MODERATE|P2RX3|P2RX3|transcript|XM_001504914.5|protein_coding|12/12|c.1114A>G|p.Thr372Ala|1298/3382|1114/1194|372/397||
chr12	20550368	A	C	1244.01	C|missense_variant|MODERATE|P2RX3|P2RX3|transcript|XM_001504914.5|protein_coding|12/12|c.1121A>C|p.Gln374Pro|1305/3382|1121/1194|374/397||
chr12	20555924	A	G	58.46	G|missense_variant|MODERATE|LOC100062827|LOC100062827|transcript|XM_001504916.2|protein_coding|6/6|c.674T>C|p.Phe225Ser|787/903|674/678|225/225||,G|downstream_gene_variant|MODIFIER|P2RX3|P2RX3|transcript|XM_001504914.5|protein_coding||c.*5483A>G|||||3479|
chr12	20555927	G	C	328.66	C|missense_variant|MODERATE|LOC100062827|LOC100062827|transcript|XM_001504916.2|protein_coding|6/6|c.671C>G|p.Ser224Cys|784/903|671/678|224/225||,C|downstream_gene_variant|MODIFIER|P2RX3|P2RX3|transcript|XM_001504914.5|protein_coding||c.*5486G>C|||||3482|
chr12	20555945	C	T	352.46	T|missense_variant|MODERATE|LOC100062827|LOC100062827|transcript|XM_001504916.2|protein_coding|6/6|c.653G>A|p.Cys218Tyr|766/903|653/678|218/225||,T|downstream_gene_variant|MODIFIER|P2RX3|P2RX3|transcript|XM_001504914.5|protein_coding||c.*5504C>T|||||3500|
chr12	20555946	A	T	272.04	T|missense_variant|MODERATE|LOC100062827|LOC100062827|transcript|XM_001504916.2|protein_coding|6/6|c.652T>A|p.Cys218Ser|765/903|652/678|218/225||,T|downstream_gene_variant|MODIFIER|P2RX3|P2RX3|transcript|XM_001504914.5|protein_coding||c.*5505A>T|||||3501|
chr12	20555951	C	CGTTT	118.43	CGTTT|frameshift_variant|HIGH|LOC100062827|LOC100062827|transcript|XM_001504916.2|protein_coding|6/6|c.646_647insAAAC|p.Ser216fs|759/903|646/678|216/225||,CGTTT|downstream_gene_variant|MODIFIER|P2RX3|P2RX3|transcript|XM_001504914.5|protein_coding||c.*5510_*5511insGTTT|||||3507|
chr12	20555963	C	A	343.47	A|missense_variant|MODERATE|LOC100062827|LOC100062827|transcript|XM_001504916.2|protein_coding|6/6|c.635G>T|p.Arg212Ile|748/903|635/678|212/225||,A|downstream_gene_variant|MODIFIER|P2RX3|P2RX3|transcript|XM_001504914.5|protein_coding||c.*5522C>A|||||3518|
chr12	20555971	G	C	349.47	C|missense_variant|MODERATE|LOC100062827|LOC100062827|transcript|XM_001504916.2|protein_coding|6/6|c.627C>G|p.His209Gln|740/903|627/678|209/225||,C|downstream_gene_variant|MODIFIER|P2RX3|P2RX3|transcript|XM_001504914.5|protein_coding||c.*5530G>C|||||3526|
chr12	20555973	G	A	124.47	A|missense_variant|MODERATE|LOC100062827|LOC100062827|transcript|XM_001504916.2|protein_coding|6/6|c.625C>T|p.His209Tyr|738/903|625/678|209/225||,A|downstream_gene_variant|MODIFIER|P2RX3|P2RX3|transcript|XM_001504914.5|protein_coding||c.*5532G>A|||||3528|
chr12	20555978	C	T	682.47	T|missense_variant&splice_region_variant|MODERATE|LOC100062827|LOC100062827|transcript|XM_001504916.2|protein_coding|6/6|c.620G>A|p.Gly207Glu|733/903|620/678|207/225||,T|downstream_gene_variant|MODIFIER|P2RX3|P2RX3|transcript|XM_001504914.5|protein_coding||c.*5537C>T|||||3533|
chr12	20556741	C	G	718.46	G|missense_variant&splice_region_variant|MODERATE|LOC100062827|LOC100062827|transcript|XM_001504916.2|protein_coding|5/6|c.617G>C|p.Arg206Thr|730/903|617/678|206/225||,G|downstream_gene_variant|MODIFIER|P2RX3|P2RX3|transcript|XM_001504914.5|protein_coding||c.*6300C>G|||||4296|
chr12	20556743	GCT	G	718.43	G|frameshift_variant|HIGH|LOC100062827|LOC100062827|transcript|XM_001504916.2|protein_coding|5/6|c.613_614delAG|p.Ser205fs|727/903|613/678|205/225||,G|downstream_gene_variant|MODIFIER|P2RX3|P2RX3|transcript|XM_001504914.5|protein_coding||c.*6303_*6304delCT|||||4299|
chr12	20556748	T	C	715.46	C|missense_variant|MODERATE|LOC100062827|LOC100062827|transcript|XM_001504916.2|protein_coding|5/6|c.610A>G|p.Ser204Gly|723/903|610/678|204/225||,C|downstream_gene_variant|MODIFIER|P2RX3|P2RX3|transcript|XM_001504914.5|protein_coding||c.*6307T>C|||||4303|
chr12	20556753	GC	G	670.43	G|frameshift_variant|HIGH|LOC100062827|LOC100062827|transcript|XM_001504916.2|protein_coding|5/6|c.604delG|p.Ala202fs|717/903|604/678|202/225||,G|downstream_gene_variant|MODIFIER|P2RX3|P2RX3|transcript|XM_001504914.5|protein_coding||c.*6313delC|||||4309|
chr12	20556755	A	AGTC	673.43	AGTC|disruptive_inframe_insertion|MODERATE|LOC100062827|LOC100062827|transcript|XM_001504916.2|protein_coding|5/6|c.602_603insGAC|p.Val201_Ala202insThr|715/903|602/678|201/225||,AGTC|downstream_gene_variant|MODIFIER|P2RX3|P2RX3|transcript|XM_001504914.5|protein_coding||c.*6314_*6315insGTC|||||4311|
chr12	20556762	TCG	T	505.43	T|frameshift_variant|HIGH|LOC100062827|LOC100062827|transcript|XM_001504916.2|protein_coding|5/6|c.594_595delCG|p.Asp199fs|708/903|594/678|198/225||,T|downstream_gene_variant|MODIFIER|P2RX3|P2RX3|transcript|XM_001504914.5|protein_coding||c.*6322_*6323delCG|||||4318|
chr12	20556766	C	CTG	502.43	CTG|frameshift_variant|HIGH|LOC100062827|LOC100062827|transcript|XM_001504916.2|protein_coding|5/6|c.591_592insCA|p.Gly198fs|704/903|591/678|197/225||,CTG|downstream_gene_variant|MODIFIER|P2RX3|P2RX3|transcript|XM_001504914.5|protein_coding||c.*6325_*6326insTG|||||4322|
chr12	20556775	A	T	253.46	T|missense_variant|MODERATE|LOC100062827|LOC100062827|transcript|XM_001504916.2|protein_coding|5/6|c.583T>A|p.Tyr195Asn|696/903|583/678|195/225||,T|downstream_gene_variant|MODIFIER|P2RX3|P2RX3|transcript|XM_001504914.5|protein_coding||c.*6334A>T|||||4330|
chr12	20556778	C	T	214.46	T|missense_variant|MODERATE|LOC100062827|LOC100062827|transcript|XM_001504916.2|protein_coding|5/6|c.580G>A|p.Gly194Arg|693/903|580/678|194/225||,T|downstream_gene_variant|MODIFIER|P2RX3|P2RX3|transcript|XM_001504914.5|protein_coding||c.*6337C>T|||||4333|
chr12	20558604	G	T	103.46	T|missense_variant|MODERATE|LOC100062827|LOC100062827|transcript|XM_001504916.2|protein_coding|3/6|c.254C>A|p.Ala85Asp|367/903|254/678|85/225||
chr12	20558665	T	C	297.47	C|missense_variant|MODERATE|LOC100062827|LOC100062827|transcript|XM_001504916.2|protein_coding|3/6|c.193A>G|p.Lys65Glu|306/903|193/678|65/225||
chr12	20558683	A	G	196.47	G|missense_variant|MODERATE|LOC100062827|LOC100062827|transcript|XM_001504916.2|protein_coding|3/6|c.175T>C|p.Ser59Pro|288/903|175/678|59/225||
chr12	20558697	G	T	553.46	T|missense_variant|MODERATE|LOC100062827|LOC100062827|transcript|XM_001504916.2|protein_coding|3/6|c.161C>A|p.Ala54Glu|274/903|161/678|54/225||
chr12	20558700	G	A	376.46	A|missense_variant|MODERATE|LOC100062827|LOC100062827|transcript|XM_001504916.2|protein_coding|3/6|c.158C>T|p.Thr53Ile|271/903|158/678|53/225||
chr12	20558724	T	C	528.49	C|missense_variant|MODERATE|LOC100062827|LOC100062827|transcript|XM_001504916.2|protein_coding|3/6|c.134A>G|p.Glu45Gly|247/903|134/678|45/225||
chr12	20558776	C	G	408.47	G|missense_variant|MODERATE|LOC100062827|LOC100062827|transcript|XM_001504916.2|protein_coding|3/6|c.82G>C|p.Asp28His|195/903|82/678|28/225||
chr12	20559246	T	C	52.66	C|missense_variant&splice_region_variant|MODERATE|LOC100062827|LOC100062827|transcript|XM_001504916.2|protein_coding|2/6|c.61A>G|p.Lys21Glu|174/903|61/678|21/225||
chr12	20559290	C	A	496.01	A|missense_variant|MODERATE|LOC100062827|LOC100062827|transcript|XM_001504916.2|protein_coding|2/6|c.17G>T|p.Arg6Leu|130/903|17/678|6/225||
chr12	20564337	G	A	58.46	A|missense_variant|MODERATE|LOC100629803|LOC100629803|transcript|XM_023654070.1|protein_coding|3/3|c.434C>T|p.Thr145Ile|706/730|434/447|145/148||,A|3_prime_UTR_variant|MODIFIER|LOC100629803|LOC100629803|transcript|XM_023654069.1|protein_coding|3/3|c.*79C>T|||||79|,A|upstream_gene_variant|MODIFIER|LOC100062827|LOC100062827|transcript|XM_001504916.2|protein_coding||c.-4658C>T|||||4545|
chr12	20564359	T	C	46.46	C|missense_variant|MODERATE|LOC100629803|LOC100629803|transcript|XM_023654070.1|protein_coding|3/3|c.412A>G|p.Met138Val|684/730|412/447|138/148||,C|3_prime_UTR_variant|MODIFIER|LOC100629803|LOC100629803|transcript|XM_023654069.1|protein_coding|3/3|c.*57A>G|||||57|,C|upstream_gene_variant|MODIFIER|LOC100062827|LOC100062827|transcript|XM_001504916.2|protein_coding||c.-4680A>G|||||4567|
chr12	20564379	A	C	43.47	C|missense_variant|MODERATE|LOC100629803|LOC100629803|transcript|XM_023654070.1|protein_coding|3/3|c.392T>G|p.Leu131Trp|664/730|392/447|131/148||,C|3_prime_UTR_variant|MODIFIER|LOC100629803|LOC100629803|transcript|XM_023654069.1|protein_coding|3/3|c.*37T>G|||||37|,C|upstream_gene_variant|MODIFIER|LOC100062827|LOC100062827|transcript|XM_001504916.2|protein_coding||c.-4700T>G|||||4587|
chr12	20564389	C	T	46.47	T|missense_variant|MODERATE|LOC100629803|LOC100629803|transcript|XM_023654070.1|protein_coding|3/3|c.382G>A|p.Ala128Thr|654/730|382/447|128/148||,T|3_prime_UTR_variant|MODIFIER|LOC100629803|LOC100629803|transcript|XM_023654069.1|protein_coding|3/3|c.*27G>A|||||27|,T|upstream_gene_variant|MODIFIER|LOC100062827|LOC100062827|transcript|XM_001504916.2|protein_coding||c.-4710G>A|||||4597|
chr12	20564403	G	T	58.47	T|missense_variant|MODERATE|LOC100629803|LOC100629803|transcript|XM_023654070.1|protein_coding|3/3|c.368C>A|p.Pro123Gln|640/730|368/447|123/148||,T|3_prime_UTR_variant|MODIFIER|LOC100629803|LOC100629803|transcript|XM_023654069.1|protein_coding|3/3|c.*13C>A|||||13|,T|upstream_gene_variant|MODIFIER|LOC100062827|LOC100062827|transcript|XM_001504916.2|protein_coding||c.-4724C>A|||||4611|
chr12	20565974	C	T	372.46	T|missense_variant|MODERATE|LOC100629803|LOC100629803|transcript|XM_023654069.1|protein_coding|1/3|c.80G>A|p.Gly27Asp|306/805|80/480|27/159||,T|missense_variant|MODERATE|LOC100629803|LOC100629803|transcript|XM_023654070.1|protein_coding|1/3|c.80G>A|p.Gly27Asp|352/730|80/447|27/148||
chr12	20566031	T	C	233.46	C|missense_variant|MODERATE|LOC100629803|LOC100629803|transcript|XM_023654069.1|protein_coding|1/3|c.23A>G|p.Glu8Gly|249/805|23/480|8/159||,C|missense_variant|MODERATE|LOC100629803|LOC100629803|transcript|XM_023654070.1|protein_coding|1/3|c.23A>G|p.Glu8Gly|295/730|23/447|8/148||
chr12	20604665	C	G	2387.01	G|missense_variant|MODERATE|LOC100067019|LOC100067019|transcript|XM_023654881.1|protein_coding|15/15|c.1886G>C|p.Ser629Thr|1886/2209|1886/1962|629/653||
chr12	20604669	C	G	495.47	G|missense_variant|MODERATE|LOC100067019|LOC100067019|transcript|XM_023654881.1|protein_coding|15/15|c.1882G>C|p.Val628Leu|1882/2209|1882/1962|628/653||
chr12	20604681	T	A	469.47	A|missense_variant|MODERATE|LOC100067019|LOC100067019|transcript|XM_023654881.1|protein_coding|15/15|c.1870A>T|p.Met624Leu|1870/2209|1870/1962|624/653||
chr12	20605825	C	T	1931.46	T|splice_donor_variant&intron_variant|HIGH|LOC100067019|LOC100067019|transcript|XM_023654881.1|protein_coding|14/14|c.1860+1G>A||||||
chr12	20606611	T	G	640.48	G|splice_donor_variant&intron_variant|HIGH|LOC100067019|LOC100067019|transcript|XM_023654881.1|protein_coding|13/14|c.1736+1A>C||||||
chr12	20606721	C	T	748.47	T|missense_variant|MODERATE|LOC100067019|LOC100067019|transcript|XM_023654881.1|protein_coding|13/15|c.1627G>A|p.Ala543Thr|1627/2209|1627/1962|543/653||
chr12	20606744	G	A	373.47	A|missense_variant|MODERATE|LOC100067019|LOC100067019|transcript|XM_023654881.1|protein_coding|13/15|c.1604C>T|p.Thr535Met|1604/2209|1604/1962|535/653||
chr12	20606756	C	G	4685.01	G|missense_variant|MODERATE|LOC100067019|LOC100067019|transcript|XM_023654881.1|protein_coding|13/15|c.1592G>C|p.Cys531Ser|1592/2209|1592/1962|531/653||
chr12	20606765	G	C	408.47	C|missense_variant|MODERATE|LOC100067019|LOC100067019|transcript|XM_023654881.1|protein_coding|13/15|c.1583C>G|p.Thr528Arg|1583/2209|1583/1962|528/653||
chr12	20606766	T	G	1379.47	G|missense_variant|MODERATE|LOC100067019|LOC100067019|transcript|XM_023654881.1|protein_coding|13/15|c.1582A>C|p.Thr528Pro|1582/2209|1582/1962|528/653||
chr12	20606768	G	C	1572.39	C|missense_variant|MODERATE|LOC100067019|LOC100067019|transcript|XM_023654881.1|protein_coding|13/15|c.1580C>G|p.Ser527Cys|1580/2209|1580/1962|527/653||
chr12	20606778	C	T	1347.46	T|missense_variant|MODERATE|LOC100067019|LOC100067019|transcript|XM_023654881.1|protein_coding|13/15|c.1570G>A|p.Ala524Thr|1570/2209|1570/1962|524/653||
chr12	20606783	G	A	240.46	A|missense_variant|MODERATE|LOC100067019|LOC100067019|transcript|XM_023654881.1|protein_coding|13/15|c.1565C>T|p.Ala522Val|1565/2209|1565/1962|522/653||
chr12	20606798	C	A	729.46	A|missense_variant&splice_region_variant|MODERATE|LOC100067019|LOC100067019|transcript|XM_023654881.1|protein_coding|13/15|c.1550G>T|p.Gly517Val|1550/2209|1550/1962|517/653||
chr12	20610229	G	C	269.46	C|missense_variant|MODERATE|LOC100067019|LOC100067019|transcript|XM_023654881.1|protein_coding|12/15|c.1513C>G|p.Leu505Val|1513/2209|1513/1962|505/653||
chr12	20610231	A	T	805.46	T|missense_variant|MODERATE|LOC100067019|LOC100067019|transcript|XM_023654881.1|protein_coding|12/15|c.1511T>A|p.Leu504Gln|1511/2209|1511/1962|504/653||
chr12	20610278	C	A	161.46	A|missense_variant|MODERATE|LOC100067019|LOC100067019|transcript|XM_023654881.1|protein_coding|12/15|c.1464G>T|p.Gln488His|1464/2209|1464/1962|488/653||
chr12	20610295	C	G	157.46	G|missense_variant|MODERATE|LOC100067019|LOC100067019|transcript|XM_023654881.1|protein_coding|12/15|c.1447G>C|p.Ala483Pro|1447/2209|1447/1962|483/653||
chr12	20610297	G	T	839.66	T|missense_variant|MODERATE|LOC100067019|LOC100067019|transcript|XM_023654881.1|protein_coding|12/15|c.1445C>A|p.Thr482Asn|1445/2209|1445/1962|482/653||
chr12	20610556	C	T	203.01	T|missense_variant|MODERATE|LOC100067019|LOC100067019|transcript|XM_023654881.1|protein_coding|11/15|c.1411G>A|p.Ala471Thr|1411/2209|1411/1962|471/653||
chr12	20610585	A	G	36.46	G|missense_variant|MODERATE|LOC100067019|LOC100067019|transcript|XM_023654881.1|protein_coding|11/15|c.1382T>C|p.Ile461Thr|1382/2209|1382/1962|461/653||
chr12	20610602	C	T	570.5	T|missense_variant|MODERATE|LOC100067019|LOC100067019|transcript|XM_023654881.1|protein_coding|11/15|c.1365G>A|p.Met455Ile|1365/2209|1365/1962|455/653||
chr12	20610603	A	G	270.46	G|missense_variant|MODERATE|LOC100067019|LOC100067019|transcript|XM_023654881.1|protein_coding|11/15|c.1364T>C|p.Met455Thr|1364/2209|1364/1962|455/653||
chr12	20610605	C	T	88.46	T|missense_variant|MODERATE|LOC100067019|LOC100067019|transcript|XM_023654881.1|protein_coding|11/15|c.1362G>A|p.Met454Ile|1362/2209|1362/1962|454/653||
chr12	20610607	T	A	88.46	A|missense_variant|MODERATE|LOC100067019|LOC100067019|transcript|XM_023654881.1|protein_coding|11/15|c.1360A>T|p.Met454Leu|1360/2209|1360/1962|454/653||
chr12	20610621	A	C	72.66	C|missense_variant|MODERATE|LOC100067019|LOC100067019|transcript|XM_023654881.1|protein_coding|11/15|c.1346T>G|p.Leu449Arg|1346/2209|1346/1962|449/653||
chr12	20610642	G	A	364.46	A|missense_variant|MODERATE|LOC100067019|LOC100067019|transcript|XM_023654881.1|protein_coding|11/15|c.1325C>T|p.Ser442Phe|1325/2209|1325/1962|442/653||
chr12	20610646	A	C	52.46	C|missense_variant|MODERATE|LOC100067019|LOC100067019|transcript|XM_023654881.1|protein_coding|11/15|c.1321T>G|p.Phe441Val|1321/2209|1321/1962|441/653||
chr12	20610651	T	G	55.46	G|missense_variant|MODERATE|LOC100067019|LOC100067019|transcript|XM_023654881.1|protein_coding|11/15|c.1316A>C|p.Tyr439Ser|1316/2209|1316/1962|439/653||
chr12	20610655	C	T	493.66	T|missense_variant|MODERATE|LOC100067019|LOC100067019|transcript|XM_023654881.1|protein_coding|11/15|c.1312G>A|p.Gly438Ser|1312/2209|1312/1962|438/653||
chr12	20610698	C	G	46.47	G|missense_variant&splice_region_variant|MODERATE|LOC100067019|LOC100067019|transcript|XM_023654881.1|protein_coding|11/15|c.1269G>C|p.Glu423Asp|1269/2209|1269/1962|423/653||
chr12	20610699	T	A	46.47	A|missense_variant&splice_region_variant|MODERATE|LOC100067019|LOC100067019|transcript|XM_023654881.1|protein_coding|11/15|c.1268A>T|p.Glu423Val|1268/2209|1268/1962|423/653||
chr12	20611833	G	C	251.46	C|missense_variant|MODERATE|LOC100067019|LOC100067019|transcript|XM_023654881.1|protein_coding|10/15|c.1231C>G|p.Leu411Val|1231/2209|1231/1962|411/653||
chr12	20613047	C	A	1329.48	A|missense_variant|MODERATE|LOC100067019|LOC100067019|transcript|XM_023654881.1|protein_coding|9/15|c.1162G>T|p.Asp388Tyr|1162/2209|1162/1962|388/653||
chr12	20613061	A	G	230.48	G|missense_variant|MODERATE|LOC100067019|LOC100067019|transcript|XM_023654881.1|protein_coding|9/15|c.1148T>C|p.Leu383Pro|1148/2209|1148/1962|383/653||
chr12	20613083	A	G	544.46	G|missense_variant|MODERATE|LOC100067019|LOC100067019|transcript|XM_023654881.1|protein_coding|9/15|c.1126T>C|p.Ser376Pro|1126/2209|1126/1962|376/653||
chr12	20613085	T	A	544.47	A|missense_variant|MODERATE|LOC100067019|LOC100067019|transcript|XM_023654881.1|protein_coding|9/15|c.1124A>T|p.Gln375Leu|1124/2209|1124/1962|375/653||
chr12	20613100	T	C	77.46	C|missense_variant|MODERATE|LOC100067019|LOC100067019|transcript|XM_023654881.1|protein_coding|9/15|c.1109A>G|p.His370Arg|1109/2209|1109/1962|370/653||
chr12	20613154	G	C	341.71	C|missense_variant|MODERATE|LOC100067019|LOC100067019|transcript|XM_023654881.1|protein_coding|9/15|c.1055C>G|p.Thr352Ser|1055/2209|1055/1962|352/653||
chr12	20615808	A	G	1319.46	G|missense_variant|MODERATE|LOC100067019|LOC100067019|transcript|XM_023654881.1|protein_coding|8/15|c.1021T>C|p.Phe341Leu|1021/2209|1021/1962|341/653||
chr12	20615844	A	C	1405.04	C|missense_variant|MODERATE|LOC100067019|LOC100067019|transcript|XM_023654881.1|protein_coding|8/15|c.985T>G|p.Tyr329Asp|985/2209|985/1962|329/653||
chr12	20615847	G	A	44.46	A|missense_variant|MODERATE|LOC100067019|LOC100067019|transcript|XM_023654881.1|protein_coding|8/15|c.982C>T|p.Leu328Phe|982/2209|982/1962|328/653||
chr12	20615871	G	T	2327	T|missense_variant|MODERATE|LOC100067019|LOC100067019|transcript|XM_023654881.1|protein_coding|8/15|c.958C>A|p.Gln320Lys|958/2209|958/1962|320/653||
chr12	20615876	A	T	1775	T|missense_variant|MODERATE|LOC100067019|LOC100067019|transcript|XM_023654881.1|protein_coding|8/15|c.953T>A|p.Phe318Tyr|953/2209|953/1962|318/653||
chr12	20615886	A	C	221.46	C|stop_lost|HIGH|LOC100067019|LOC100067019|transcript|XM_023654881.1|protein_coding|8/15|c.943T>G|p.Ter315Glyext*?|943/2209|943/1962|315/653||
chr12	20616120	A	C	365.46	C|splice_donor_variant&intron_variant|HIGH|LOC100067019|LOC100067019|transcript|XM_023654881.1|protein_coding|7/14|c.939+2T>G||||||
chr12	20616121	C	T	561.46	T|splice_donor_variant&intron_variant|HIGH|LOC100067019|LOC100067019|transcript|XM_023654881.1|protein_coding|7/14|c.939+1G>A||||||
chr12	20616172	T	C	2653.46	C|missense_variant|MODERATE|LOC100067019|LOC100067019|transcript|XM_023654881.1|protein_coding|7/15|c.889A>G|p.Met297Val|889/2209|889/1962|297/653||
chr12	20616178	G	T	170.46	T|missense_variant|MODERATE|LOC100067019|LOC100067019|transcript|XM_023654881.1|protein_coding|7/15|c.883C>A|p.Leu295Met|883/2209|883/1962|295/653||
chr12	20618474	G	A	2216.47	A|missense_variant|MODERATE|LOC100067019|LOC100067019|transcript|XM_023654881.1|protein_coding|6/15|c.848C>T|p.Ala283Val|848/2209|848/1962|283/653||
chr12	20618477	A	C	3253.47	C|missense_variant|MODERATE|LOC100067019|LOC100067019|transcript|XM_023654881.1|protein_coding|6/15|c.845T>G|p.Ile282Arg|845/2209|845/1962|282/653||
chr12	20618486	G	A	2293.46	A|missense_variant|MODERATE|LOC100067019|LOC100067019|transcript|XM_023654881.1|protein_coding|6/15|c.836C>T|p.Thr279Met|836/2209|836/1962|279/653||
chr12	20620734	T	C	2995.46	C|missense_variant|MODERATE|LOC100067019|LOC100067019|transcript|XM_023654881.1|protein_coding|5/15|c.803A>G|p.His268Arg|803/2209|803/1962|268/653||
chr12	20620806	A	G	2030.77	G|missense_variant|MODERATE|LOC100067019|LOC100067019|transcript|XM_023654881.1|protein_coding|5/15|c.731T>C|p.Val244Ala|731/2209|731/1962|244/653||
chr12	20620848	C	A	326.47	A|missense_variant|MODERATE|LOC100067019|LOC100067019|transcript|XM_023654881.1|protein_coding|5/15|c.689G>T|p.Cys230Phe|689/2209|689/1962|230/653||
chr12	20621242	G	A	3727.46	A|missense_variant|MODERATE|LOC100067019|LOC100067019|transcript|XM_023654881.1|protein_coding|4/15|c.674C>T|p.Thr225Met|674/2209|674/1962|225/653||
chr12	20621245	G	A	3638.47	A|missense_variant|MODERATE|LOC100067019|LOC100067019|transcript|XM_023654881.1|protein_coding|4/15|c.671C>T|p.Ala224Val|671/2209|671/1962|224/653||
chr12	20621248	A	T	3593.47	T|missense_variant|MODERATE|LOC100067019|LOC100067019|transcript|XM_023654881.1|protein_coding|4/15|c.668T>A|p.Ile223Asn|668/2209|668/1962|223/653||
chr12	20621254	A	G	1403.46	G|missense_variant|MODERATE|LOC100067019|LOC100067019|transcript|XM_023654881.1|protein_coding|4/15|c.662T>C|p.Val221Ala|662/2209|662/1962|221/653||
chr12	20621255	C	T	5495.46	T|missense_variant|MODERATE|LOC100067019|LOC100067019|transcript|XM_023654881.1|protein_coding|4/15|c.661G>A|p.Val221Met|661/2209|661/1962|221/653||
chr12	20621269	C	A	3662.46	A|missense_variant|MODERATE|LOC100067019|LOC100067019|transcript|XM_023654881.1|protein_coding|4/15|c.647G>T|p.Gly216Val|647/2209|647/1962|216/653||
chr12	20621272	A	G	5300.47	G|missense_variant|MODERATE|LOC100067019|LOC100067019|transcript|XM_023654881.1|protein_coding|4/15|c.644T>C|p.Met215Thr|644/2209|644/1962|215/653||
chr12	20621275	A	C	1251.47	C|missense_variant|MODERATE|LOC100067019|LOC100067019|transcript|XM_023654881.1|protein_coding|4/15|c.641T>G|p.Leu214Arg|641/2209|641/1962|214/653||
chr12	20621313	CTCTG	C	279.43	C|frameshift_variant|HIGH|LOC100067019|LOC100067019|transcript|XM_023654881.1|protein_coding|4/15|c.599_602delCAGA|p.Thr200fs|602/2209|599/1962|200/653||
chr12	20621341	A	G	2293.01	G|missense_variant|MODERATE|LOC100067019|LOC100067019|transcript|XM_023654881.1|protein_coding|4/15|c.575T>C|p.Val192Ala|575/2209|575/1962|192/653||
chr12	20621341	A	C	2293.01	C|missense_variant|MODERATE|LOC100067019|LOC100067019|transcript|XM_023654881.1|protein_coding|4/15|c.575T>G|p.Val192Gly|575/2209|575/1962|192/653||
chr12	20621357	T	C	206.46	C|missense_variant|MODERATE|LOC100067019|LOC100067019|transcript|XM_023654881.1|protein_coding|4/15|c.559A>G|p.Ile187Val|559/2209|559/1962|187/653||
chr12	20621377	T	A	1152.46	A|missense_variant|MODERATE|LOC100067019|LOC100067019|transcript|XM_023654881.1|protein_coding|4/15|c.539A>T|p.Glu180Val|539/2209|539/1962|180/653||
chr12	20621387	C	A	273.46	A|missense_variant|MODERATE|LOC100067019|LOC100067019|transcript|XM_023654881.1|protein_coding|4/15|c.529G>T|p.Gly177Trp|529/2209|529/1962|177/653||
chr12	20621389	A	C	1516	C|missense_variant|MODERATE|LOC100067019|LOC100067019|transcript|XM_023654881.1|protein_coding|4/15|c.527T>G|p.Leu176Trp|527/2209|527/1962|176/653||
chr12	20621399	T	G	765.47	G|missense_variant|MODERATE|LOC100067019|LOC100067019|transcript|XM_023654881.1|protein_coding|4/15|c.517A>C|p.Thr173Pro|517/2209|517/1962|173/653||
chr12	20621447	C	G	62.46	G|missense_variant|MODERATE|LOC100067019|LOC100067019|transcript|XM_023654881.1|protein_coding|4/15|c.469G>C|p.Val157Leu|469/2209|469/1962|157/653||
chr12	20621522	T	C	247.47	C|missense_variant|MODERATE|LOC100067019|LOC100067019|transcript|XM_023654881.1|protein_coding|3/15|c.451A>G|p.Ser151Gly|451/2209|451/1962|151/653||
chr12	20621570	T	C	57.46	C|missense_variant|MODERATE|LOC100067019|LOC100067019|transcript|XM_023654881.1|protein_coding|3/15|c.403A>G|p.Ser135Gly|403/2209|403/1962|135/653||
chr12	20621614	A	T	147.46	T|missense_variant|MODERATE|LOC100067019|LOC100067019|transcript|XM_023654881.1|protein_coding|3/15|c.359T>A|p.Phe120Tyr|359/2209|359/1962|120/653||
chr12	20622189	T	C	1257.47	C|missense_variant|MODERATE|LOC100067019|LOC100067019|transcript|XM_023654881.1|protein_coding|2/15|c.335A>G|p.Asp112Gly|335/2209|335/1962|112/653||
chr12	20622198	A	G	1318.47	G|missense_variant|MODERATE|LOC100067019|LOC100067019|transcript|XM_023654881.1|protein_coding|2/15|c.326T>C|p.Val109Ala|326/2209|326/1962|109/653||
chr12	20622223	A	G	1900.66	G|missense_variant|MODERATE|LOC100067019|LOC100067019|transcript|XM_023654881.1|protein_coding|2/15|c.301T>C|p.Tyr101His|301/2209|301/1962|101/653||
chr12	20622229	T	G	303.66	G|missense_variant|MODERATE|LOC100067019|LOC100067019|transcript|XM_023654881.1|protein_coding|2/15|c.295A>C|p.Thr99Pro|295/2209|295/1962|99/653||
chr12	20622253	G	C	1388.67	C|missense_variant|MODERATE|LOC100067019|LOC100067019|transcript|XM_023654881.1|protein_coding|2/15|c.271C>G|p.Leu91Val|271/2209|271/1962|91/653||
chr12	20622636	C	G	332.46	G|missense_variant|MODERATE|LOC100067019|LOC100067019|transcript|XM_023654881.1|protein_coding|1/15|c.227G>C|p.Ser76Thr|227/2209|227/1962|76/653||
chr12	20622642	A	G	6054.47	G|missense_variant|MODERATE|LOC100067019|LOC100067019|transcript|XM_023654881.1|protein_coding|1/15|c.221T>C|p.Met74Thr|221/2209|221/1962|74/653||
chr12	20622654	G	A	702.47	A|missense_variant|MODERATE|LOC100067019|LOC100067019|transcript|XM_023654881.1|protein_coding|1/15|c.209C>T|p.Ala70Val|209/2209|209/1962|70/653||
chr12	20622669	C	T	907.46	T|missense_variant|MODERATE|LOC100067019|LOC100067019|transcript|XM_023654881.1|protein_coding|1/15|c.194G>A|p.Arg65His|194/2209|194/1962|65/653||
chr12	20622670	G	T	1982.49	T|missense_variant|MODERATE|LOC100067019|LOC100067019|transcript|XM_023654881.1|protein_coding|1/15|c.193C>A|p.Arg65Ser|193/2209|193/1962|65/653||
chr12	20622678	T	C	737.46	C|missense_variant|MODERATE|LOC100067019|LOC100067019|transcript|XM_023654881.1|protein_coding|1/15|c.185A>G|p.Lys62Arg|185/2209|185/1962|62/653||
chr12	20622697	C	T	464.46	T|missense_variant|MODERATE|LOC100067019|LOC100067019|transcript|XM_023654881.1|protein_coding|1/15|c.166G>A|p.Val56Met|166/2209|166/1962|56/653||
chr12	20622700	G	C	1237.66	C|missense_variant|MODERATE|LOC100067019|LOC100067019|transcript|XM_023654881.1|protein_coding|1/15|c.163C>G|p.Gln55Glu|163/2209|163/1962|55/653||
chr12	20622717	T	A	2962.47	A|missense_variant|MODERATE|LOC100067019|LOC100067019|transcript|XM_023654881.1|protein_coding|1/15|c.146A>T|p.Glu49Val|146/2209|146/1962|49/653||
chr12	20622750	T	C	972.47	C|missense_variant|MODERATE|LOC100067019|LOC100067019|transcript|XM_023654881.1|protein_coding|1/15|c.113A>G|p.Glu38Gly|113/2209|113/1962|38/653||
chr12	20622777	C	T	1380.46	T|missense_variant|MODERATE|LOC100067019|LOC100067019|transcript|XM_023654881.1|protein_coding|1/15|c.86G>A|p.Gly29Glu|86/2209|86/1962|29/653||
chr12	20622789	G	A	419.46	A|missense_variant|MODERATE|LOC100067019|LOC100067019|transcript|XM_023654881.1|protein_coding|1/15|c.74C>T|p.Pro25Leu|74/2209|74/1962|25/653||
chr12	20622790	G	A	206.46	A|missense_variant|MODERATE|LOC100067019|LOC100067019|transcript|XM_023654881.1|protein_coding|1/15|c.73C>T|p.Pro25Ser|73/2209|73/1962|25/653||
chr12	20622797	T	A	1193.46	A|missense_variant|MODERATE|LOC100067019|LOC100067019|transcript|XM_023654881.1|protein_coding|1/15|c.66A>T|p.Glu22Asp|66/2209|66/1962|22/653||
chr12	20622798	T	A	1202.46	A|missense_variant|MODERATE|LOC100067019|LOC100067019|transcript|XM_023654881.1|protein_coding|1/15|c.65A>T|p.Glu22Val|65/2209|65/1962|22/653||
chr12	20622802	C	A	1781.46	A|missense_variant|MODERATE|LOC100067019|LOC100067019|transcript|XM_023654881.1|protein_coding|1/15|c.61G>T|p.Gly21Cys|61/2209|61/1962|21/653||
chr12	20622808	A	G	1131.46	G|missense_variant|MODERATE|LOC100067019|LOC100067019|transcript|XM_023654881.1|protein_coding|1/15|c.55T>C|p.Ser19Pro|55/2209|55/1962|19/653||
chr12	20622811	C	T	1101.46	T|missense_variant|MODERATE|LOC100067019|LOC100067019|transcript|XM_023654881.1|protein_coding|1/15|c.52G>A|p.Gly18Ser|52/2209|52/1962|18/653||
chr12	20622813	CGCT	C	1101.43	C|disruptive_inframe_deletion|MODERATE|LOC100067019|LOC100067019|transcript|XM_023654881.1|protein_coding|1/15|c.47_49delAGC|p.Glu16_Arg17delinsGly|49/2209|47/1962|16/653||
chr12	20622814	G	C	1746.09	C|missense_variant|MODERATE|LOC100067019|LOC100067019|transcript|XM_023654881.1|protein_coding|1/15|c.49C>G|p.Arg17Gly|49/2209|49/1962|17/653||
chr12	20622818	C	A	1119.46	A|missense_variant|MODERATE|LOC100067019|LOC100067019|transcript|XM_023654881.1|protein_coding|1/15|c.45G>T|p.Glu15Asp|45/2209|45/1962|15/653||
chr12	20622819	T	A	1119.46	A|missense_variant|MODERATE|LOC100067019|LOC100067019|transcript|XM_023654881.1|protein_coding|1/15|c.44A>T|p.Glu15Val|44/2209|44/1962|15/653||
chr12	20622833	CA	C	1380.43	C|frameshift_variant|HIGH|LOC100067019|LOC100067019|transcript|XM_023654881.1|protein_coding|1/15|c.29delT|p.Leu10fs|29/2209|29/1962|10/653||
chr12	20622836	GGT	G	2583.63	G|frameshift_variant|HIGH|LOC100067019|LOC100067019|transcript|XM_023654881.1|protein_coding|1/15|c.25_26delAC|p.Thr9fs|26/2209|25/1962|9/653||
chr12	20622840	A	AT	1265.43	AT|frameshift_variant|HIGH|LOC100067019|LOC100067019|transcript|XM_023654881.1|protein_coding|1/15|c.22_23insA|p.Leu8fs|22/2209|22/1962|8/653||
chr12	20622841	G	GA	1262.43	GA|frameshift_variant|HIGH|LOC100067019|LOC100067019|transcript|XM_023654881.1|protein_coding|1/15|c.21_22insT|p.Leu8fs|21/2209|21/1962|7/653||
chr12	20622843	C	T	1349.46	T|missense_variant|MODERATE|LOC100067019|LOC100067019|transcript|XM_023654881.1|protein_coding|1/15|c.20G>A|p.Gly7Glu|20/2209|20/1962|7/653||
chr12	20622859	C	T	960.46	T|missense_variant|MODERATE|LOC100067019|LOC100067019|transcript|XM_023654881.1|protein_coding|1/15|c.4G>A|p.Glu2Lys|4/2209|4/1962|2/653||
chr12	20628668	G	A	285.46	A|missense_variant|MODERATE|LOC100067062|LOC100067062|transcript|XM_001497189.5|protein_coding|6/6|c.674C>T|p.Ser225Phe|787/902|674/678|225/225||
chr12	20629569	C	T	474.46	T|missense_variant|MODERATE|LOC100067062|LOC100067062|transcript|XM_001497189.5|protein_coding|5/6|c.545G>A|p.Ser182Asn|658/902|545/678|182/225||
chr12	20629572	C	T	474.46	T|missense_variant|MODERATE|LOC100067062|LOC100067062|transcript|XM_001497189.5|protein_coding|5/6|c.542G>A|p.Ser181Asn|655/902|542/678|181/225||
chr12	20629587	C	T	467	T|missense_variant|MODERATE|LOC100067062|LOC100067062|transcript|XM_001497189.5|protein_coding|5/6|c.527G>A|p.Arg176His|640/902|527/678|176/225||
chr12	20629605	T	C	30.51	C|missense_variant&splice_region_variant|MODERATE|LOC100067062|LOC100067062|transcript|XM_001497189.5|protein_coding|5/6|c.509A>G|p.His170Arg|622/902|509/678|170/225||
chr12	20630506	C	T	2191.47	T|missense_variant|MODERATE|LOC100067062|LOC100067062|transcript|XM_001497189.5|protein_coding|4/6|c.440G>A|p.Arg147His|553/902|440/678|147/225||
chr12	20630545	C	A	690.47	A|missense_variant|MODERATE|LOC100067062|LOC100067062|transcript|XM_001497189.5|protein_coding|4/6|c.401G>T|p.Gly134Val|514/902|401/678|134/225||
chr12	20631328	C	T	431.47	T|missense_variant|MODERATE|LOC100067062|LOC100067062|transcript|XM_001497189.5|protein_coding|3/6|c.329G>A|p.Cys110Tyr|442/902|329/678|110/225||
chr12	20631346	T	G	655.47	G|missense_variant|MODERATE|LOC100067062|LOC100067062|transcript|XM_001497189.5|protein_coding|3/6|c.311A>C|p.His104Pro|424/902|311/678|104/225||
chr12	20631359	C	G	2275.47	G|missense_variant|MODERATE|LOC100067062|LOC100067062|transcript|XM_001497189.5|protein_coding|3/6|c.298G>C|p.Glu100Gln|411/902|298/678|100/225||
chr12	20631391	C	T	2184.01	T|missense_variant|MODERATE|LOC100067062|LOC100067062|transcript|XM_001497189.5|protein_coding|3/6|c.266G>A|p.Gly89Asp|379/902|266/678|89/225||
chr12	20631406	G	A	1560.66	A|missense_variant|MODERATE|LOC100067062|LOC100067062|transcript|XM_001497189.5|protein_coding|3/6|c.251C>T|p.Ala84Val|364/902|251/678|84/225||
chr12	20631415	G	A	2228.47	A|missense_variant|MODERATE|LOC100067062|LOC100067062|transcript|XM_001497189.5|protein_coding|3/6|c.242C>T|p.Ser81Leu|355/902|242/678|81/225||
chr12	20631488	G	T	2350.66	T|missense_variant|MODERATE|LOC100067062|LOC100067062|transcript|XM_001497189.5|protein_coding|3/6|c.169C>A|p.Leu57Ile|282/902|169/678|57/225||
chr12	20631542	A	C	2654.47	C|missense_variant|MODERATE|LOC100067062|LOC100067062|transcript|XM_001497189.5|protein_coding|3/6|c.115T>G|p.Tyr39Asp|228/902|115/678|39/225||
chr12	20631556	G	A	2532.46	A|missense_variant|MODERATE|LOC100067062|LOC100067062|transcript|XM_001497189.5|protein_coding|3/6|c.101C>T|p.Ala34Val|214/902|101/678|34/225||
chr12	20631579	A	C	2642.47	C|missense_variant|MODERATE|LOC100067062|LOC100067062|transcript|XM_001497189.5|protein_coding|3/6|c.78T>G|p.His26Gln|191/902|78/678|26/225||
chr12	20631590	G	C	2852.46	C|missense_variant|MODERATE|LOC100067062|LOC100067062|transcript|XM_001497189.5|protein_coding|3/6|c.67C>G|p.His23Asp|180/902|67/678|23/225||
chr12	20632089	A	G	709.46	G|missense_variant|MODERATE|LOC100067062|LOC100067062|transcript|XM_001497189.5|protein_coding|2/6|c.29T>C|p.Leu10Pro|142/902|29/678|10/225||
chr12	20632096	G	T	1740.46	T|missense_variant|MODERATE|LOC100067062|LOC100067062|transcript|XM_001497189.5|protein_coding|2/6|c.22C>A|p.Pro8Thr|135/902|22/678|8/225||
chr12	20638415	G	T	3475.46	T|missense_variant|MODERATE|LOC100062854|LOC100062854|transcript|XM_023654882.1|protein_coding|3/5|c.514C>A|p.Pro172Thr|514/839|514/570|172/189||
chr12	20638456	C	T	295.47	T|missense_variant|MODERATE|LOC100062854|LOC100062854|transcript|XM_023654882.1|protein_coding|3/5|c.473G>A|p.Cys158Tyr|473/839|473/570|158/189||
chr12	20638828	A	G	843.01	G|missense_variant|MODERATE|LOC100062854|LOC100062854|transcript|XM_023654882.1|protein_coding|2/5|c.440T>C|p.Met147Thr|440/839|440/570|147/189||
chr12	20638831	T	A	882.39	A|missense_variant|MODERATE|LOC100062854|LOC100062854|transcript|XM_023654882.1|protein_coding|2/5|c.437A>T|p.Lys146Met|437/839|437/570|146/189||
chr12	20638850	C	A	33.47	A|missense_variant|MODERATE|LOC100062854|LOC100062854|transcript|XM_023654882.1|protein_coding|2/5|c.418G>T|p.Val140Phe|418/839|418/570|140/189||
chr12	20638868	T	A	461.66	A|missense_variant|MODERATE|LOC100062854|LOC100062854|transcript|XM_023654882.1|protein_coding|2/5|c.400A>T|p.Ser134Cys|400/839|400/570|134/189||
chr12	20638885	T	A	185.49	A|missense_variant|MODERATE|LOC100062854|LOC100062854|transcript|XM_023654882.1|protein_coding|2/5|c.383A>T|p.Gln128Leu|383/839|383/570|128/189||
chr12	20638922	G	C	654.01	C|missense_variant|MODERATE|LOC100062854|LOC100062854|transcript|XM_023654882.1|protein_coding|2/5|c.346C>G|p.His116Asp|346/839|346/570|116/189||
chr12	20638942	A	G	388.47	G|missense_variant|MODERATE|LOC100062854|LOC100062854|transcript|XM_023654882.1|protein_coding|2/5|c.326T>C|p.Val109Ala|326/839|326/570|109/189||
chr12	20638987	C	T	163.46	T|missense_variant|MODERATE|LOC100062854|LOC100062854|transcript|XM_023654882.1|protein_coding|2/5|c.281G>A|p.Gly94Asp|281/839|281/570|94/189||
chr12	20639000	G	C	414.47	C|missense_variant|MODERATE|LOC100062854|LOC100062854|transcript|XM_023654882.1|protein_coding|2/5|c.268C>G|p.Arg90Gly|268/839|268/570|90/189||
chr12	20639044	T	C	537.47	C|missense_variant|MODERATE|LOC100062854|LOC100062854|transcript|XM_023654882.1|protein_coding|2/5|c.224A>G|p.Glu75Gly|224/839|224/570|75/189||
chr12	20639119	G	A	160.47	A|missense_variant|MODERATE|LOC100062854|LOC100062854|transcript|XM_023654882.1|protein_coding|2/5|c.149C>T|p.Thr50Met|149/839|149/570|50/189||
chr12	20639150	A	T	945.47	T|missense_variant|MODERATE|LOC100062854|LOC100062854|transcript|XM_023654882.1|protein_coding|2/5|c.118T>A|p.Cys40Ser|118/839|118/570|40/189||
chr12	20639165	CT	C	496.43	C|frameshift_variant|HIGH|LOC100062854|LOC100062854|transcript|XM_023654882.1|protein_coding|2/5|c.102delA|p.Asp35fs|102/839|102/570|34/189||
chr12	20639171	CTG	C	451.43	C|frameshift_variant|HIGH|LOC100062854|LOC100062854|transcript|XM_023654882.1|protein_coding|2/5|c.95_96delCA|p.Ala32fs|96/839|95/570|32/189||
chr12	20639174	C	T	643.98	T|missense_variant|MODERATE|LOC100062854|LOC100062854|transcript|XM_023654882.1|protein_coding|2/5|c.94G>A|p.Ala32Thr|94/839|94/570|32/189||
chr12	20639174	C	CCT	643.98	CCT|frameshift_variant|HIGH|LOC100062854|LOC100062854|transcript|XM_023654882.1|protein_coding|2/5|c.93_94insAG|p.Ala32fs|93/839|93/570|31/189||
chr12	20639200	G	C	1218.47	C|missense_variant|MODERATE|LOC100062854|LOC100062854|transcript|XM_023654882.1|protein_coding|2/5|c.68C>G|p.Ala23Gly|68/839|68/570|23/189||
chr12	20639772	C	T	1957.56	T|missense_variant|MODERATE|LOC100062854|LOC100062854|transcript|XM_023654882.1|protein_coding|1/5|c.22G>A|p.Ala8Thr|22/839|22/570|8/189||
chr12	20644844	A	G	3690.47	G|missense_variant|MODERATE|LOC100147554|LOC100147554|transcript|XM_023654071.1|protein_coding|6/6|c.641T>C|p.Phe214Ser|1145/1164|641/645|214/214||
chr12	20644877	G	T	3387.66	T|missense_variant|MODERATE|LOC100147554|LOC100147554|transcript|XM_023654071.1|protein_coding|6/6|c.608C>A|p.Pro203His|1112/1164|608/645|203/214||
chr12	20644898	C	A	2128.48	A|missense_variant&splice_region_variant|MODERATE|LOC100147554|LOC100147554|transcript|XM_023654071.1|protein_coding|6/6|c.587G>T|p.Gly196Val|1091/1164|587/645|196/214||
chr12	20645689	T	C	193.77	C|missense_variant|MODERATE|LOC100147554|LOC100147554|transcript|XM_023654071.1|protein_coding|5/6|c.563A>G|p.His188Arg|1067/1164|563/645|188/214||
chr12	20645736	C	T	374.7	T|stop_gained|HIGH|LOC100147554|LOC100147554|transcript|XM_023654071.1|protein_coding|5/6|c.516G>A|p.Trp172*|1020/1164|516/645|172/214||
chr12	20645741	G	A	458.69	A|missense_variant|MODERATE|LOC100147554|LOC100147554|transcript|XM_023654071.1|protein_coding|5/6|c.511C>T|p.Arg171Cys|1015/1164|511/645|171/214||
chr12	20645748	A	C	747.64	C|missense_variant|MODERATE|LOC100147554|LOC100147554|transcript|XM_023654071.1|protein_coding|5/6|c.504T>G|p.Asp168Glu|1008/1164|504/645|168/214||
chr12	20645758	C	T	535.27	T|missense_variant|MODERATE|LOC100147554|LOC100147554|transcript|XM_023654071.1|protein_coding|5/6|c.494G>A|p.Arg165His|998/1164|494/645|165/214||
chr12	20645773	C	A	586.54	A|missense_variant|MODERATE|LOC100147554|LOC100147554|transcript|XM_023654071.1|protein_coding|5/6|c.479G>T|p.Trp160Leu|983/1164|479/645|160/214||
chr12	20645777	G	A	594.53	A|missense_variant&splice_region_variant|MODERATE|LOC100147554|LOC100147554|transcript|XM_023654071.1|protein_coding|5/6|c.475C>T|p.Arg159Cys|979/1164|475/645|159/214||
chr12	20646589	T	C	1818.47	C|stop_lost&splice_region_variant|HIGH|LOC100147554|LOC100147554|transcript|XM_023654071.1|protein_coding|4/6|c.474A>G|p.Ter158Trpext*?|978/1164|474/645|158/214||
chr12	20646668	C	A	410.47	A|missense_variant|MODERATE|LOC100147554|LOC100147554|transcript|XM_023654071.1|protein_coding|4/6|c.395G>T|p.Ser132Ile|899/1164|395/645|132/214||
chr12	20646693	G	T	2413.41	T|missense_variant|MODERATE|LOC100147554|LOC100147554|transcript|XM_023654071.1|protein_coding|4/6|c.370C>A|p.His124Asn|874/1164|370/645|124/214||
chr12	20654670	G	A	84.47	A|missense_variant|MODERATE|LOC100147554|LOC100147554|transcript|XM_023654071.1|protein_coding|3/6|c.331C>T|p.Arg111Cys|835/1164|331/645|111/214||
chr12	20654683	T	TTC	369.43	TTC|frameshift_variant|HIGH|LOC100147554|LOC100147554|transcript|XM_023654071.1|protein_coding|3/6|c.317_318insGA|p.Cys107fs|821/1164|317/645|106/214||
chr12	20654685	CAG	C	450.43	C|frameshift_variant|HIGH|LOC100147554|LOC100147554|transcript|XM_023654071.1|protein_coding|3/6|c.314_315delCT|p.Pro105fs|819/1164|314/645|105/214||
chr12	20654702	G	T	800.47	T|missense_variant|MODERATE|LOC100147554|LOC100147554|transcript|XM_023654071.1|protein_coding|3/6|c.299C>A|p.Thr100Lys|803/1164|299/645|100/214||
chr12	20654706	T	G	657.47	G|missense_variant|MODERATE|LOC100147554|LOC100147554|transcript|XM_023654071.1|protein_coding|3/6|c.295A>C|p.Ile99Leu|799/1164|295/645|99/214||
chr12	20654721	T	G	503.47	G|missense_variant|MODERATE|LOC100147554|LOC100147554|transcript|XM_023654071.1|protein_coding|3/6|c.280A>C|p.Lys94Gln|784/1164|280/645|94/214||
chr12	20654742	G	C	4977	C|missense_variant|MODERATE|LOC100147554|LOC100147554|transcript|XM_023654071.1|protein_coding|3/6|c.259C>G|p.His87Asp|763/1164|259/645|87/214||
chr12	20654796	C	T	1635.47	T|missense_variant|MODERATE|LOC100147554|LOC100147554|transcript|XM_023654071.1|protein_coding|3/6|c.205G>A|p.Asp69Asn|709/1164|205/645|69/214||
chr12	20654810	T	G	4632.68	G|missense_variant|MODERATE|LOC100147554|LOC100147554|transcript|XM_023654071.1|protein_coding|3/6|c.191A>C|p.Asp64Ala|695/1164|191/645|64/214||
chr12	20654810	T	A	4632.68	A|missense_variant|MODERATE|LOC100147554|LOC100147554|transcript|XM_023654071.1|protein_coding|3/6|c.191A>T|p.Asp64Val|695/1164|191/645|64/214||
chr12	20654814	C	T	1721.47	T|missense_variant|MODERATE|LOC100147554|LOC100147554|transcript|XM_023654071.1|protein_coding|3/6|c.187G>A|p.Gly63Arg|691/1164|187/645|63/214||
chr12	20654837	A	G	1358.49	G|missense_variant|MODERATE|LOC100147554|LOC100147554|transcript|XM_023654071.1|protein_coding|3/6|c.164T>C|p.Met55Thr|668/1164|164/645|55/214||
chr12	20654849	G	C	725.47	C|missense_variant|MODERATE|LOC100147554|LOC100147554|transcript|XM_023654071.1|protein_coding|3/6|c.152C>G|p.Thr51Arg|656/1164|152/645|51/214||
chr12	20654856	C	A	335.47	A|missense_variant|MODERATE|LOC100147554|LOC100147554|transcript|XM_023654071.1|protein_coding|3/6|c.145G>T|p.Ala49Ser|649/1164|145/645|49/214||
chr12	20654878	C	G	3482.01	G|missense_variant|MODERATE|LOC100147554|LOC100147554|transcript|XM_023654071.1|protein_coding|3/6|c.123G>C|p.Met41Ile|627/1164|123/645|41/214||
chr12	20654881	A	C	1824.47	C|missense_variant|MODERATE|LOC100147554|LOC100147554|transcript|XM_023654071.1|protein_coding|3/6|c.120T>G|p.Asp40Glu|624/1164|120/645|40/214||
chr12	20654916	T	G	5799.56	G|missense_variant|MODERATE|LOC100147554|LOC100147554|transcript|XM_023654071.1|protein_coding|3/6|c.85A>C|p.Thr29Pro|589/1164|85/645|29/214||
chr12	20654918	C	T	4752.47	T|missense_variant|MODERATE|LOC100147554|LOC100147554|transcript|XM_023654071.1|protein_coding|3/6|c.83G>A|p.Ser28Asn|587/1164|83/645|28/214||
chr12	20655625	A	G	132.47	G|start_lost|HIGH|LOC100147554|LOC100147554|transcript|XM_023654071.1|protein_coding|2/6|c.2T>C|p.Met1?|506/1164|2/645|1/214||
chr12	20677609	C	G	378.51	G|missense_variant|MODERATE|LOC100147399|LOC100147399|transcript|XM_023654883.1|protein_coding|13/13|c.1438G>C|p.Gly480Arg|1438/1479|1438/1479|480/492||
chr12	20677648	C	G	440.01	G|missense_variant|MODERATE|LOC100147399|LOC100147399|transcript|XM_023654883.1|protein_coding|13/13|c.1399G>C|p.Val467Leu|1399/1479|1399/1479|467/492||
chr12	20678801	A	G	570.66	G|missense_variant|MODERATE|LOC100147399|LOC100147399|transcript|XM_023654883.1|protein_coding|12/13|c.1331T>C|p.Leu444Pro|1331/1479|1331/1479|444/492||
chr12	20679542	G	T	3895.47	T|missense_variant&splice_region_variant|MODERATE|LOC100147399|LOC100147399|transcript|XM_023654883.1|protein_coding|11/13|c.1253C>A|p.Ala418Asp|1253/1479|1253/1479|418/492||
chr12	20679593	A	G	61.46	G|missense_variant|MODERATE|LOC100147399|LOC100147399|transcript|XM_023654883.1|protein_coding|11/13|c.1202T>C|p.Val401Ala|1202/1479|1202/1479|401/492||
chr12	20679612	T	C	2623	C|missense_variant|MODERATE|LOC100147399|LOC100147399|transcript|XM_023654883.1|protein_coding|11/13|c.1183A>G|p.Ile395Val|1183/1479|1183/1479|395/492||
chr12	20679651	C	G	1095.46	G|missense_variant|MODERATE|LOC100147399|LOC100147399|transcript|XM_023654883.1|protein_coding|11/13|c.1144G>C|p.Ala382Pro|1144/1479|1144/1479|382/492||
chr12	20679674	G	A	4531.16	A|missense_variant|MODERATE|LOC100147399|LOC100147399|transcript|XM_023654883.1|protein_coding|11/13|c.1121C>T|p.Thr374Met|1121/1479|1121/1479|374/492||
chr12	20679686	C	G	3622	G|missense_variant|MODERATE|LOC100147399|LOC100147399|transcript|XM_023654883.1|protein_coding|11/13|c.1109G>C|p.Cys370Ser|1109/1479|1109/1479|370/492||
chr12	20679695	G	C	955.46	C|missense_variant|MODERATE|LOC100147399|LOC100147399|transcript|XM_023654883.1|protein_coding|11/13|c.1100C>G|p.Thr367Arg|1100/1479|1100/1479|367/492||
chr12	20679696	T	G	1659.46	G|missense_variant|MODERATE|LOC100147399|LOC100147399|transcript|XM_023654883.1|protein_coding|11/13|c.1099A>C|p.Thr367Pro|1099/1479|1099/1479|367/492||
chr12	20679698	G	C	2055.46	C|missense_variant|MODERATE|LOC100147399|LOC100147399|transcript|XM_023654883.1|protein_coding|11/13|c.1097C>G|p.Ser366Cys|1097/1479|1097/1479|366/492||
chr12	20679708	C	T	2011.46	T|missense_variant|MODERATE|LOC100147399|LOC100147399|transcript|XM_023654883.1|protein_coding|11/13|c.1087G>A|p.Ala363Thr|1087/1479|1087/1479|363/492||
chr12	20679713	G	A	517.46	A|missense_variant|MODERATE|LOC100147399|LOC100147399|transcript|XM_023654883.1|protein_coding|11/13|c.1082C>T|p.Ala361Val|1082/1479|1082/1479|361/492||
chr12	20679728	C	A	2082.46	A|missense_variant&splice_region_variant|MODERATE|LOC100147399|LOC100147399|transcript|XM_023654883.1|protein_coding|11/13|c.1067G>T|p.Gly356Val|1067/1479|1067/1479|356/492||
chr12	20683181	G	A	665.01	A|missense_variant|MODERATE|LOC100147399|LOC100147399|transcript|XM_023654883.1|protein_coding|10/13|c.1022C>T|p.Thr341Met|1022/1479|1022/1479|341/492||
chr12	20683493	G	A	1168.09	A|missense_variant|MODERATE|LOC100147399|LOC100147399|transcript|XM_023654883.1|protein_coding|9/13|c.935C>T|p.Pro312Leu|935/1479|935/1479|312/492||
chr12	20683494	G	A	1204	A|missense_variant|MODERATE|LOC100147399|LOC100147399|transcript|XM_023654883.1|protein_coding|9/13|c.934C>T|p.Pro312Ser|934/1479|934/1479|312/492||
chr12	20683546	C	T	2136	T|missense_variant|MODERATE|LOC100147399|LOC100147399|transcript|XM_023654883.1|protein_coding|9/13|c.882G>A|p.Met294Ile|882/1479|882/1479|294/492||
chr12	20683599	C	T	571	T|missense_variant|MODERATE|LOC100147399|LOC100147399|transcript|XM_023654883.1|protein_coding|9/13|c.829G>A|p.Gly277Ser|829/1479|829/1479|277/492||
chr12	20683611	G	A	2943	A|missense_variant|MODERATE|LOC100147399|LOC100147399|transcript|XM_023654883.1|protein_coding|9/13|c.817C>T|p.Arg273Cys|817/1479|817/1479|273/492||
chr12	20683641	T	A	304.46	A|missense_variant&splice_region_variant|MODERATE|LOC100147399|LOC100147399|transcript|XM_023654883.1|protein_coding|9/13|c.787A>T|p.Ile263Phe|787/1479|787/1479|263/492||
chr12	20684761	T	G	207.48	G|missense_variant|MODERATE|LOC100147399|LOC100147399|transcript|XM_023654883.1|protein_coding|8/13|c.758A>C|p.Gln253Pro|758/1479|758/1479|253/492||
chr12	20684771	G	C	439.47	C|missense_variant|MODERATE|LOC100147399|LOC100147399|transcript|XM_023654883.1|protein_coding|8/13|c.748C>G|p.Leu250Val|748/1479|748/1479|250/492||
chr12	20684816	T	C	816.47	C|missense_variant|MODERATE|LOC100147399|LOC100147399|transcript|XM_023654883.1|protein_coding|8/13|c.703A>G|p.Arg235Gly|703/1479|703/1479|235/492||
chr12	20684829	G	GC	1048.99	GC|splice_acceptor_variant&intron_variant|HIGH|LOC100147399|LOC100147399|transcript|XM_023654883.1|protein_coding|7/12|c.690-1dupG||||||
chr12	20684831	T	C	516.47	C|splice_acceptor_variant&intron_variant|HIGH|LOC100147399|LOC100147399|transcript|XM_023654883.1|protein_coding|7/12|c.690-2A>G||||||
chr12	20685983	A	C	1045.47	C|missense_variant|MODERATE|LOC100147399|LOC100147399|transcript|XM_023654883.1|protein_coding|7/13|c.679T>G|p.Tyr227Asp|679/1479|679/1479|227/492||
chr12	20685992	G	T	762.47	T|missense_variant|MODERATE|LOC100147399|LOC100147399|transcript|XM_023654883.1|protein_coding|7/13|c.670C>A|p.Pro224Thr|670/1479|670/1479|224/492||
chr12	20686058	A	C	325.47	C|missense_variant|MODERATE|LOC100147399|LOC100147399|transcript|XM_023654883.1|protein_coding|7/13|c.604T>G|p.Phe202Val|604/1479|604/1479|202/492||
chr12	20686094	C	T	927.03	T|missense_variant|MODERATE|LOC100147399|LOC100147399|transcript|XM_023654883.1|protein_coding|7/13|c.568G>A|p.Val190Ile|568/1479|568/1479|190/492||
chr12	20689051	C	T	529.46	T|splice_donor_variant&intron_variant|HIGH|LOC100147399|LOC100147399|transcript|XM_023654883.1|protein_coding|6/12|c.549+1G>A||||||
chr12	20689111	A	G	72.46	G|missense_variant|MODERATE|LOC100147399|LOC100147399|transcript|XM_023654883.1|protein_coding|6/13|c.490T>C|p.Phe164Leu|490/1479|490/1479|164/492||
chr12	20711894	T	G	1634.46	G|missense_variant|MODERATE|LOC111776077|LOC111776077|transcript|XM_023654956.1|protein_coding|3/6|c.359A>C|p.Lys120Thr|502/933|359/678|120/225||,G|missense_variant|MODERATE|LOC111776077|LOC111776077|transcript|XM_023654957.1|protein_coding|3/6|c.359A>C|p.Lys120Thr|473/904|359/678|120/225||
chr12	20711895	T	A	1634.46	A|stop_gained|HIGH|LOC111776077|LOC111776077|transcript|XM_023654956.1|protein_coding|3/6|c.358A>T|p.Lys120*|501/933|358/678|120/225||,A|stop_gained|HIGH|LOC111776077|LOC111776077|transcript|XM_023654957.1|protein_coding|3/6|c.358A>T|p.Lys120*|472/904|358/678|120/225||
chr12	20711921	C	T	279.46	T|missense_variant|MODERATE|LOC111776077|LOC111776077|transcript|XM_023654956.1|protein_coding|3/6|c.332G>A|p.Arg111His|475/933|332/678|111/225||,T|missense_variant|MODERATE|LOC111776077|LOC111776077|transcript|XM_023654957.1|protein_coding|3/6|c.332G>A|p.Arg111His|446/904|332/678|111/225||
chr12	20711930	G	T	267.46	T|missense_variant|MODERATE|LOC111776077|LOC111776077|transcript|XM_023654956.1|protein_coding|3/6|c.323C>A|p.Thr108Lys|466/933|323/678|108/225||,T|missense_variant|MODERATE|LOC111776077|LOC111776077|transcript|XM_023654957.1|protein_coding|3/6|c.323C>A|p.Thr108Lys|437/904|323/678|108/225||
chr12	20711932	C	G	228.46	G|missense_variant|MODERATE|LOC111776077|LOC111776077|transcript|XM_023654956.1|protein_coding|3/6|c.321G>C|p.Trp107Cys|464/933|321/678|107/225||,G|missense_variant|MODERATE|LOC111776077|LOC111776077|transcript|XM_023654957.1|protein_coding|3/6|c.321G>C|p.Trp107Cys|435/904|321/678|107/225||
chr12	20711949	C	T	102.46	T|missense_variant|MODERATE|LOC111776077|LOC111776077|transcript|XM_023654956.1|protein_coding|3/6|c.304G>A|p.Glu102Lys|447/933|304/678|102/225||,T|missense_variant|MODERATE|LOC111776077|LOC111776077|transcript|XM_023654957.1|protein_coding|3/6|c.304G>A|p.Glu102Lys|418/904|304/678|102/225||
chr12	20711973	T	C	59.46	C|missense_variant|MODERATE|LOC111776077|LOC111776077|transcript|XM_023654956.1|protein_coding|3/6|c.280A>G|p.Lys94Glu|423/933|280/678|94/225||,C|missense_variant|MODERATE|LOC111776077|LOC111776077|transcript|XM_023654957.1|protein_coding|3/6|c.280A>G|p.Lys94Glu|394/904|280/678|94/225||
chr12	20712044	A	G	838.46	G|missense_variant|MODERATE|LOC111776077|LOC111776077|transcript|XM_023654956.1|protein_coding|3/6|c.209T>C|p.Val70Ala|352/933|209/678|70/225||,G|missense_variant|MODERATE|LOC111776077|LOC111776077|transcript|XM_023654957.1|protein_coding|3/6|c.209T>C|p.Val70Ala|323/904|209/678|70/225||
chr12	20712841	G	GC	192.43	GC|frameshift_variant|HIGH|LOC111776077|LOC111776077|transcript|XM_023654956.1|protein_coding|2/6|c.37dupG|p.Ala13fs|180/933|37/678|13/225||,GC|frameshift_variant|HIGH|LOC111776077|LOC111776077|transcript|XM_023654957.1|protein_coding|2/6|c.37dupG|p.Ala13fs|151/904|37/678|13/225||
chr12	20784702	A	C	234.49	C|missense_variant|MODERATE|LOC102149924|LOC102149924|transcript|XM_005598134.3|protein_coding|6/6|c.656T>G|p.Leu219Arg|787/928|656/678|219/225||,C|missense_variant|MODERATE|LOC102149924|LOC102149924|transcript|XM_005598135.3|protein_coding|6/6|c.656T>G|p.Leu219Arg|895/1036|656/678|219/225||
chr12	20784720	G	A	249.46	A|missense_variant|MODERATE|LOC102149924|LOC102149924|transcript|XM_005598134.3|protein_coding|6/6|c.638C>T|p.Ala213Val|769/928|638/678|213/225||,A|missense_variant|MODERATE|LOC102149924|LOC102149924|transcript|XM_005598135.3|protein_coding|6/6|c.638C>T|p.Ala213Val|877/1036|638/678|213/225||
chr12	20784732	C	T	502.47	T|missense_variant|MODERATE|LOC102149924|LOC102149924|transcript|XM_005598134.3|protein_coding|6/6|c.626G>A|p.Arg209His|757/928|626/678|209/225||,T|missense_variant|MODERATE|LOC102149924|LOC102149924|transcript|XM_005598135.3|protein_coding|6/6|c.626G>A|p.Arg209His|865/1036|626/678|209/225||
chr12	20786462	C	A	393.51	A|missense_variant|MODERATE|LOC102149924|LOC102149924|transcript|XM_005598134.3|protein_coding|4/6|c.501G>T|p.Met167Ile|632/928|501/678|167/225||,A|missense_variant|MODERATE|LOC102149924|LOC102149924|transcript|XM_005598135.3|protein_coding|4/6|c.501G>T|p.Met167Ile|740/1036|501/678|167/225||
chr12	20786466	G	T	2414.5	T|missense_variant|MODERATE|LOC102149924|LOC102149924|transcript|XM_005598134.3|protein_coding|4/6|c.497C>A|p.Thr166Lys|628/928|497/678|166/225||,T|missense_variant|MODERATE|LOC102149924|LOC102149924|transcript|XM_005598135.3|protein_coding|4/6|c.497C>A|p.Thr166Lys|736/1036|497/678|166/225||
chr12	20786484	A	G	456.54	G|missense_variant|MODERATE|LOC102149924|LOC102149924|transcript|XM_005598134.3|protein_coding|4/6|c.479T>C|p.Val160Ala|610/928|479/678|160/225||,G|missense_variant|MODERATE|LOC102149924|LOC102149924|transcript|XM_005598135.3|protein_coding|4/6|c.479T>C|p.Val160Ala|718/1036|479/678|160/225||
chr12	20786487	G	T	2614.07	T|missense_variant|MODERATE|LOC102149924|LOC102149924|transcript|XM_005598134.3|protein_coding|4/6|c.476C>A|p.Ala159Glu|607/928|476/678|159/225||,T|missense_variant|MODERATE|LOC102149924|LOC102149924|transcript|XM_005598135.3|protein_coding|4/6|c.476C>A|p.Ala159Glu|715/1036|476/678|159/225||
chr12	20786487	G	A	2614.07	A|missense_variant|MODERATE|LOC102149924|LOC102149924|transcript|XM_005598134.3|protein_coding|4/6|c.476C>T|p.Ala159Val|607/928|476/678|159/225||,A|missense_variant|MODERATE|LOC102149924|LOC102149924|transcript|XM_005598135.3|protein_coding|4/6|c.476C>T|p.Ala159Val|715/1036|476/678|159/225||
chr12	20786528	G	C	243.49	C|stop_gained|HIGH|LOC102149924|LOC102149924|transcript|XM_005598134.3|protein_coding|4/6|c.435C>G|p.Tyr145*|566/928|435/678|145/225||,C|stop_gained|HIGH|LOC102149924|LOC102149924|transcript|XM_005598135.3|protein_coding|4/6|c.435C>G|p.Tyr145*|674/1036|435/678|145/225||
chr12	20786541	C	T	192.49	T|missense_variant|MODERATE|LOC102149924|LOC102149924|transcript|XM_005598134.3|protein_coding|4/6|c.422G>A|p.Arg141His|553/928|422/678|141/225||,T|missense_variant|MODERATE|LOC102149924|LOC102149924|transcript|XM_005598135.3|protein_coding|4/6|c.422G>A|p.Arg141His|661/1036|422/678|141/225||
chr12	20786550	G	A	510.49	A|missense_variant|MODERATE|LOC102149924|LOC102149924|transcript|XM_005598134.3|protein_coding|4/6|c.413C>T|p.Ser138Phe|544/928|413/678|138/225||,A|missense_variant|MODERATE|LOC102149924|LOC102149924|transcript|XM_005598135.3|protein_coding|4/6|c.413C>T|p.Ser138Phe|652/1036|413/678|138/225||
chr12	20786565	C	T	2413.5	T|missense_variant|MODERATE|LOC102149924|LOC102149924|transcript|XM_005598134.3|protein_coding|4/6|c.398G>A|p.Arg133Gln|529/928|398/678|133/225||,T|missense_variant|MODERATE|LOC102149924|LOC102149924|transcript|XM_005598135.3|protein_coding|4/6|c.398G>A|p.Arg133Gln|637/1036|398/678|133/225||
chr12	20787291	C	A	2246.02	A|missense_variant|MODERATE|LOC102149924|LOC102149924|transcript|XM_005598134.3|protein_coding|3/6|c.365G>T|p.Ser122Ile|496/928|365/678|122/225||,A|missense_variant|MODERATE|LOC102149924|LOC102149924|transcript|XM_005598135.3|protein_coding|3/6|c.365G>T|p.Ser122Ile|604/1036|365/678|122/225||
chr12	20787291	C	T	2246.02	T|missense_variant|MODERATE|LOC102149924|LOC102149924|transcript|XM_005598134.3|protein_coding|3/6|c.365G>A|p.Ser122Asn|496/928|365/678|122/225||,T|missense_variant|MODERATE|LOC102149924|LOC102149924|transcript|XM_005598135.3|protein_coding|3/6|c.365G>A|p.Ser122Asn|604/1036|365/678|122/225||
chr12	20787300	A	C	3229.47	C|missense_variant|MODERATE|LOC102149924|LOC102149924|transcript|XM_005598134.3|protein_coding|3/6|c.356T>G|p.Met119Arg|487/928|356/678|119/225||,C|missense_variant|MODERATE|LOC102149924|LOC102149924|transcript|XM_005598135.3|protein_coding|3/6|c.356T>G|p.Met119Arg|595/1036|356/678|119/225||
chr12	20787325	T	G	1605.47	G|missense_variant|MODERATE|LOC102149924|LOC102149924|transcript|XM_005598134.3|protein_coding|3/6|c.331A>C|p.Ser111Arg|462/928|331/678|111/225||,G|missense_variant|MODERATE|LOC102149924|LOC102149924|transcript|XM_005598135.3|protein_coding|3/6|c.331A>C|p.Ser111Arg|570/1036|331/678|111/225||
chr12	20787331	C	T	1500.47	T|missense_variant|MODERATE|LOC102149924|LOC102149924|transcript|XM_005598134.3|protein_coding|3/6|c.325G>A|p.Ala109Thr|456/928|325/678|109/225||,T|missense_variant|MODERATE|LOC102149924|LOC102149924|transcript|XM_005598135.3|protein_coding|3/6|c.325G>A|p.Ala109Thr|564/1036|325/678|109/225||
chr12	20787343	G	A	882.66	A|missense_variant|MODERATE|LOC102149924|LOC102149924|transcript|XM_005598134.3|protein_coding|3/6|c.313C>T|p.Pro105Ser|444/928|313/678|105/225||,A|missense_variant|MODERATE|LOC102149924|LOC102149924|transcript|XM_005598135.3|protein_coding|3/6|c.313C>T|p.Pro105Ser|552/1036|313/678|105/225||
chr12	20787345	T	G	1245.48	G|missense_variant|MODERATE|LOC102149924|LOC102149924|transcript|XM_005598134.3|protein_coding|3/6|c.311A>C|p.His104Pro|442/928|311/678|104/225||,G|missense_variant|MODERATE|LOC102149924|LOC102149924|transcript|XM_005598135.3|protein_coding|3/6|c.311A>C|p.His104Pro|550/1036|311/678|104/225||
chr12	20787361	C	T	1020.47	T|missense_variant|MODERATE|LOC102149924|LOC102149924|transcript|XM_005598134.3|protein_coding|3/6|c.295G>A|p.Val99Ile|426/928|295/678|99/225||,T|missense_variant|MODERATE|LOC102149924|LOC102149924|transcript|XM_005598135.3|protein_coding|3/6|c.295G>A|p.Val99Ile|534/1036|295/678|99/225||
chr12	20787365	G	T	2060.67	T|missense_variant|MODERATE|LOC102149924|LOC102149924|transcript|XM_005598134.3|protein_coding|3/6|c.291C>A|p.Asp97Glu|422/928|291/678|97/225||,T|missense_variant|MODERATE|LOC102149924|LOC102149924|transcript|XM_005598135.3|protein_coding|3/6|c.291C>A|p.Asp97Glu|530/1036|291/678|97/225||
chr12	20787424	C	A	276.47	A|missense_variant|MODERATE|LOC102149924|LOC102149924|transcript|XM_005598134.3|protein_coding|3/6|c.232G>T|p.Ala78Ser|363/928|232/678|78/225||,A|missense_variant|MODERATE|LOC102149924|LOC102149924|transcript|XM_005598135.3|protein_coding|3/6|c.232G>T|p.Ala78Ser|471/1036|232/678|78/225||
chr12	20787443	G	C	213.47	C|missense_variant|MODERATE|LOC102149924|LOC102149924|transcript|XM_005598134.3|protein_coding|3/6|c.213C>G|p.Asp71Glu|344/928|213/678|71/225||,C|missense_variant|MODERATE|LOC102149924|LOC102149924|transcript|XM_005598135.3|protein_coding|3/6|c.213C>G|p.Asp71Glu|452/1036|213/678|71/225||
chr12	20787482	C	G	1592.47	G|missense_variant|MODERATE|LOC102149924|LOC102149924|transcript|XM_005598134.3|protein_coding|3/6|c.174G>C|p.Gln58His|305/928|174/678|58/225||,G|missense_variant|MODERATE|LOC102149924|LOC102149924|transcript|XM_005598135.3|protein_coding|3/6|c.174G>C|p.Gln58His|413/1036|174/678|58/225||
chr12	20787490	A	C	2135.47	C|missense_variant|MODERATE|LOC102149924|LOC102149924|transcript|XM_005598134.3|protein_coding|3/6|c.166T>G|p.Leu56Val|297/928|166/678|56/225||,C|missense_variant|MODERATE|LOC102149924|LOC102149924|transcript|XM_005598135.3|protein_coding|3/6|c.166T>G|p.Leu56Val|405/1036|166/678|56/225||
chr12	20787509	A	C	2243.66	C|missense_variant|MODERATE|LOC102149924|LOC102149924|transcript|XM_005598134.3|protein_coding|3/6|c.147T>G|p.Asp49Glu|278/928|147/678|49/225||,C|missense_variant|MODERATE|LOC102149924|LOC102149924|transcript|XM_005598135.3|protein_coding|3/6|c.147T>G|p.Asp49Glu|386/1036|147/678|49/225||
chr12	20787522	A	C	1568.47	C|missense_variant|MODERATE|LOC102149924|LOC102149924|transcript|XM_005598134.3|protein_coding|3/6|c.134T>G|p.Val45Gly|265/928|134/678|45/225||,C|missense_variant|MODERATE|LOC102149924|LOC102149924|transcript|XM_005598135.3|protein_coding|3/6|c.134T>G|p.Val45Gly|373/1036|134/678|45/225||
chr12	20787529	A	T	351.66	T|missense_variant|MODERATE|LOC102149924|LOC102149924|transcript|XM_005598134.3|protein_coding|3/6|c.127T>A|p.Ser43Thr|258/928|127/678|43/225||,T|missense_variant|MODERATE|LOC102149924|LOC102149924|transcript|XM_005598135.3|protein_coding|3/6|c.127T>A|p.Ser43Thr|366/1036|127/678|43/225||
chr12	20787538	C	A	1431.47	A|missense_variant|MODERATE|LOC102149924|LOC102149924|transcript|XM_005598134.3|protein_coding|3/6|c.118G>T|p.Val40Leu|249/928|118/678|40/225||,A|missense_variant|MODERATE|LOC102149924|LOC102149924|transcript|XM_005598135.3|protein_coding|3/6|c.118G>T|p.Val40Leu|357/1036|118/678|40/225||
chr12	20787561	G	A	372.47	A|missense_variant|MODERATE|LOC102149924|LOC102149924|transcript|XM_005598134.3|protein_coding|3/6|c.95C>T|p.Thr32Ile|226/928|95/678|32/225||,A|missense_variant|MODERATE|LOC102149924|LOC102149924|transcript|XM_005598135.3|protein_coding|3/6|c.95C>T|p.Thr32Ile|334/1036|95/678|32/225||
chr12	20787565	T	C	1854.47	C|missense_variant|MODERATE|LOC102149924|LOC102149924|transcript|XM_005598134.3|protein_coding|3/6|c.91A>G|p.Lys31Glu|222/928|91/678|31/225||,C|missense_variant|MODERATE|LOC102149924|LOC102149924|transcript|XM_005598135.3|protein_coding|3/6|c.91A>G|p.Lys31Glu|330/1036|91/678|31/225||
chr12	20787568	G	A	1308.47	A|stop_gained|HIGH|LOC102149924|LOC102149924|transcript|XM_005598134.3|protein_coding|3/6|c.88C>T|p.Arg30*|219/928|88/678|30/225||,A|stop_gained|HIGH|LOC102149924|LOC102149924|transcript|XM_005598135.3|protein_coding|3/6|c.88C>T|p.Arg30*|327/1036|88/678|30/225||
chr12	20787571	T	C	366.47	C|missense_variant|MODERATE|LOC102149924|LOC102149924|transcript|XM_005598134.3|protein_coding|3/6|c.85A>G|p.Ile29Val|216/928|85/678|29/225||,C|missense_variant|MODERATE|LOC102149924|LOC102149924|transcript|XM_005598135.3|protein_coding|3/6|c.85A>G|p.Ile29Val|324/1036|85/678|29/225||
chr12	20787580	T	G	1295.53	G|missense_variant|MODERATE|LOC102149924|LOC102149924|transcript|XM_005598134.3|protein_coding|3/6|c.76A>C|p.Asn26His|207/928|76/678|26/225||,G|missense_variant|MODERATE|LOC102149924|LOC102149924|transcript|XM_005598135.3|protein_coding|3/6|c.76A>C|p.Asn26His|315/1036|76/678|26/225||
chr12	20789864	A	T	70.46	T|splice_donor_variant&intron_variant|HIGH|LOC102149924|LOC102149924|transcript|XM_005598135.3|protein_coding|1/5|c.-74+2T>A||||||,T|upstream_gene_variant|MODIFIER|LOC102149924|LOC102149924|transcript|XM_005598134.3|protein_coding||c.-1378T>A|||||1247|
chr12	20789865	C	G	70.46	G|splice_donor_variant&intron_variant|HIGH|LOC102149924|LOC102149924|transcript|XM_005598135.3|protein_coding|1/5|c.-74+1G>C||||||,G|upstream_gene_variant|MODIFIER|LOC102149924|LOC102149924|transcript|XM_005598134.3|protein_coding||c.-1379G>C|||||1248|
chr12	20807931	T	G	289.47	G|missense_variant|MODERATE|LOC106781460|LOC106781460|transcript|XM_023654072.1|protein_coding|6/6|c.655A>C|p.Met219Leu|762/904|655/678|219/225||
chr12	20807940	C	T	277.47	T|missense_variant|MODERATE|LOC106781460|LOC106781460|transcript|XM_023654072.1|protein_coding|6/6|c.646G>A|p.Glu216Lys|753/904|646/678|216/225||
chr12	20807961	G	A	226.47	A|missense_variant|MODERATE|LOC106781460|LOC106781460|transcript|XM_023654072.1|protein_coding|6/6|c.625C>T|p.His209Tyr|732/904|625/678|209/225||
chr12	20808751	C	T	250.49	T|missense_variant|MODERATE|LOC106781460|LOC106781460|transcript|XM_023654072.1|protein_coding|5/6|c.596G>A|p.Gly199Asp|703/904|596/678|199/225||
chr12	20808752	C	T	250.49	T|missense_variant|MODERATE|LOC106781460|LOC106781460|transcript|XM_023654072.1|protein_coding|5/6|c.595G>A|p.Gly199Ser|702/904|595/678|199/225||
chr12	20808770	G	T	124.48	T|missense_variant|MODERATE|LOC106781460|LOC106781460|transcript|XM_023654072.1|protein_coding|5/6|c.577C>A|p.Pro193Thr|684/904|577/678|193/225||
chr12	20809700	G	A	886.66	A|missense_variant|MODERATE|LOC106781460|LOC106781460|transcript|XM_023654072.1|protein_coding|4/6|c.479C>T|p.Ala160Val|586/904|479/678|160/225||
chr12	20809713	G	T	895.47	T|missense_variant|MODERATE|LOC106781460|LOC106781460|transcript|XM_023654072.1|protein_coding|4/6|c.466C>A|p.His156Asn|573/904|466/678|156/225||
chr12	20809740	A	G	790.47	G|missense_variant|MODERATE|LOC106781460|LOC106781460|transcript|XM_023654072.1|protein_coding|4/6|c.439T>C|p.Cys147Arg|546/904|439/678|147/225||
chr12	20809799	T	A	586.47	A|missense_variant|MODERATE|LOC106781460|LOC106781460|transcript|XM_023654072.1|protein_coding|4/6|c.380A>T|p.Tyr127Phe|487/904|380/678|127/225||
chr12	20809800	A	C	586.47	C|missense_variant|MODERATE|LOC106781460|LOC106781460|transcript|XM_023654072.1|protein_coding|4/6|c.379T>G|p.Tyr127Asp|486/904|379/678|127/225||
chr12	20810487	G	C	208.47	C|missense_variant|MODERATE|LOC106781460|LOC106781460|transcript|XM_023654072.1|protein_coding|3/6|c.365C>G|p.Thr122Arg|472/904|365/678|122/225||
chr12	20810496	A	T	211.47	T|missense_variant|MODERATE|LOC106781460|LOC106781460|transcript|XM_023654072.1|protein_coding|3/6|c.356T>A|p.Met119Lys|463/904|356/678|119/225||
chr12	20810548	G	A	262.46	A|missense_variant|MODERATE|LOC106781460|LOC106781460|transcript|XM_023654072.1|protein_coding|3/6|c.304C>T|p.Arg102Cys|411/904|304/678|102/225||
chr12	20810552	T	G	262.47	G|missense_variant|MODERATE|LOC106781460|LOC106781460|transcript|XM_023654072.1|protein_coding|3/6|c.300A>C|p.Gln100His|407/904|300/678|100/225||
chr12	20810595	G	A	172.46	A|missense_variant|MODERATE|LOC106781460|LOC106781460|transcript|XM_023654072.1|protein_coding|3/6|c.257C>T|p.Pro86Leu|364/904|257/678|86/225||
chr12	20810598	G	T	169.46	T|missense_variant|MODERATE|LOC106781460|LOC106781460|transcript|XM_023654072.1|protein_coding|3/6|c.254C>A|p.Ala85Asp|361/904|254/678|85/225||
chr12	20810620	C	A	116.47	A|missense_variant|MODERATE|LOC106781460|LOC106781460|transcript|XM_023654072.1|protein_coding|3/6|c.232G>T|p.Ala78Ser|339/904|232/678|78/225||
chr12	20810659	T	C	84.48	C|missense_variant|MODERATE|LOC106781460|LOC106781460|transcript|XM_023654072.1|protein_coding|3/6|c.193A>G|p.Lys65Glu|300/904|193/678|65/225||
chr12	20810691	G	T	46.47	T|missense_variant|MODERATE|LOC106781460|LOC106781460|transcript|XM_023654072.1|protein_coding|3/6|c.161C>A|p.Ala54Glu|268/904|161/678|54/225||
chr12	20845081	C	G	362.46	G|missense_variant|MODERATE|LOC100146862|LOC100146862|transcript|XM_023654884.1|protein_coding|9/12|c.799G>C|p.Glu267Gln|799/1363|799/1236|267/411||
chr12	20845098	T	A	449.46	A|missense_variant|MODERATE|LOC100146862|LOC100146862|transcript|XM_023654884.1|protein_coding|9/12|c.782A>T|p.Gln261Leu|782/1363|782/1236|261/411||
chr12	20845145	C	A	74.46	A|missense_variant|MODERATE|LOC100146862|LOC100146862|transcript|XM_023654884.1|protein_coding|9/12|c.735G>T|p.Gln245His|735/1363|735/1236|245/411||
chr12	20846658	A	G	156.47	G|splice_donor_variant&intron_variant|HIGH|LOC100146862|LOC100146862|transcript|XM_023654884.1|protein_coding|8/11|c.700+2T>C||||||
chr12	20846686	T	G	34.46	G|missense_variant|MODERATE|LOC100146862|LOC100146862|transcript|XM_023654884.1|protein_coding|8/12|c.674A>C|p.Gln225Pro|674/1363|674/1236|225/411||
chr12	20846696	G	C	1414.46	C|missense_variant|MODERATE|LOC100146862|LOC100146862|transcript|XM_023654884.1|protein_coding|8/12|c.664C>G|p.Leu222Val|664/1363|664/1236|222/411||
chr12	20850513	G	A	1625.46	A|missense_variant|MODERATE|LOC100146862|LOC100146862|transcript|XM_023654884.1|protein_coding|7/12|c.572C>T|p.Ser191Phe|572/1363|572/1236|191/411||
chr12	20850538	A	T	1691.47	T|missense_variant|MODERATE|LOC100146862|LOC100146862|transcript|XM_023654884.1|protein_coding|7/12|c.547T>A|p.Phe183Ile|547/1363|547/1236|183/411||
chr12	20850559	A	T	108.46	T|missense_variant|MODERATE|LOC100146862|LOC100146862|transcript|XM_023654884.1|protein_coding|7/12|c.526T>A|p.Phe176Ile|526/1363|526/1236|176/411||
chr12	20850570	A	T	193.46	T|missense_variant&splice_region_variant|MODERATE|LOC100146862|LOC100146862|transcript|XM_023654884.1|protein_coding|7/12|c.515T>A|p.Val172Glu|515/1363|515/1236|172/411||
chr12	20850803	C	T	528.47	T|splice_donor_variant&intron_variant|HIGH|LOC100146862|LOC100146862|transcript|XM_023654884.1|protein_coding|6/11|c.513+1G>A||||||
chr12	20850806	A	G	1909.01	G|stop_lost&splice_region_variant|HIGH|LOC100146862|LOC100146862|transcript|XM_023654884.1|protein_coding|6/12|c.511T>C|p.Ter171Glnext*?|511/1363|511/1236|171/411||
chr12	20850853	T	A	2117.01	A|missense_variant|MODERATE|LOC100146862|LOC100146862|transcript|XM_023654884.1|protein_coding|6/12|c.464A>T|p.Lys155Met|464/1363|464/1236|155/411||
chr12	20850863	A	G	1414.47	G|missense_variant|MODERATE|LOC100146862|LOC100146862|transcript|XM_023654884.1|protein_coding|6/12|c.454T>C|p.Phe152Leu|454/1363|454/1236|152/411||
chr12	20853111	A	C	1214.47	C|missense_variant|MODERATE|LOC100146862|LOC100146862|transcript|XM_023654884.1|protein_coding|5/12|c.419T>G|p.Ile140Arg|419/1363|419/1236|140/411||
chr12	20853112	T	C	1246.47	C|missense_variant|MODERATE|LOC100146862|LOC100146862|transcript|XM_023654884.1|protein_coding|5/12|c.418A>G|p.Ile140Val|418/1363|418/1236|140/411||
chr12	20873606	T	G	2434.98	G|missense_variant|MODERATE|LOC100630020|LOC100630020|transcript|XM_005598139.3|protein_coding|3/6|c.359A>C|p.Lys120Thr|439/870|359/678|120/225||
chr12	20873607	T	A	2386.04	A|stop_gained|HIGH|LOC100630020|LOC100630020|transcript|XM_005598139.3|protein_coding|3/6|c.358A>T|p.Lys120*|438/870|358/678|120/225||
chr12	20873633	C	T	129.07	T|missense_variant|MODERATE|LOC100630020|LOC100630020|transcript|XM_005598139.3|protein_coding|3/6|c.332G>A|p.Arg111His|412/870|332/678|111/225||
chr12	20873642	G	T	195.3	T|missense_variant|MODERATE|LOC100630020|LOC100630020|transcript|XM_005598139.3|protein_coding|3/6|c.323C>A|p.Thr108Lys|403/870|323/678|108/225||
chr12	20873644	C	G	198.33	G|missense_variant|MODERATE|LOC100630020|LOC100630020|transcript|XM_005598139.3|protein_coding|3/6|c.321G>C|p.Trp107Cys|401/870|321/678|107/225||
chr12	20873661	C	T	168.22	T|missense_variant|MODERATE|LOC100630020|LOC100630020|transcript|XM_005598139.3|protein_coding|3/6|c.304G>A|p.Glu102Lys|384/870|304/678|102/225||
chr12	20873685	T	C	156.47	C|missense_variant|MODERATE|LOC100630020|LOC100630020|transcript|XM_005598139.3|protein_coding|3/6|c.280A>G|p.Lys94Glu|360/870|280/678|94/225||
chr12	20873710	C	A	200.07	A|missense_variant|MODERATE|LOC100630020|LOC100630020|transcript|XM_005598139.3|protein_coding|3/6|c.255G>T|p.Glu85Asp|335/870|255/678|85/225||
chr12	20873756	A	G	2403.11	G|missense_variant|MODERATE|LOC100630020|LOC100630020|transcript|XM_005598139.3|protein_coding|3/6|c.209T>C|p.Val70Ala|289/870|209/678|70/225||
chr12	20873764	A	T	223.07	T|missense_variant|MODERATE|LOC100630020|LOC100630020|transcript|XM_005598139.3|protein_coding|3/6|c.201T>A|p.Ser67Arg|281/870|201/678|67/225||
chr12	20873790	C	T	152.63	T|missense_variant|MODERATE|LOC100630020|LOC100630020|transcript|XM_005598139.3|protein_coding|3/6|c.175G>A|p.Gly59Arg|255/870|175/678|59/225||
chr12	20873820	C	G	213.6	G|missense_variant|MODERATE|LOC100630020|LOC100630020|transcript|XM_005598139.3|protein_coding|3/6|c.145G>C|p.Ala49Pro|225/870|145/678|49/225||
chr12	20873834	C	T	222.16	T|missense_variant|MODERATE|LOC100630020|LOC100630020|transcript|XM_005598139.3|protein_coding|3/6|c.131G>A|p.Arg44His|211/870|131/678|44/225||
chr12	20891095	G	T	218.12	T|missense_variant|MODERATE|LOC100062037|LOC100062037|transcript|XM_023654885.1|protein_coding|9/11|c.873C>A|p.Ser291Arg|873/1326|873/1326|291/441||
chr12	20892279	G	GA	1088.43	GA|frameshift_variant&splice_region_variant|HIGH|LOC100062037|LOC100062037|transcript|XM_023654885.1|protein_coding|7/11|c.836_837insT|p.His280fs|836/1326|836/1326|279/441||
chr12	20892286	G	A	1082.46	A|missense_variant|MODERATE|LOC100062037|LOC100062037|transcript|XM_023654885.1|protein_coding|7/11|c.830C>T|p.Ala277Val|830/1326|830/1326|277/441||
chr12	20892287	C	G	514.46	G|missense_variant|MODERATE|LOC100062037|LOC100062037|transcript|XM_023654885.1|protein_coding|7/11|c.829G>C|p.Ala277Pro|829/1326|829/1326|277/441||
chr12	20892313	A	G	342.47	G|missense_variant|MODERATE|LOC100062037|LOC100062037|transcript|XM_023654885.1|protein_coding|7/11|c.803T>C|p.Leu268Pro|803/1326|803/1326|268/441||
chr12	20892364	A	C	987.46	C|missense_variant|MODERATE|LOC100062037|LOC100062037|transcript|XM_023654885.1|protein_coding|7/11|c.752T>G|p.Phe251Cys|752/1326|752/1326|251/441||
chr12	20892366	GAA	G	984.43	G|frameshift_variant|HIGH|LOC100062037|LOC100062037|transcript|XM_023654885.1|protein_coding|7/11|c.748_749delTT|p.Phe250fs|749/1326|748/1326|250/441||
chr12	20892369	G	GC	942.43	GC|frameshift_variant|HIGH|LOC100062037|LOC100062037|transcript|XM_023654885.1|protein_coding|7/11|c.746_747insG|p.Phe250fs|746/1326|746/1326|249/441||
chr12	20892394	T	C	831.47	C|missense_variant|MODERATE|LOC100062037|LOC100062037|transcript|XM_023654885.1|protein_coding|7/11|c.722A>G|p.Tyr241Cys|722/1326|722/1326|241/441||
chr12	20892397	A	G	837.47	G|missense_variant|MODERATE|LOC100062037|LOC100062037|transcript|XM_023654885.1|protein_coding|7/11|c.719T>C|p.Leu240Pro|719/1326|719/1326|240/441||
chr12	20897667	A	T	76.46	T|missense_variant|MODERATE|LOC100062037|LOC100062037|transcript|XM_023654885.1|protein_coding|5/11|c.599T>A|p.Val200Glu|599/1326|599/1326|200/441||
chr12	20897668	C	T	78.51	T|missense_variant|MODERATE|LOC100062037|LOC100062037|transcript|XM_023654885.1|protein_coding|5/11|c.598G>A|p.Val200Met|598/1326|598/1326|200/441||
chr12	20897673	G	T	550.46	T|missense_variant|MODERATE|LOC100062037|LOC100062037|transcript|XM_023654885.1|protein_coding|5/11|c.593C>A|p.Thr198Asn|593/1326|593/1326|198/441||
chr12	20897682	T	C	489.46	C|missense_variant|MODERATE|LOC100062037|LOC100062037|transcript|XM_023654885.1|protein_coding|5/11|c.584A>G|p.His195Arg|584/1326|584/1326|195/441||
chr12	20898200	G	C	162.47	C|missense_variant|MODERATE|LOC100062037|LOC100062037|transcript|XM_023654885.1|protein_coding|4/11|c.424C>G|p.Gln142Glu|424/1326|424/1326|142/441||
chr12	20898205	G	A	162.47	A|missense_variant|MODERATE|LOC100062037|LOC100062037|transcript|XM_023654885.1|protein_coding|4/11|c.419C>T|p.Pro140Leu|419/1326|419/1326|140/441||
chr12	20898253	A	C	1200.46	C|missense_variant|MODERATE|LOC100062037|LOC100062037|transcript|XM_023654885.1|protein_coding|4/11|c.371T>G|p.Leu124Trp|371/1326|371/1326|124/441||
chr12	20898262	A	G	887.46	G|missense_variant|MODERATE|LOC100062037|LOC100062037|transcript|XM_023654885.1|protein_coding|4/11|c.362T>C|p.Leu121Pro|362/1326|362/1326|121/441||
chr12	20898271	G	A	1191.47	A|missense_variant|MODERATE|LOC100062037|LOC100062037|transcript|XM_023654885.1|protein_coding|4/11|c.353C>T|p.Ala118Val|353/1326|353/1326|118/441||
chr12	20898287	C	T	1200.47	T|missense_variant|MODERATE|LOC100062037|LOC100062037|transcript|XM_023654885.1|protein_coding|4/11|c.337G>A|p.Glu113Lys|337/1326|337/1326|113/441||
chr12	20898296	C	A	1238.48	A|missense_variant|MODERATE|LOC100062037|LOC100062037|transcript|XM_023654885.1|protein_coding|4/11|c.328G>T|p.Gly110Trp|328/1326|328/1326|110/441||
chr12	20906454	C	T	473.46	T|splice_donor_variant&intron_variant|HIGH|LOC100062037|LOC100062037|transcript|XM_023654885.1|protein_coding|2/10|c.138+1G>A||||||
chr12	20906526	C	A	747.47	A|missense_variant|MODERATE|LOC100062037|LOC100062037|transcript|XM_023654885.1|protein_coding|2/11|c.67G>T|p.Ala23Ser|67/1326|67/1326|23/441||
chr12	20906537	A	G	886.47	G|missense_variant|MODERATE|LOC100062037|LOC100062037|transcript|XM_023654885.1|protein_coding|2/11|c.56T>C|p.Met19Thr|56/1326|56/1326|19/441||
chr12	20942571	C	T	79.47	T|splice_donor_variant&intron_variant|HIGH|LOC100147418|LOC100147418|transcript|XM_023654886.1|protein_coding|8/8|c.906+1G>A||||||
chr12	20942643	C	A	52.47	A|missense_variant|MODERATE|LOC100147418|LOC100147418|transcript|XM_023654886.1|protein_coding|8/9|c.835G>T|p.Ala279Ser|835/1029|835/1029|279/342||
chr12	20942654	A	G	138.46	G|missense_variant|MODERATE|LOC100147418|LOC100147418|transcript|XM_023654886.1|protein_coding|8/9|c.824T>C|p.Met275Thr|824/1029|824/1029|275/342||
chr12	20943491	G	A	213.46	A|missense_variant|MODERATE|LOC100147418|LOC100147418|transcript|XM_023654886.1|protein_coding|7/9|c.650C>T|p.Thr217Met|650/1029|650/1029|217/342||
chr12	20943512	G	C	171.46	C|missense_variant|MODERATE|LOC100147418|LOC100147418|transcript|XM_023654886.1|protein_coding|7/9|c.629C>G|p.Thr210Arg|629/1029|629/1029|210/342||
chr12	20943513	T	G	234.46	G|missense_variant|MODERATE|LOC100147418|LOC100147418|transcript|XM_023654886.1|protein_coding|7/9|c.628A>C|p.Thr210Pro|628/1029|628/1029|210/342||
chr12	20943515	G	C	302	C|missense_variant|MODERATE|LOC100147418|LOC100147418|transcript|XM_023654886.1|protein_coding|7/9|c.626C>G|p.Ser209Cys|626/1029|626/1029|209/342||
chr12	20943525	C	T	237.46	T|missense_variant|MODERATE|LOC100147418|LOC100147418|transcript|XM_023654886.1|protein_coding|7/9|c.616G>A|p.Ala206Thr|616/1029|616/1029|206/342||
chr12	20943530	G	A	48.46	A|missense_variant|MODERATE|LOC100147418|LOC100147418|transcript|XM_023654886.1|protein_coding|7/9|c.611C>T|p.Ala204Val|611/1029|611/1029|204/342||
chr12	20943545	C	A	267.46	A|missense_variant&splice_region_variant|MODERATE|LOC100147418|LOC100147418|transcript|XM_023654886.1|protein_coding|7/9|c.596G>T|p.Gly199Val|596/1029|596/1029|199/342||
chr12	20948618	G	T	838.66	T|missense_variant|MODERATE|LOC100147418|LOC100147418|transcript|XM_023654886.1|protein_coding|3/9|c.241C>A|p.Gln81Lys|241/1029|241/1029|81/342||,T|downstream_gene_variant|MODIFIER|LOC100147109|LOC100147109|transcript|XM_001917289.4|protein_coding||c.*4949C>A|||||4830|
chr12	20948631	G	T	1149.46	T|missense_variant|MODERATE|LOC100147418|LOC100147418|transcript|XM_023654886.1|protein_coding|3/9|c.228C>A|p.Ser76Arg|228/1029|228/1029|76/342||,T|downstream_gene_variant|MODIFIER|LOC100147109|LOC100147109|transcript|XM_001917289.4|protein_coding||c.*4936C>A|||||4817|
chr12	20953574	G	C	1392.47	C|missense_variant|MODERATE|LOC100147109|LOC100147109|transcript|XM_001917289.4|protein_coding|6/6|c.671C>G|p.Ser224Cys|880/1006|671/678|224/225||,C|upstream_gene_variant|MODIFIER|LOC100147418|LOC100147418|transcript|XM_023654886.1|protein_coding||c.-1765C>G|||||1765|
chr12	20953589	ATACGC	A	1063.45	A|frameshift_variant|HIGH|LOC100147109|LOC100147109|transcript|XM_001917289.4|protein_coding|6/6|c.651_655delGCGTA|p.Arg218fs|864/1006|651/678|217/225||,A|upstream_gene_variant|MODIFIER|LOC100147418|LOC100147418|transcript|XM_023654886.1|protein_coding||c.-1785_-1781delGCGTA|||||1781|
chr12	20953596	T	A	1053.03	A|missense_variant|MODERATE|LOC100147109|LOC100147109|transcript|XM_001917289.4|protein_coding|6/6|c.649A>T|p.Thr217Ser|858/1006|649/678|217/225||,A|upstream_gene_variant|MODIFIER|LOC100147418|LOC100147418|transcript|XM_023654886.1|protein_coding||c.-1787A>T|||||1787|
chr12	20953599	C	CCTGCT	1063.48	CCTGCT|frameshift_variant|HIGH|LOC100147109|LOC100147109|transcript|XM_001917289.4|protein_coding|6/6|c.645_646insAGCAG|p.Glu216fs|854/1006|645/678|215/225||,CCTGCT|upstream_gene_variant|MODIFIER|LOC100147418|LOC100147418|transcript|XM_023654886.1|protein_coding||c.-1791_-1790insAGCAG|||||1791|
chr12	20953607	GCT	G	893.99	G|frameshift_variant|HIGH|LOC100147109|LOC100147109|transcript|XM_001917289.4|protein_coding|6/6|c.636_637delAG|p.Ala213fs|846/1006|636/678|212/225||,G|upstream_gene_variant|MODIFIER|LOC100147418|LOC100147418|transcript|XM_023654886.1|protein_coding||c.-1800_-1799delAG|||||1799|
chr12	20953611	C	CAT	856.43	CAT|frameshift_variant|HIGH|LOC100147109|LOC100147109|transcript|XM_001917289.4|protein_coding|6/6|c.633_634insAT|p.Gly212fs|842/1006|633/678|211/225||,CAT|upstream_gene_variant|MODIFIER|LOC100147418|LOC100147418|transcript|XM_023654886.1|protein_coding||c.-1803_-1802insAT|||||1803|
chr12	20953618	G	C	810.47	C|missense_variant|MODERATE|LOC100147109|LOC100147109|transcript|XM_001917289.4|protein_coding|6/6|c.627C>G|p.His209Gln|836/1006|627/678|209/225||,C|upstream_gene_variant|MODIFIER|LOC100147418|LOC100147418|transcript|XM_023654886.1|protein_coding||c.-1809C>G|||||1809|
chr12	20955351	C	CG	1201.43	CG|frameshift_variant&splice_region_variant|HIGH|LOC100147109|LOC100147109|transcript|XM_001917289.4|protein_coding|4/6|c.506_507insC|p.Met169fs|715/1006|506/678|169/225||,CG|upstream_gene_variant|MODIFIER|LOC100147418|LOC100147418|transcript|XM_023654886.1|protein_coding||c.-3543_-3542insC|||||3543|
chr12	20955352	A	AGCTCCTCC	1201.43	AGCTCCTCC|frameshift_variant&splice_region_variant|HIGH|LOC100147109|LOC100147109|transcript|XM_001917289.4|protein_coding|4/6|c.505_506insGGAGGAGC|p.Met169fs|714/1006|505/678|169/225||,AGCTCCTCC|upstream_gene_variant|MODIFIER|LOC100147418|LOC100147418|transcript|XM_023654886.1|protein_coding||c.-3544_-3543insGGAGGAGC|||||3544|
chr12	20955355	GGCAACAAGT	G	1116.43	G|disruptive_inframe_deletion|MODERATE|LOC100147109|LOC100147109|transcript|XM_001917289.4|protein_coding|4/6|c.494_502delACTTGTTGC|p.Tyr165_Pro168delinsSer|711/1006|494/678|165/225||,G|upstream_gene_variant|MODIFIER|LOC100147418|LOC100147418|transcript|XM_023654886.1|protein_coding||c.-3555_-3547delACTTGTTGC|||||3547|
chr12	20955368	A	C	1155.47	C|missense_variant|MODERATE|LOC100147109|LOC100147109|transcript|XM_001917289.4|protein_coding|4/6|c.490T>G|p.Cys164Gly|699/1006|490/678|164/225||,C|upstream_gene_variant|MODIFIER|LOC100147418|LOC100147418|transcript|XM_023654886.1|protein_coding||c.-3559T>G|||||3559|
chr12	20955379	G	A	978.47	A|missense_variant|MODERATE|LOC100147109|LOC100147109|transcript|XM_001917289.4|protein_coding|4/6|c.479C>T|p.Ala160Val|688/1006|479/678|160/225||,A|upstream_gene_variant|MODIFIER|LOC100147418|LOC100147418|transcript|XM_023654886.1|protein_coding||c.-3570C>T|||||3570|
chr12	20955391	T	G	1419.03	G|missense_variant|MODERATE|LOC100147109|LOC100147109|transcript|XM_001917289.4|protein_coding|4/6|c.467A>C|p.His156Pro|676/1006|467/678|156/225||,G|upstream_gene_variant|MODIFIER|LOC100147418|LOC100147418|transcript|XM_023654886.1|protein_coding||c.-3582A>C|||||3582|
chr12	20955393	G	GGCACC	1002.43	GGCACC|frameshift_variant|HIGH|LOC100147109|LOC100147109|transcript|XM_001917289.4|protein_coding|4/6|c.464_465insGGTGC|p.Ile155fs|673/1006|464/678|155/225||,GGCACC|upstream_gene_variant|MODIFIER|LOC100147418|LOC100147418|transcript|XM_023654886.1|protein_coding||c.-3585_-3584insGGTGC|||||3585|
chr12	20955395	T	C	1002.47	C|missense_variant|MODERATE|LOC100147109|LOC100147109|transcript|XM_001917289.4|protein_coding|4/6|c.463A>G|p.Ile155Val|672/1006|463/678|155/225||,C|upstream_gene_variant|MODIFIER|LOC100147418|LOC100147418|transcript|XM_023654886.1|protein_coding||c.-3586A>G|||||3586|
chr12	20955396	ATCCTT	A	961.43	A|frameshift_variant|HIGH|LOC100147109|LOC100147109|transcript|XM_001917289.4|protein_coding|4/6|c.457_461delAAGGA|p.Lys153fs|670/1006|457/678|153/225||,A|upstream_gene_variant|MODIFIER|LOC100147418|LOC100147418|transcript|XM_023654886.1|protein_coding||c.-3592_-3588delAAGGA|||||3588|
chr12	20955403	A	C	922.47	C|missense_variant|MODERATE|LOC100147109|LOC100147109|transcript|XM_001917289.4|protein_coding|4/6|c.455T>G|p.Ile152Ser|664/1006|455/678|152/225||,C|upstream_gene_variant|MODIFIER|LOC100147418|LOC100147418|transcript|XM_023654886.1|protein_coding||c.-3594T>G|||||3594|
chr12	20955406	A	T	916.47	T|missense_variant|MODERATE|LOC100147109|LOC100147109|transcript|XM_001917289.4|protein_coding|4/6|c.452T>A|p.Met151Lys|661/1006|452/678|151/225||,T|upstream_gene_variant|MODIFIER|LOC100147418|LOC100147418|transcript|XM_023654886.1|protein_coding||c.-3597T>A|||||3597|
chr12	20955410	G	T	838.47	T|missense_variant|MODERATE|LOC100147109|LOC100147109|transcript|XM_001917289.4|protein_coding|4/6|c.448C>A|p.His150Asn|657/1006|448/678|150/225||,T|upstream_gene_variant|MODIFIER|LOC100147418|LOC100147418|transcript|XM_023654886.1|protein_coding||c.-3601C>A|||||3601|
chr12	20955415	AG	A	838.44	A|frameshift_variant|HIGH|LOC100147109|LOC100147109|transcript|XM_001917289.4|protein_coding|4/6|c.442delC|p.Leu148fs|651/1006|442/678|148/225||,A|upstream_gene_variant|MODIFIER|LOC100147418|LOC100147418|transcript|XM_023654886.1|protein_coding||c.-3607delC|||||3607|
chr12	20955419	G	A	841.47	A|missense_variant|MODERATE|LOC100147109|LOC100147109|transcript|XM_001917289.4|protein_coding|4/6|c.439C>T|p.Arg147Cys|648/1006|439/678|147/225||,A|upstream_gene_variant|MODIFIER|LOC100147418|LOC100147418|transcript|XM_023654886.1|protein_coding||c.-3610C>T|||||3610|
chr12	20955421	C	CT	841.44	CT|frameshift_variant|HIGH|LOC100147109|LOC100147109|transcript|XM_001917289.4|protein_coding|4/6|c.436_437insA|p.Arg146fs|645/1006|436/678|146/225||,CT|upstream_gene_variant|MODIFIER|LOC100147418|LOC100147418|transcript|XM_023654886.1|protein_coding||c.-3613_-3612insA|||||3613|
chr12	20955426	T	G	796.47	G|missense_variant|MODERATE|LOC100147109|LOC100147109|transcript|XM_001917289.4|protein_coding|4/6|c.432A>C|p.Leu144Phe|641/1006|432/678|144/225||,G|upstream_gene_variant|MODIFIER|LOC100147418|LOC100147418|transcript|XM_023654886.1|protein_coding||c.-3617A>C|||||3617|
chr12	20955431	TGGAG	T	706.43	T|frameshift_variant|HIGH|LOC100147109|LOC100147109|transcript|XM_001917289.4|protein_coding|4/6|c.423_426delCTCC|p.Ser141fs|635/1006|423/678|141/225||,T|upstream_gene_variant|MODIFIER|LOC100147418|LOC100147418|transcript|XM_023654886.1|protein_coding||c.-3626_-3623delCTCC|||||3623|
chr12	20955435	G	GCTCT	670.44	GCTCT|frameshift_variant|HIGH|LOC100147109|LOC100147109|transcript|XM_001917289.4|protein_coding|4/6|c.422_423insAGAG|p.Ser141fs|631/1006|422/678|141/225||,GCTCT|upstream_gene_variant|MODIFIER|LOC100147418|LOC100147418|transcript|XM_023654886.1|protein_coding||c.-3627_-3626insAGAG|||||3627|
chr12	20955467	G	T	550.5	T|missense_variant|MODERATE|LOC100147109|LOC100147109|transcript|XM_001917289.4|protein_coding|4/6|c.391C>A|p.Arg131Ser|600/1006|391/678|131/225||,T|upstream_gene_variant|MODIFIER|LOC100147418|LOC100147418|transcript|XM_023654886.1|protein_coding||c.-3658C>A|||||3658|
chr12	20956258	A	G	383.02	G|missense_variant|MODERATE|LOC100147109|LOC100147109|transcript|XM_001917289.4|protein_coding|3/6|c.310T>C|p.Ser104Pro|519/1006|310/678|104/225||,G|upstream_gene_variant|MODIFIER|LOC100147418|LOC100147418|transcript|XM_023654886.1|protein_coding||c.-4449T>C|||||4449|
chr12	20956273	C	T	458.47	T|missense_variant|MODERATE|LOC100147109|LOC100147109|transcript|XM_001917289.4|protein_coding|3/6|c.295G>A|p.Val99Ile|504/1006|295/678|99/225||,T|upstream_gene_variant|MODIFIER|LOC100147418|LOC100147418|transcript|XM_023654886.1|protein_coding||c.-4464G>A|||||4464|
chr12	20956277	A	T	458.47	T|missense_variant|MODERATE|LOC100147109|LOC100147109|transcript|XM_001917289.4|protein_coding|3/6|c.291T>A|p.Asp97Glu|500/1006|291/678|97/225||,T|upstream_gene_variant|MODIFIER|LOC100147418|LOC100147418|transcript|XM_023654886.1|protein_coding||c.-4468T>A|||||4468|
chr12	20956394	C	G	126.46	G|missense_variant|MODERATE|LOC100147109|LOC100147109|transcript|XM_001917289.4|protein_coding|3/6|c.174G>C|p.Gln58His|383/1006|174/678|58/225||,G|upstream_gene_variant|MODIFIER|LOC100147418|LOC100147418|transcript|XM_023654886.1|protein_coding||c.-4585G>C|||||4585|
chr12	20956417	A	C	82.46	C|missense_variant|MODERATE|LOC100147109|LOC100147109|transcript|XM_001917289.4|protein_coding|3/6|c.151T>G|p.Ser51Ala|360/1006|151/678|51/225||,C|upstream_gene_variant|MODIFIER|LOC100147418|LOC100147418|transcript|XM_023654886.1|protein_coding||c.-4608T>G|||||4608|
chr12	20956495	G	A	139.46	A|missense_variant|MODERATE|LOC100147109|LOC100147109|transcript|XM_001917289.4|protein_coding|3/6|c.73C>T|p.Pro25Ser|282/1006|73/678|25/225||,A|upstream_gene_variant|MODIFIER|LOC100147418|LOC100147418|transcript|XM_023654886.1|protein_coding||c.-4686C>T|||||4686|
chr12	20956498	C	T	139.46	T|missense_variant|MODERATE|LOC100147109|LOC100147109|transcript|XM_001917289.4|protein_coding|3/6|c.70G>A|p.Asp24Asn|279/1006|70/678|24/225||,T|upstream_gene_variant|MODIFIER|LOC100147418|LOC100147418|transcript|XM_023654886.1|protein_coding||c.-4689G>A|||||4689|
chr12	20987623	A	G	370.46	G|missense_variant|MODERATE|LOC111767483|LOC111767483|transcript|XM_023654075.1|protein_coding|11/12|c.1333T>C|p.Phe445Leu|1333/1440|1333/1440|445/479||
chr12	20988400	G	T	814.46	T|missense_variant&splice_region_variant|MODERATE|LOC111767483|LOC111767483|transcript|XM_023654075.1|protein_coding|10/12|c.1214C>A|p.Ala405Asp|1214/1440|1214/1440|405/479||
chr12	20988553	G	C	55.47	C|missense_variant|MODERATE|LOC111767483|LOC111767483|transcript|XM_023654075.1|protein_coding|10/12|c.1061C>G|p.Thr354Arg|1061/1440|1061/1440|354/479||
chr12	20988554	T	G	235.47	G|missense_variant|MODERATE|LOC111767483|LOC111767483|transcript|XM_023654075.1|protein_coding|10/12|c.1060A>C|p.Thr354Pro|1060/1440|1060/1440|354/479||
chr12	20988556	G	C	415.47	C|missense_variant|MODERATE|LOC111767483|LOC111767483|transcript|XM_023654075.1|protein_coding|10/12|c.1058C>G|p.Ser353Cys|1058/1440|1058/1440|353/479||
chr12	20988566	C	T	376.47	T|missense_variant|MODERATE|LOC111767483|LOC111767483|transcript|XM_023654075.1|protein_coding|10/12|c.1048G>A|p.Ala350Thr|1048/1440|1048/1440|350/479||
chr12	20993657	G	T	196.46	T|missense_variant|MODERATE|LOC111767483|LOC111767483|transcript|XM_023654075.1|protein_coding|7/12|c.660C>A|p.Ser220Arg|660/1440|660/1440|220/479||
chr12	20993664	T	C	1761.52	C|missense_variant|MODERATE|LOC111767483|LOC111767483|transcript|XM_023654075.1|protein_coding|7/12|c.653A>G|p.Lys218Arg|653/1440|653/1440|218/479||
chr12	20993679	C	G	228.46	G|splice_acceptor_variant&intron_variant|HIGH|LOC111767483|LOC111767483|transcript|XM_023654075.1|protein_coding|6/11|c.639-1G>C||||||
chr12	20993680	T	C	825.46	C|splice_acceptor_variant&intron_variant|HIGH|LOC111767483|LOC111767483|transcript|XM_023654075.1|protein_coding|6/11|c.639-2A>G||||||
chr12	20994909	A	C	846.46	C|missense_variant|MODERATE|LOC111767483|LOC111767483|transcript|XM_023654075.1|protein_coding|6/12|c.553T>G|p.Phe185Val|553/1440|553/1440|185/479||
chr12	20997534	A	G	815.46	G|missense_variant|MODERATE|LOC111767483|LOC111767483|transcript|XM_023654075.1|protein_coding|5/12|c.494T>C|p.Ile165Thr|494/1440|494/1440|165/479||
chr12	20997536	G	C	591.46	C|missense_variant|MODERATE|LOC111767483|LOC111767483|transcript|XM_023654075.1|protein_coding|5/12|c.492C>G|p.Ile164Met|492/1440|492/1440|164/479||
chr12	20997538	T	C	1625.66	C|missense_variant|MODERATE|LOC111767483|LOC111767483|transcript|XM_023654075.1|protein_coding|5/12|c.490A>G|p.Ile164Val|490/1440|490/1440|164/479||
chr12	20997555	G	A	534.46	A|missense_variant|MODERATE|LOC111767483|LOC111767483|transcript|XM_023654075.1|protein_coding|5/12|c.473C>T|p.Ser158Phe|473/1440|473/1440|158/479||
chr12	20997567	G	A	414.47	A|missense_variant|MODERATE|LOC111767483|LOC111767483|transcript|XM_023654075.1|protein_coding|5/12|c.461C>T|p.Ala154Val|461/1440|461/1440|154/479||
chr12	20997597	C	T	144.46	T|missense_variant|MODERATE|LOC111767483|LOC111767483|transcript|XM_023654075.1|protein_coding|5/12|c.431G>A|p.Arg144His|431/1440|431/1440|144/479||
chr12	20997598	G	A	597.46	A|missense_variant|MODERATE|LOC111767483|LOC111767483|transcript|XM_023654075.1|protein_coding|5/12|c.430C>T|p.Arg144Cys|430/1440|430/1440|144/479||
chr12	20997619	C	T	561.46	T|missense_variant|MODERATE|LOC111767483|LOC111767483|transcript|XM_023654075.1|protein_coding|5/12|c.409G>A|p.Gly137Arg|409/1440|409/1440|137/479||
chr12	20997878	C	T	1297.46	T|missense_variant|MODERATE|LOC111767483|LOC111767483|transcript|XM_023654075.1|protein_coding|4/12|c.373G>A|p.Gly125Arg|373/1440|373/1440|125/479||
chr12	20997881	C	T	944.46	T|missense_variant|MODERATE|LOC111767483|LOC111767483|transcript|XM_023654075.1|protein_coding|4/12|c.370G>A|p.Val124Ile|370/1440|370/1440|124/479||
chr12	21000181	C	T	571.46	T|splice_donor_variant&intron_variant|HIGH|LOC111767483|LOC111767483|transcript|XM_023654075.1|protein_coding|3/11|c.328+1G>A||||||
chr12	21000199	A	C	582.47	C|missense_variant|MODERATE|LOC111767483|LOC111767483|transcript|XM_023654075.1|protein_coding|3/12|c.311T>G|p.Ile104Arg|311/1440|311/1440|104/479||
chr12	21000208	G	A	1363.47	A|missense_variant|MODERATE|LOC111767483|LOC111767483|transcript|XM_023654075.1|protein_coding|3/12|c.302C>T|p.Thr101Ile|302/1440|302/1440|101/479||
chr12	21002518	C	T	1084.46	T|missense_variant|MODERATE|LOC111767483|LOC111767483|transcript|XM_023654075.1|protein_coding|2/12|c.274G>A|p.Val92Ile|274/1440|274/1440|92/479||
chr12	21002536	T	C	235.46	C|missense_variant|MODERATE|LOC111767483|LOC111767483|transcript|XM_023654075.1|protein_coding|2/12|c.256A>G|p.Thr86Ala|256/1440|256/1440|86/479||
chr12	21002544	C	T	207.46	T|missense_variant|MODERATE|LOC111767483|LOC111767483|transcript|XM_023654075.1|protein_coding|2/12|c.248G>A|p.Ser83Asn|248/1440|248/1440|83/479||
chr12	21002545	T	G	1017.46	G|missense_variant|MODERATE|LOC111767483|LOC111767483|transcript|XM_023654075.1|protein_coding|2/12|c.247A>C|p.Ser83Arg|247/1440|247/1440|83/479||
chr12	21002554	G	T	315.46	T|missense_variant|MODERATE|LOC111767483|LOC111767483|transcript|XM_023654075.1|protein_coding|2/12|c.238C>A|p.Leu80Ile|238/1440|238/1440|80/479||
chr12	21002555	T	G	855.46	G|stop_lost|HIGH|LOC111767483|LOC111767483|transcript|XM_023654075.1|protein_coding|2/12|c.237A>C|p.Ter79Tyrext*?|237/1440|237/1440|79/479||
chr12	21002569	A	G	217.46	G|missense_variant|MODERATE|LOC111767483|LOC111767483|transcript|XM_023654075.1|protein_coding|2/12|c.223T>C|p.Phe75Leu|223/1440|223/1440|75/479||
chr12	21003048	G	A	572.46	A|splice_donor_variant&intron_variant|HIGH|LOC111767483|LOC111767483|transcript|XM_023654075.1|protein_coding|1/11|c.144+2C>T||||||
chr12	21003129	A	G	1492.46	G|missense_variant|MODERATE|LOC111767483|LOC111767483|transcript|XM_023654075.1|protein_coding|1/12|c.65T>C|p.Val22Ala|65/1440|65/1440|22/479||
chr12	21003141	A	G	858.46	G|missense_variant|MODERATE|LOC111767483|LOC111767483|transcript|XM_023654075.1|protein_coding|1/12|c.53T>C|p.Leu18Pro|53/1440|53/1440|18/479||
chr12	21003145	T	C	1972.46	C|missense_variant|MODERATE|LOC111767483|LOC111767483|transcript|XM_023654075.1|protein_coding|1/12|c.49A>G|p.Ile17Val|49/1440|49/1440|17/479||
chr12	21003165	T	A	647.46	A|missense_variant|MODERATE|LOC111767483|LOC111767483|transcript|XM_023654075.1|protein_coding|1/12|c.29A>T|p.Glu10Val|29/1440|29/1440|10/479||
chr12	21003166	C	T	1625.46	T|missense_variant|MODERATE|LOC111767483|LOC111767483|transcript|XM_023654075.1|protein_coding|1/12|c.28G>A|p.Glu10Lys|28/1440|28/1440|10/479||
chr12	21003175	A	C	836.46	C|missense_variant|MODERATE|LOC111767483|LOC111767483|transcript|XM_023654075.1|protein_coding|1/12|c.19T>G|p.Trp7Gly|19/1440|19/1440|7/479||
chr12	21003187	T	G	1058.46	G|missense_variant|MODERATE|LOC111767483|LOC111767483|transcript|XM_023654075.1|protein_coding|1/12|c.7A>C|p.Thr3Pro|7/1440|7/1440|3/479||
chr12	21003191	C	A	5718.46	A|start_lost|HIGH|LOC111767483|LOC111767483|transcript|XM_023654075.1|protein_coding|1/12|c.3G>T|p.Met1?|3/1440|3/1440|1/479||
chr12	21010860	A	G	3228.46	G|missense_variant|MODERATE|LOC100066745|LOC100066745|transcript|XM_001496934.5|protein_coding|6/6|c.635T>C|p.Val212Ala|762/921|635/675|212/224||,G|missense_variant|MODERATE|LOC100066745|LOC100066745|transcript|XM_014729498.2|protein_coding|6/6|c.635T>C|p.Val212Ala|832/991|635/675|212/224||,G|missense_variant|MODERATE|LOC100066745|LOC100066745|transcript|XM_014729500.2|protein_coding|5/5|c.605T>C…
chr12	21010876	C	A	802.46	A|missense_variant&splice_region_variant|MODERATE|LOC100066745|LOC100066745|transcript|XM_001496934.5|protein_coding|6/6|c.619G>T|p.Gly207Cys|746/921|619/675|207/224||,A|missense_variant&splice_region_variant|MODERATE|LOC100066745|LOC100066745|transcript|XM_014729498.2|protein_coding|6/6|c.619G>T|p.Gly207Cys|816/991|619/675|207/224||,A|missense_variant&splice_region_variant|MODERATE|LOC100066745|…
chr12	21011655	A	G	90.46	G|missense_variant|MODERATE|LOC100066745|LOC100066745|transcript|XM_001496934.5|protein_coding|5/6|c.605T>C|p.Leu202Pro|732/921|605/675|202/224||,G|missense_variant|MODERATE|LOC100066745|LOC100066745|transcript|XM_014729498.2|protein_coding|5/6|c.605T>C|p.Leu202Pro|802/991|605/675|202/224||,G|missense_variant|MODERATE|LOC100066745|LOC100066745|transcript|XM_014729500.2|protein_coding|4/5|c.575T>C…
chr12	21011678	C	A	1137.46	A|missense_variant|MODERATE|LOC100066745|LOC100066745|transcript|XM_001496934.5|protein_coding|5/6|c.582G>T|p.Lys194Asn|709/921|582/675|194/224||,A|missense_variant|MODERATE|LOC100066745|LOC100066745|transcript|XM_014729498.2|protein_coding|5/6|c.582G>T|p.Lys194Asn|779/991|582/675|194/224||,A|missense_variant|MODERATE|LOC100066745|LOC100066745|transcript|XM_014729500.2|protein_coding|4/5|c.552G>T…
chr12	21011714	C	T	245.46	T|stop_gained|HIGH|LOC100066745|LOC100066745|transcript|XM_001496934.5|protein_coding|5/6|c.546G>A|p.Trp182*|673/921|546/675|182/224||,T|stop_gained|HIGH|LOC100066745|LOC100066745|transcript|XM_014729498.2|protein_coding|5/6|c.546G>A|p.Trp182*|743/991|546/675|182/224||,T|stop_gained|HIGH|LOC100066745|LOC100066745|transcript|XM_014729500.2|protein_coding|4/5|c.516G>A|p.Trp172*|516/764|516/645|172/…
chr12	21011749	G	A	333.46	A|missense_variant|MODERATE|LOC100066745|LOC100066745|transcript|XM_001496934.5|protein_coding|5/6|c.511C>T|p.Arg171Cys|638/921|511/675|171/224||,A|missense_variant|MODERATE|LOC100066745|LOC100066745|transcript|XM_014729498.2|protein_coding|5/6|c.511C>T|p.Arg171Cys|708/991|511/675|171/224||,A|missense_variant|MODERATE|LOC100066745|LOC100066745|transcript|XM_014729500.2|protein_coding|4/5|c.481C>T…
chr12	21011750	G	C	333.46	C|missense_variant|MODERATE|LOC100066745|LOC100066745|transcript|XM_001496934.5|protein_coding|5/6|c.510C>G|p.Cys170Trp|637/921|510/675|170/224||,C|missense_variant|MODERATE|LOC100066745|LOC100066745|transcript|XM_014729498.2|protein_coding|5/6|c.510C>G|p.Cys170Trp|707/991|510/675|170/224||,C|missense_variant|MODERATE|LOC100066745|LOC100066745|transcript|XM_014729500.2|protein_coding|4/5|c.480C>G…
chr12	21011751	C	A	333.46	A|missense_variant|MODERATE|LOC100066745|LOC100066745|transcript|XM_001496934.5|protein_coding|5/6|c.509G>T|p.Cys170Phe|636/921|509/675|170/224||,A|missense_variant|MODERATE|LOC100066745|LOC100066745|transcript|XM_014729498.2|protein_coding|5/6|c.509G>T|p.Cys170Phe|706/991|509/675|170/224||,A|missense_variant|MODERATE|LOC100066745|LOC100066745|transcript|XM_014729500.2|protein_coding|4/5|c.479G>T…
chr12	21012588	C	G	90.46	G|missense_variant&splice_region_variant|MODERATE|LOC100066745|LOC100066745|transcript|XM_001496934.5|protein_coding|4/6|c.503G>C|p.Trp168Ser|630/921|503/675|168/224||,G|missense_variant&splice_region_variant|MODERATE|LOC100066745|LOC100066745|transcript|XM_014729498.2|protein_coding|4/6|c.503G>C|p.Trp168Ser|700/991|503/675|168/224||,G|missense_variant&splice_region_variant|MODERATE|LOC100066745|…
chr12	21012592	C	T	81.46	T|missense_variant|MODERATE|LOC100066745|LOC100066745|transcript|XM_001496934.5|protein_coding|4/6|c.499G>A|p.Gly167Ser|626/921|499/675|167/224||,T|missense_variant|MODERATE|LOC100066745|LOC100066745|transcript|XM_014729498.2|protein_coding|4/6|c.499G>A|p.Gly167Ser|696/991|499/675|167/224||,T|missense_variant|MODERATE|LOC100066745|LOC100066745|transcript|XM_014729500.2|protein_coding|3/5|c.469G>A…
chr12	21012597	C	A	1687.46	A|missense_variant|MODERATE|LOC100066745|LOC100066745|transcript|XM_001496934.5|protein_coding|4/6|c.494G>T|p.Arg165Met|621/921|494/675|165/224||,A|missense_variant|MODERATE|LOC100066745|LOC100066745|transcript|XM_014729498.2|protein_coding|4/6|c.494G>T|p.Arg165Met|691/991|494/675|165/224||,A|missense_variant|MODERATE|LOC100066745|LOC100066745|transcript|XM_014729500.2|protein_coding|3/5|c.464G>T…
chr12	21012600	A	G	81.46	G|missense_variant|MODERATE|LOC100066745|LOC100066745|transcript|XM_001496934.5|protein_coding|4/6|c.491T>C|p.Ile164Thr|618/921|491/675|164/224||,G|missense_variant|MODERATE|LOC100066745|LOC100066745|transcript|XM_014729498.2|protein_coding|4/6|c.491T>C|p.Ile164Thr|688/991|491/675|164/224||,G|missense_variant|MODERATE|LOC100066745|LOC100066745|transcript|XM_014729500.2|protein_coding|3/5|c.461T>C…
chr12	21012601	T	A	81.46	A|missense_variant|MODERATE|LOC100066745|LOC100066745|transcript|XM_001496934.5|protein_coding|4/6|c.490A>T|p.Ile164Phe|617/921|490/675|164/224||,A|missense_variant|MODERATE|LOC100066745|LOC100066745|transcript|XM_014729498.2|protein_coding|4/6|c.490A>T|p.Ile164Phe|687/991|490/675|164/224||,A|missense_variant|MODERATE|LOC100066745|LOC100066745|transcript|XM_014729500.2|protein_coding|3/5|c.460A>T…
chr12	21012624	T	G	964.46	G|missense_variant|MODERATE|LOC100066745|LOC100066745|transcript|XM_001496934.5|protein_coding|4/6|c.467A>C|p.Gln156Pro|594/921|467/675|156/224||,G|missense_variant|MODERATE|LOC100066745|LOC100066745|transcript|XM_014729498.2|protein_coding|4/6|c.467A>C|p.Gln156Pro|664/991|467/675|156/224||,G|missense_variant|MODERATE|LOC100066745|LOC100066745|transcript|XM_014729500.2|protein_coding|3/5|c.437A>C…
chr12	21012626	GTT	G	169.43	G|frameshift_variant|HIGH|LOC100066745|LOC100066745|transcript|XM_001496934.5|protein_coding|4/6|c.463_464delAA|p.Asn155fs|591/921|463/675|155/224||,G|frameshift_variant|HIGH|LOC100066745|LOC100066745|transcript|XM_014729498.2|protein_coding|4/6|c.463_464delAA|p.Asn155fs|661/991|463/675|155/224||,G|frameshift_variant|HIGH|LOC100066745|LOC100066745|transcript|XM_014729500.2|protein_coding|3/5|c.43…
chr12	21012630	A	G	178.46	G|missense_variant|MODERATE|LOC100066745|LOC100066745|transcript|XM_001496934.5|protein_coding|4/6|c.461T>C|p.Ile154Thr|588/921|461/675|154/224||,G|missense_variant|MODERATE|LOC100066745|LOC100066745|transcript|XM_014729498.2|protein_coding|4/6|c.461T>C|p.Ile154Thr|658/991|461/675|154/224||,G|missense_variant|MODERATE|LOC100066745|LOC100066745|transcript|XM_014729500.2|protein_coding|3/5|c.431T>C…
chr12	21012631	T	G	172.46	G|missense_variant|MODERATE|LOC100066745|LOC100066745|transcript|XM_001496934.5|protein_coding|4/6|c.460A>C|p.Ile154Leu|587/921|460/675|154/224||,G|missense_variant|MODERATE|LOC100066745|LOC100066745|transcript|XM_014729498.2|protein_coding|4/6|c.460A>C|p.Ile154Leu|657/991|460/675|154/224||,G|missense_variant|MODERATE|LOC100066745|LOC100066745|transcript|XM_014729500.2|protein_coding|3/5|c.430A>C…
chr12	21012634	A	C	1637.46	C|missense_variant|MODERATE|LOC100066745|LOC100066745|transcript|XM_001496934.5|protein_coding|4/6|c.457T>G|p.Cys153Gly|584/921|457/675|153/224||,C|missense_variant|MODERATE|LOC100066745|LOC100066745|transcript|XM_014729498.2|protein_coding|4/6|c.457T>G|p.Cys153Gly|654/991|457/675|153/224||,C|missense_variant|MODERATE|LOC100066745|LOC100066745|transcript|XM_014729500.2|protein_coding|3/5|c.427T>G…
chr12	21012636	CTG	C	159.43	C|frameshift_variant|HIGH|LOC100066745|LOC100066745|transcript|XM_001496934.5|protein_coding|4/6|c.453_454delCA|p.Arg152fs|581/921|453/675|151/224||,C|frameshift_variant|HIGH|LOC100066745|LOC100066745|transcript|XM_014729498.2|protein_coding|4/6|c.453_454delCA|p.Arg152fs|651/991|453/675|151/224||,C|frameshift_variant|HIGH|LOC100066745|LOC100066745|transcript|XM_014729500.2|protein_coding|3/5|c.42…
chr12	21012640	C	T	1348.46	T|missense_variant|MODERATE|LOC100066745|LOC100066745|transcript|XM_001496934.5|protein_coding|4/6|c.451G>A|p.Val151Ile|578/921|451/675|151/224||,T|missense_variant|MODERATE|LOC100066745|LOC100066745|transcript|XM_014729498.2|protein_coding|4/6|c.451G>A|p.Val151Ile|648/991|451/675|151/224||,T|missense_variant|MODERATE|LOC100066745|LOC100066745|transcript|XM_014729500.2|protein_coding|3/5|c.421G>A…
chr12	21012642	G	C	843.04	C|stop_gained|HIGH|LOC100066745|LOC100066745|transcript|XM_001496934.5|protein_coding|4/6|c.449C>G|p.Ser150*|576/921|449/675|150/224||,C|stop_gained|HIGH|LOC100066745|LOC100066745|transcript|XM_014729498.2|protein_coding|4/6|c.449C>G|p.Ser150*|646/991|449/675|150/224||,C|stop_gained|HIGH|LOC100066745|LOC100066745|transcript|XM_014729500.2|protein_coding|3/5|c.419C>G|p.Ser140*|419/764|419/645|140/…
chr12	21012645	C	CTCTTGT	192.43	CTCTTGT|conservative_inframe_insertion|MODERATE|LOC100066745|LOC100066745|transcript|XM_001496934.5|protein_coding|4/6|c.445_446insACAAGA|p.Cys149delinsTyrLysSer|572/921|445/675|149/224||,CTCTTGT|conservative_inframe_insertion|MODERATE|LOC100066745|LOC100066745|transcript|XM_014729498.2|protein_coding|4/6|c.445_446insACAAGA|p.Cys149delinsTyrLysSer|642/991|445/675|149/224||,CTCTTGT|conservative_in…
chr12	21012646	A	T	189.46	T|missense_variant|MODERATE|LOC100066745|LOC100066745|transcript|XM_001496934.5|protein_coding|4/6|c.445T>A|p.Cys149Ser|572/921|445/675|149/224||,T|missense_variant|MODERATE|LOC100066745|LOC100066745|transcript|XM_014729498.2|protein_coding|4/6|c.445T>A|p.Cys149Ser|642/991|445/675|149/224||,T|missense_variant|MODERATE|LOC100066745|LOC100066745|transcript|XM_014729500.2|protein_coding|3/5|c.415T>A…
chr12	21012658	A	G	902.04	G|missense_variant|MODERATE|LOC100066745|LOC100066745|transcript|XM_001496934.5|protein_coding|4/6|c.433T>C|p.Tyr145His|560/921|433/675|145/224||,G|missense_variant|MODERATE|LOC100066745|LOC100066745|transcript|XM_014729498.2|protein_coding|4/6|c.433T>C|p.Tyr145His|630/991|433/675|145/224||,G|missense_variant|MODERATE|LOC100066745|LOC100066745|transcript|XM_014729500.2|protein_coding|3/5|c.403T>C…
chr12	21012665	G	GC	1502.43	GC|frameshift_variant|HIGH|LOC100066745|LOC100066745|transcript|XM_001496934.5|protein_coding|4/6|c.425_426insG|p.His142fs|552/921|425/675|142/224||,GC|frameshift_variant|HIGH|LOC100066745|LOC100066745|transcript|XM_014729498.2|protein_coding|4/6|c.425_426insG|p.His142fs|622/991|425/675|142/224||,GC|frameshift_variant|HIGH|LOC100066745|LOC100066745|transcript|XM_014729500.2|protein_coding|3/5|c.3…
chr12	21012668	GT	G	1391.43	G|frameshift_variant|HIGH|LOC100066745|LOC100066745|transcript|XM_001496934.5|protein_coding|4/6|c.422delA|p.Tyr141fs|549/921|422/675|141/224||,G|frameshift_variant|HIGH|LOC100066745|LOC100066745|transcript|XM_014729498.2|protein_coding|4/6|c.422delA|p.Tyr141fs|619/991|422/675|141/224||,G|frameshift_variant|HIGH|LOC100066745|LOC100066745|transcript|XM_014729500.2|protein_coding|3/5|c.392delA|p.Ty…
chr12	21012671	G	GCTCTCT	45.43	GCTCTCT|disruptive_inframe_insertion|MODERATE|LOC100066745|LOC100066745|transcript|XM_001496934.5|protein_coding|4/6|c.419_420insAGAGAG|p.His139_Ser140insArgGlu|546/921|419/675|140/224||,GCTCTCT|disruptive_inframe_insertion|MODERATE|LOC100066745|LOC100066745|transcript|XM_014729498.2|protein_coding|4/6|c.419_420insAGAGAG|p.His139_Ser140insArgGlu|616/991|419/675|140/224||,GCTCTCT|disruptive_infram…
chr12	21013432	G	C	1377.46	C|missense_variant|MODERATE|LOC100066745|LOC100066745|transcript|XM_001496934.5|protein_coding|3/6|c.368C>G|p.Ala123Gly|495/921|368/675|123/224||,C|missense_variant|MODERATE|LOC100066745|LOC100066745|transcript|XM_014729498.2|protein_coding|3/6|c.368C>G|p.Ala123Gly|565/991|368/675|123/224||,C|intron_variant|MODIFIER|LOC100066745|LOC100066745|transcript|XM_014729500.2|protein_coding|2/4|c.343-714C…
chr12	21013438	T	C	1378.46	C|missense_variant|MODERATE|LOC100066745|LOC100066745|transcript|XM_001496934.5|protein_coding|3/6|c.362A>G|p.Lys121Arg|489/921|362/675|121/224||,C|missense_variant|MODERATE|LOC100066745|LOC100066745|transcript|XM_014729498.2|protein_coding|3/6|c.362A>G|p.Lys121Arg|559/991|362/675|121/224||,C|intron_variant|MODIFIER|LOC100066745|LOC100066745|transcript|XM_014729500.2|protein_coding|2/4|c.343-720A…
chr12	21013457	G	A	1379.46	A|stop_gained|HIGH|LOC100066745|LOC100066745|transcript|XM_001496934.5|protein_coding|3/6|c.343C>T|p.Arg115*|470/921|343/675|115/224||,A|stop_gained|HIGH|LOC100066745|LOC100066745|transcript|XM_014729498.2|protein_coding|3/6|c.343C>T|p.Arg115*|540/991|343/675|115/224||,A|intron_variant|MODIFIER|LOC100066745|LOC100066745|transcript|XM_014729500.2|protein_coding|2/4|c.343-739C>T||||||
chr12	21013465	C	T	1422.46	T|missense_variant|MODERATE|LOC100066745|LOC100066745|transcript|XM_001496934.5|protein_coding|3/6|c.335G>A|p.Arg112His|462/921|335/675|112/224||,T|missense_variant|MODERATE|LOC100066745|LOC100066745|transcript|XM_014729498.2|protein_coding|3/6|c.335G>A|p.Arg112His|532/991|335/675|112/224||,T|intron_variant|MODIFIER|LOC100066745|LOC100066745|transcript|XM_014729500.2|protein_coding|2/4|c.343-747G…
chr12	21013494	G	GCC	2002.43	GCC|frameshift_variant|HIGH|LOC100066745|LOC100066745|transcript|XM_001496934.5|protein_coding|3/6|c.305_306insGG|p.His102fs|432/921|305/675|102/224||,GCC|frameshift_variant|HIGH|LOC100066745|LOC100066745|transcript|XM_014729498.2|protein_coding|3/6|c.305_306insGG|p.His102fs|502/991|305/675|102/224||,GCC|intron_variant|MODIFIER|LOC100066745|LOC100066745|transcript|XM_014729500.2|protein_coding|2/…
chr12	21013495	T	A	2043.46	A|missense_variant|MODERATE|LOC100066745|LOC100066745|transcript|XM_001496934.5|protein_coding|3/6|c.305A>T|p.His102Leu|432/921|305/675|102/224||,A|missense_variant|MODERATE|LOC100066745|LOC100066745|transcript|XM_014729498.2|protein_coding|3/6|c.305A>T|p.His102Leu|502/991|305/675|102/224||,A|intron_variant|MODIFIER|LOC100066745|LOC100066745|transcript|XM_014729500.2|protein_coding|2/4|c.343-777A…
chr12	21013496	G	GA	2043.43	GA|frameshift_variant|HIGH|LOC100066745|LOC100066745|transcript|XM_001496934.5|protein_coding|3/6|c.303_304insT|p.His102fs|430/921|303/675|101/224||,GA|frameshift_variant|HIGH|LOC100066745|LOC100066745|transcript|XM_014729498.2|protein_coding|3/6|c.303_304insT|p.His102fs|500/991|303/675|101/224||,GA|intron_variant|MODIFIER|LOC100066745|LOC100066745|transcript|XM_014729500.2|protein_coding|2/4|c.3…
chr12	21013625	A	G	134.47	G|missense_variant|MODERATE|LOC100066745|LOC100066745|transcript|XM_001496934.5|protein_coding|3/6|c.175T>C|p.Ser59Pro|302/921|175/675|59/224||,G|missense_variant|MODERATE|LOC100066745|LOC100066745|transcript|XM_014729498.2|protein_coding|3/6|c.175T>C|p.Ser59Pro|372/991|175/675|59/224||,G|intron_variant|MODIFIER|LOC100066745|LOC100066745|transcript|XM_014729500.2|protein_coding|2/4|c.343-907T>C||…
chr12	21013642	G	A	302.46	A|missense_variant|MODERATE|LOC100066745|LOC100066745|transcript|XM_001496934.5|protein_coding|3/6|c.158C>T|p.Thr53Ile|285/921|158/675|53/224||,A|missense_variant|MODERATE|LOC100066745|LOC100066745|transcript|XM_014729498.2|protein_coding|3/6|c.158C>T|p.Thr53Ile|355/991|158/675|53/224||,A|intron_variant|MODIFIER|LOC100066745|LOC100066745|transcript|XM_014729500.2|protein_coding|2/4|c.343-924C>T||…
chr12	21013657	C	G	132.47	G|missense_variant|MODERATE|LOC100066745|LOC100066745|transcript|XM_001496934.5|protein_coding|3/6|c.143G>C|p.Gly48Ala|270/921|143/675|48/224||,G|missense_variant|MODERATE|LOC100066745|LOC100066745|transcript|XM_014729498.2|protein_coding|3/6|c.143G>C|p.Gly48Ala|340/991|143/675|48/224||,G|intron_variant|MODIFIER|LOC100066745|LOC100066745|transcript|XM_014729500.2|protein_coding|2/4|c.343-939G>C||…
chr12	21013666	T	C	110.46	C|missense_variant|MODERATE|LOC100066745|LOC100066745|transcript|XM_001496934.5|protein_coding|3/6|c.134A>G|p.Glu45Gly|261/921|134/675|45/224||,C|missense_variant|MODERATE|LOC100066745|LOC100066745|transcript|XM_014729498.2|protein_coding|3/6|c.134A>G|p.Glu45Gly|331/991|134/675|45/224||,C|intron_variant|MODIFIER|LOC100066745|LOC100066745|transcript|XM_014729500.2|protein_coding|2/4|c.343-948A>G||…
chr12	21013682	C	T	228.46	T|missense_variant|MODERATE|LOC100066745|LOC100066745|transcript|XM_001496934.5|protein_coding|3/6|c.118G>A|p.Val40Met|245/921|118/675|40/224||,T|missense_variant|MODERATE|LOC100066745|LOC100066745|transcript|XM_014729498.2|protein_coding|3/6|c.118G>A|p.Val40Met|315/991|118/675|40/224||,T|intron_variant|MODIFIER|LOC100066745|LOC100066745|transcript|XM_014729500.2|protein_coding|2/4|c.343-964G>A||…
chr12	21013690	G	A	4145.46	A|missense_variant|MODERATE|LOC100066745|LOC100066745|transcript|XM_001496934.5|protein_coding|3/6|c.110C>T|p.Thr37Ile|237/921|110/675|37/224||,A|missense_variant|MODERATE|LOC100066745|LOC100066745|transcript|XM_014729498.2|protein_coding|3/6|c.110C>T|p.Thr37Ile|307/991|110/675|37/224||,A|intron_variant|MODIFIER|LOC100066745|LOC100066745|transcript|XM_014729500.2|protein_coding|2/4|c.343-972C>T||…
chr12	21013695	G	GA	85.43	GA|frameshift_variant|HIGH|LOC100066745|LOC100066745|transcript|XM_001496934.5|protein_coding|3/6|c.104_105insT|p.Leu36fs|231/921|104/675|35/224||,GA|frameshift_variant|HIGH|LOC100066745|LOC100066745|transcript|XM_014729498.2|protein_coding|3/6|c.104_105insT|p.Leu36fs|301/991|104/675|35/224||,GA|intron_variant|MODIFIER|LOC100066745|LOC100066745|transcript|XM_014729500.2|protein_coding|2/4|c.343-9…
chr12	21013696	T	TGAGCTTATCTAGCTGA	91.43	TGAGCTTATCTAGCTGA|frameshift_variant&stop_gained|HIGH|LOC100066745|LOC100066745|transcript|XM_001496934.5|protein_coding|3/6|c.103_104insTCAGCTAGATAAGCTC|p.Asp35fs|230/921|103/675|35/224||,TGAGCTTATCTAGCTGA|frameshift_variant&stop_gained|HIGH|LOC100066745|LOC100066745|transcript|XM_014729498.2|protein_coding|3/6|c.103_104insTCAGCTAGATAAGCTC|p.Asp35fs|300/991|103/675|35/224||,TGAGCTTATCTAGCTGA|int…
chr12	21013733	C	T	68.46	T|missense_variant|MODERATE|LOC100066745|LOC100066745|transcript|XM_001496934.5|protein_coding|3/6|c.67G>A|p.Asp23Asn|194/921|67/675|23/224||,T|missense_variant|MODERATE|LOC100066745|LOC100066745|transcript|XM_014729498.2|protein_coding|3/6|c.67G>A|p.Asp23Asn|264/991|67/675|23/224||,T|intron_variant|MODIFIER|LOC100066745|LOC100066745|transcript|XM_014729500.2|protein_coding|2/4|c.343-1015G>A||||||
chr12	21013735	C	T	3820.46	T|missense_variant|MODERATE|LOC100066745|LOC100066745|transcript|XM_001496934.5|protein_coding|3/6|c.65G>A|p.Ser22Asn|192/921|65/675|22/224||,T|missense_variant|MODERATE|LOC100066745|LOC100066745|transcript|XM_014729498.2|protein_coding|3/6|c.65G>A|p.Ser22Asn|262/991|65/675|22/224||,T|intron_variant|MODIFIER|LOC100066745|LOC100066745|transcript|XM_014729500.2|protein_coding|2/4|c.343-1017G>A||||||
chr12	21014215	CAGG	C	1383.43	C|disruptive_inframe_deletion|MODERATE|LOC100066745|LOC100066745|transcript|XM_001496934.5|protein_coding|2/6|c.30_32delCCT|p.Leu11del|159/921|30/675|10/224||,C|disruptive_inframe_deletion|MODERATE|LOC100066745|LOC100066745|transcript|XM_014729498.2|protein_coding|2/6|c.30_32delCCT|p.Leu11del|229/991|30/675|10/224||,C|intron_variant|MODIFIER|LOC100066745|LOC100066745|transcript|XM_014729500.2|pro…
chr12	21014242	T	G	1481.46	G|missense_variant|MODERATE|LOC100066745|LOC100066745|transcript|XM_001496934.5|protein_coding|2/6|c.6A>C|p.Lys2Asn|133/921|6/675|2/224||,G|missense_variant|MODERATE|LOC100066745|LOC100066745|transcript|XM_014729498.2|protein_coding|2/6|c.6A>C|p.Lys2Asn|203/991|6/675|2/224||,G|intron_variant|MODIFIER|LOC100066745|LOC100066745|transcript|XM_014729500.2|protein_coding|2/4|c.343-1524A>C||||||
chr12	21016003	A	T	240.47	T|splice_donor_variant&intron_variant|HIGH|LOC100066745|LOC100066745|transcript|XM_014729498.2|protein_coding|1/5|c.-74+2T>A||||||,T|upstream_gene_variant|MODIFIER|LOC100066745|LOC100066745|transcript|XM_001496934.5|protein_coding||c.-1383T>A|||||1256|,T|intron_variant|MODIFIER|LOC100066745|LOC100066745|transcript|XM_014729500.2|protein_coding|2/4|c.343-3285T>A||||||
chr12	21016004	C	G	246.47	G|splice_donor_variant&intron_variant|HIGH|LOC100066745|LOC100066745|transcript|XM_014729498.2|protein_coding|1/5|c.-74+1G>C||||||,G|upstream_gene_variant|MODIFIER|LOC100066745|LOC100066745|transcript|XM_001496934.5|protein_coding||c.-1384G>C|||||1257|,G|intron_variant|MODIFIER|LOC100066745|LOC100066745|transcript|XM_014729500.2|protein_coding|2/4|c.343-3286G>C||||||
chr12	21019879	C	T	1337.47	T|splice_donor_variant&intron_variant|HIGH|LOC100066745|LOC100066745|transcript|XM_014729500.2|protein_coding|2/4|c.342+1G>A||||||,T|upstream_gene_variant|MODIFIER|LOC100066745|LOC100066745|transcript|XM_014729498.2|protein_coding||c.-3948G>A|||||3751|
chr12	21019884	A	G	3347.47	G|missense_variant|MODERATE|LOC100066745|LOC100066745|transcript|XM_014729500.2|protein_coding|2/5|c.338T>C|p.Ile113Thr|338/764|338/645|113/214||,G|upstream_gene_variant|MODIFIER|LOC100066745|LOC100066745|transcript|XM_014729498.2|protein_coding||c.-3953T>C|||||3756|
chr12	21019929	G	A	1388.46	A|missense_variant|MODERATE|LOC100066745|LOC100066745|transcript|XM_014729500.2|protein_coding|2/5|c.293C>T|p.Thr98Ile|293/764|293/645|98/214||,A|upstream_gene_variant|MODIFIER|LOC100066745|LOC100066745|transcript|XM_014729498.2|protein_coding||c.-3998C>T|||||3801|
chr12	21019942	T	G	796.46	G|missense_variant|MODERATE|LOC100066745|LOC100066745|transcript|XM_014729500.2|protein_coding|2/5|c.280A>C|p.Asn94His|280/764|280/645|94/214||,G|upstream_gene_variant|MODIFIER|LOC100066745|LOC100066745|transcript|XM_014729498.2|protein_coding||c.-4011A>C|||||3814|
chr12	21019955	G	C	1121.46	C|missense_variant|MODERATE|LOC100066745|LOC100066745|transcript|XM_014729500.2|protein_coding|2/5|c.267C>G|p.Asp89Glu|267/764|267/645|89/214||,C|upstream_gene_variant|MODIFIER|LOC100066745|LOC100066745|transcript|XM_014729498.2|protein_coding||c.-4024C>G|||||3827|
chr12	21019966	C	A	874.46	A|missense_variant|MODERATE|LOC100066745|LOC100066745|transcript|XM_014729500.2|protein_coding|2/5|c.256G>T|p.Val86Leu|256/764|256/645|86/214||,A|upstream_gene_variant|MODIFIER|LOC100066745|LOC100066745|transcript|XM_014729498.2|protein_coding||c.-4035G>T|||||3838|
chr12	21019975	G	C	796.46	C|missense_variant|MODERATE|LOC100066745|LOC100066745|transcript|XM_014729500.2|protein_coding|2/5|c.247C>G|p.Leu83Val|247/764|247/645|83/214||,C|upstream_gene_variant|MODIFIER|LOC100066745|LOC100066745|transcript|XM_014729498.2|protein_coding||c.-4044C>G|||||3847|
chr12	21019983	A	T	611.46	T|missense_variant|MODERATE|LOC100066745|LOC100066745|transcript|XM_014729500.2|protein_coding|2/5|c.239T>A|p.Val80Asp|239/764|239/645|80/214||,T|upstream_gene_variant|MODIFIER|LOC100066745|LOC100066745|transcript|XM_014729498.2|protein_coding||c.-4052T>A|||||3855|
chr12	21019993	T	C	1186	C|missense_variant|MODERATE|LOC100066745|LOC100066745|transcript|XM_014729500.2|protein_coding|2/5|c.229A>G|p.Ile77Val|229/764|229/645|77/214||,C|upstream_gene_variant|MODIFIER|LOC100066745|LOC100066745|transcript|XM_014729498.2|protein_coding||c.-4062A>G|||||3865|
chr12	21020002	C	T	862.46	T|missense_variant|MODERATE|LOC100066745|LOC100066745|transcript|XM_014729500.2|protein_coding|2/5|c.220G>A|p.Glu74Lys|220/764|220/645|74/214||,T|upstream_gene_variant|MODIFIER|LOC100066745|LOC100066745|transcript|XM_014729498.2|protein_coding||c.-4071G>A|||||3874|
chr12	21020109	TC	T	238.43	T|frameshift_variant|HIGH|LOC100066745|LOC100066745|transcript|XM_014729500.2|protein_coding|2/5|c.112delG|p.Asp38fs|112/764|112/645|38/214||,T|upstream_gene_variant|MODIFIER|LOC100066745|LOC100066745|transcript|XM_014729498.2|protein_coding||c.-4179delG|||||3982|
chr12	21020139	C	T	493.46	T|missense_variant|MODERATE|LOC100066745|LOC100066745|transcript|XM_014729500.2|protein_coding|2/5|c.83G>A|p.Ser28Asn|83/764|83/645|28/214||,T|upstream_gene_variant|MODIFIER|LOC100066745|LOC100066745|transcript|XM_014729498.2|protein_coding||c.-4208G>A|||||4011|
chr12	21020160	A	G	588.25	G|missense_variant|MODERATE|LOC100066745|LOC100066745|transcript|XM_014729500.2|protein_coding|2/5|c.62T>C|p.Ile21Thr|62/764|62/645|21/214||,G|upstream_gene_variant|MODIFIER|LOC100066745|LOC100066745|transcript|XM_014729498.2|protein_coding||c.-4229T>C|||||4032|
chr12	21042839	G	C	38.47	C|missense_variant|MODERATE|SLC43A3|SLC43A3|transcript|XM_023654074.1|protein_coding|11/11|c.1227C>G|p.Ser409Arg|1476/2408|1227/1256|409/417||WARNING_TRANSCRIPT_MULTIPLE_STOP_CODONS
chr12	21042846	C	T	708.47	T|missense_variant|MODERATE|SLC43A3|SLC43A3|transcript|XM_023654074.1|protein_coding|11/11|c.1220G>A|p.Ser407Asn|1469/2408|1220/1256|407/417||WARNING_TRANSCRIPT_MULTIPLE_STOP_CODONS
chr12	21042849	A	G	4811.02	G|missense_variant|MODERATE|SLC43A3|SLC43A3|transcript|XM_023654074.1|protein_coding|11/11|c.1217T>C|p.Val406Ala|1466/2408|1217/1256|406/417||WARNING_TRANSCRIPT_MULTIPLE_STOP_CODONS
chr12	21042850	C	T	30.47	T|missense_variant|MODERATE|SLC43A3|SLC43A3|transcript|XM_023654074.1|protein_coding|11/11|c.1216G>A|p.Val406Met|1465/2408|1216/1256|406/417||WARNING_TRANSCRIPT_MULTIPLE_STOP_CODONS
chr12	21042858	C	A	2985.47	A|missense_variant|MODERATE|SLC43A3|SLC43A3|transcript|XM_023654074.1|protein_coding|11/11|c.1208G>T|p.Trp403Leu|1457/2408|1208/1256|403/417||WARNING_TRANSCRIPT_MULTIPLE_STOP_CODONS
chr12	21042876	T	C	3811.01	C|missense_variant|MODERATE|SLC43A3|SLC43A3|transcript|XM_023654074.1|protein_coding|11/11|c.1190A>G|p.His397Arg|1439/2408|1190/1256|397/417||WARNING_TRANSCRIPT_MULTIPLE_STOP_CODONS
chr12	21042881	G	C	2328.47	C|missense_variant|MODERATE|SLC43A3|SLC43A3|transcript|XM_023654074.1|protein_coding|11/11|c.1185C>G|p.Phe395Leu|1434/2408|1185/1256|395/417||WARNING_TRANSCRIPT_MULTIPLE_STOP_CODONS
chr12	21042891	A	G	2100.47	G|missense_variant|MODERATE|SLC43A3|SLC43A3|transcript|XM_023654074.1|protein_coding|11/11|c.1175T>C|p.Leu392Ser|1424/2408|1175/1256|392/417||WARNING_TRANSCRIPT_MULTIPLE_STOP_CODONS
chr12	21042900	C	G	1334.47	G|missense_variant|MODERATE|SLC43A3|SLC43A3|transcript|XM_023654074.1|protein_coding|11/11|c.1166G>C|p.Cys389Ser|1415/2408|1166/1256|389/417||WARNING_TRANSCRIPT_MULTIPLE_STOP_CODONS
chr12	21042913	T	C	171.47	C|splice_acceptor_variant&intron_variant|HIGH|SLC43A3|SLC43A3|transcript|XM_023654074.1|protein_coding|10/10|c.1155-2A>G||||||WARNING_TRANSCRIPT_MULTIPLE_STOP_CODONS
chr12	21043992	A	C	569.46	C|missense_variant|MODERATE|SLC43A3|SLC43A3|transcript|XM_023654074.1|protein_coding|10/11|c.1148T>G|p.Leu383Arg|1397/2408|1148/1256|383/417||WARNING_TRANSCRIPT_MULTIPLE_STOP_CODONS
chr12	21058552	T	G	927.46	G|missense_variant&splice_region_variant|MODERATE|SLC43A3|SLC43A3|transcript|XM_023654074.1|protein_coding|6/11|c.547A>C|p.Lys183Gln|796/2408|547/1256|183/417||WARNING_TRANSCRIPT_MULTIPLE_STOP_CODONS
chr12	21058597	A	C	877.46	C|missense_variant|MODERATE|SLC43A3|SLC43A3|transcript|XM_023654074.1|protein_coding|6/11|c.502T>G|p.Tyr168Asp|751/2408|502/1256|168/417||WARNING_TRANSCRIPT_MULTIPLE_STOP_CODONS
chr12	21058600	G	A	329.46	A|missense_variant|MODERATE|SLC43A3|SLC43A3|transcript|XM_023654074.1|protein_coding|6/11|c.499C>T|p.Leu167Phe|748/2408|499/1256|167/417||WARNING_TRANSCRIPT_MULTIPLE_STOP_CODONS
chr12	21058618	G	A	2422.46	A|missense_variant|MODERATE|SLC43A3|SLC43A3|transcript|XM_023654074.1|protein_coding|6/11|c.481C>T|p.Arg161Cys|730/2408|481/1256|161/417||WARNING_TRANSCRIPT_MULTIPLE_STOP_CODONS
chr12	21058629	A	T	602.46	T|missense_variant|MODERATE|SLC43A3|SLC43A3|transcript|XM_023654074.1|protein_coding|6/11|c.470T>A|p.Phe157Tyr|719/2408|470/1256|157/417||WARNING_TRANSCRIPT_MULTIPLE_STOP_CODONS
chr12	21058630	A	T	1134.66	T|missense_variant|MODERATE|SLC43A3|SLC43A3|transcript|XM_023654074.1|protein_coding|6/11|c.469T>A|p.Phe157Ile|718/2408|469/1256|157/417||WARNING_TRANSCRIPT_MULTIPLE_STOP_CODONS
chr12	21058639	C	A	468.46	A|stop_gained|HIGH|SLC43A3|SLC43A3|transcript|XM_023654074.1|protein_coding|6/11|c.460G>T|p.Gly154*|709/2408|460/1256|154/417||WARNING_TRANSCRIPT_MULTIPLE_STOP_CODONS
chr12	21058865	C	T	30.47	T|splice_donor_variant&intron_variant|HIGH|SLC43A3|SLC43A3|transcript|XM_023654074.1|protein_coding|5/10|c.456+1G>A||||||WARNING_TRANSCRIPT_MULTIPLE_STOP_CODONS
chr12	21064053	A	G	1416.48	G|missense_variant|MODERATE|SLC43A3|SLC43A3|transcript|XM_023654074.1|protein_coding|2/11|c.188T>C|p.Val63Ala|437/2408|188/1256|63/417||WARNING_TRANSCRIPT_MULTIPLE_STOP_CODONS
chr12	21064068	G	A	1131.47	A|missense_variant|MODERATE|SLC43A3|SLC43A3|transcript|XM_023654074.1|protein_coding|2/11|c.173C>T|p.Thr58Ile|422/2408|173/1256|58/417||WARNING_TRANSCRIPT_MULTIPLE_STOP_CODONS
chr12	21064072	C	T	1140.47	T|missense_variant|MODERATE|SLC43A3|SLC43A3|transcript|XM_023654074.1|protein_coding|2/11|c.169G>A|p.Ala57Thr|418/2408|169/1256|57/417||WARNING_TRANSCRIPT_MULTIPLE_STOP_CODONS
chr12	21064087	C	T	894.47	T|missense_variant|MODERATE|SLC43A3|SLC43A3|transcript|XM_023654074.1|protein_coding|2/11|c.154G>A|p.Gly52Arg|403/2408|154/1256|52/417||WARNING_TRANSCRIPT_MULTIPLE_STOP_CODONS
chr12	21064161	A	G	287.46	G|missense_variant|MODERATE|SLC43A3|SLC43A3|transcript|XM_023654074.1|protein_coding|2/11|c.80T>C|p.Leu27Pro|329/2408|80/1256|27/417||WARNING_TRANSCRIPT_MULTIPLE_STOP_CODONS
chr12	21064170	G	A	225.56	A|missense_variant|MODERATE|SLC43A3|SLC43A3|transcript|XM_023654074.1|protein_coding|2/11|c.71C>T|p.Ala24Val|320/2408|71/1256|24/417||WARNING_TRANSCRIPT_MULTIPLE_STOP_CODONS
chr12	22008983	C	T	1113.48	T|missense_variant|MODERATE|LOC100067779|LOC100067779|transcript|XM_001497753.3|protein_coding|1/1|c.232G>A|p.Val78Ile|232/945|232/945|78/314||
chr12	22055921	A	C	431.47	C|missense_variant|MODERATE|LOC100067855|LOC100067855|transcript|XM_001497800.3|protein_coding|1/1|c.752T>G|p.Leu251Trp|752/963|752/963|251/320||
chr12	22055936	G	T	693.47	T|missense_variant|MODERATE|LOC100067855|LOC100067855|transcript|XM_001497800.3|protein_coding|1/1|c.737C>A|p.Ala246Glu|737/963|737/963|246/320||
chr12	22074580	T	A	899.47	A|missense_variant|MODERATE|LOC100067877|LOC100067877|transcript|XM_001497815.5|protein_coding|1/1|c.752T>A|p.Phe251Tyr|752/945|752/945|251/314||
chr12	22206506	C	G	737.46	G|missense_variant|MODERATE|LOC100068027|LOC100068027|transcript|XM_001497928.3|protein_coding|1/2|c.218C>G|p.Ser73Cys|218/852|218/852|73/283||
chr12	22206650	G	A	1287.47	A|missense_variant|MODERATE|LOC100068027|LOC100068027|transcript|XM_001497928.3|protein_coding|1/2|c.362G>A|p.Arg121Gln|362/852|362/852|121/283||
chr12	22206733	G	A	983.46	A|missense_variant|MODERATE|LOC100068027|LOC100068027|transcript|XM_001497928.3|protein_coding|1/2|c.445G>A|p.Val149Met|445/852|445/852|149/283||
chr12	22206971	G	A	761.47	A|missense_variant|MODERATE|LOC100068027|LOC100068027|transcript|XM_001497928.3|protein_coding|2/2|c.602G>A|p.Arg201His|602/852|602/852|201/283||
chr12	22207079	A	G	681.46	G|missense_variant|MODERATE|LOC100068027|LOC100068027|transcript|XM_001497928.3|protein_coding|2/2|c.710A>G|p.His237Arg|710/852|710/852|237/283||
chr12	22207094	A	G	717.47	G|missense_variant|MODERATE|LOC100068027|LOC100068027|transcript|XM_001497928.3|protein_coding|2/2|c.725A>G|p.Gln242Arg|725/852|725/852|242/283||
chr12	22230588	C	T	717.46	T|missense_variant|MODERATE|LOC100068042|LOC100068042|transcript|XM_001497940.2|protein_coding|1/1|c.509C>T|p.Ala170Val|509/960|509/960|170/319||
chr12	22802268	C	T	1111	T|missense_variant|MODERATE|MPEG1|MPEG1|transcript|NM_001257155.1|protein_coding|1/1|c.1453G>A|p.Gly485Ser|1453/2154|1453/2154|485/717||,T|downstream_gene_variant|MODIFIER|DTX4|DTX4|transcript|XM_001915461.4|protein_coding||c.*6505C>T|||||3306|,T|downstream_gene_variant|MODIFIER|DTX4|DTX4|transcript|XM_023654102.1|protein_coding||c.*6505C>T|||||3306|
chr12	22931292	A	G	527.47	G|missense_variant|MODERATE|LOC100068580|LOC100068580|transcript|XM_001498403.2|protein_coding|1/1|c.514T>C|p.Ser172Pro|514/939|514/939|172/312||
chr12	22931312	T	A	725.46	A|missense_variant|MODERATE|LOC100068580|LOC100068580|transcript|XM_001498403.2|protein_coding|1/1|c.494A>T|p.His165Leu|494/939|494/939|165/312||
chr12	22931314	T	C	725.46	C|missense_variant|MODERATE|LOC100068580|LOC100068580|transcript|XM_001498403.2|protein_coding|1/1|c.492A>G|p.Ile164Met|492/939|492/939|164/312||
chr12	22942121	C	A	477.47	A|missense_variant|MODERATE|LOC100068597|LOC100068597|transcript|XM_001498418.4|protein_coding|1/1|c.439G>T|p.Ala147Ser|439/945|439/945|147/314||
chr12	22961625	G	GTTGA	58.96	GTTGA|frameshift_variant|HIGH|LOC100068612|LOC100068612|transcript|XM_001498437.3|protein_coding|1/1|c.7_8insTCAA|p.Pro3fs|7/991|7/963|3/320||
chr12	22961626	GTACC	G	55.19	G|frameshift_variant&start_lost|HIGH|LOC100068612|LOC100068612|transcript|XM_001498437.3|protein_coding|1/1|c.3_6delGGTA|p.Met1fs|6/991|3/963|1/320||
chr12	23003174	GA	G	69.43	G|frameshift_variant|HIGH|LOC111775940|LOC111775940|transcript|XM_023654104.1|protein_coding|1/5|c.56delT|p.Phe19fs|639/2332|56/603|19/200||,G|frameshift_variant|HIGH|LOC111775940|LOC111775940|transcript|XM_023654106.1|protein_coding|1/4|c.56delT|p.Phe19fs|637/2262|56/570|19/189||,G|frameshift_variant|HIGH|LOC111775940|LOC111775940|transcript|XM_023654105.1|protein_coding|2/6|c.56delT|p.Phe19fs|1…
chr12	27006686	T	C	898.48	C|missense_variant&splice_region_variant|MODERATE|LOC100064462|LOC100064462|transcript|XM_001495364.5|protein_coding|3/10|c.508T>C|p.Phe170Leu|742/1964|508/1659|170/552||
chr12	27886365	T	TCAG	571.51	TCAG|conservative_inframe_insertion|MODERATE|OTUB1|OTUB1|transcript|XM_023654281.1|protein_coding|1/7|c.25_27dupCAG|p.Gln9dup|169/1778|28/816|10/271||INFO_REALIGN_3_PRIME
chr12	28191032	G	GC	1036.66	GC|splice_acceptor_variant&intron_variant|HIGH|RPS6KA4|RPS6KA4|transcript|XM_023654316.1|protein_coding|3/16|c.347-3dupC||||||INFO_REALIGN_3_PRIME,GC|splice_acceptor_variant&intron_variant|HIGH|RPS6KA4|RPS6KA4|transcript|XM_023654317.1|protein_coding|3/16|c.158-3dupC||||||INFO_REALIGN_3_PRIME,GC|downstream_gene_variant|MODIFIER|CCDC88B|CCDC88B|transcript|XM_023654309.1|protein_coding||c.*3120_*31…
chr12	28887645	G	A	825.46	A|missense_variant|MODERATE|VPS51|VPS51|transcript|XM_001916787.5|protein_coding|1/10|c.38G>A|p.Gly13Glu|110/2568|38/2346|13/781||,A|5_prime_UTR_variant|MODIFIER|TMEM262|TMEM262|transcript|XM_023654426.1|protein_coding|1/4|c.-143C>T|||||3892|,A|upstream_gene_variant|MODIFIER|TMEM262|TMEM262|transcript|XM_023654424.1|protein_coding||c.-224C>T|||||1|,A|upstream_gene_variant|MODIFIER|TMEM262|TMEM262…
chr12	29239208	A	G	412.46	G|missense_variant|MODERATE|LOC106781493|LOC106781493|transcript|XM_014729693.2|protein_coding|2/6|c.215A>G|p.Gln72Arg|875/1619|215/936|72/311||
chr12	29353365	C	G	728.46	G|missense_variant|MODERATE|LOC106781495|LOC106781495|transcript|XM_023654896.1|protein_coding|2/3|c.575G>C|p.Arg192Pro|575/1566|575/960|192/319||,G|downstream_gene_variant|MODIFIER|LOC102148304|LOC102148304|transcript|XR_288135.3|pseudogene||n.*1943G>C|||||1943|,G|downstream_gene_variant|MODIFIER|LOC102148304|LOC102148304|transcript|XR_001378108.2|pseudogene||n.*1943G>C|||||1943|,G|downstream_ge…
chr12	29353504	A	ACGCT	780.96	ACGCT|frameshift_variant|HIGH|LOC106781495|LOC106781495|transcript|XM_023654896.1|protein_coding|2/3|c.432_435dupAGCG|p.Leu147fs|435/1566|435/960|145/319||,ACGCT|downstream_gene_variant|MODIFIER|LOC102148304|LOC102148304|transcript|XR_288135.3|pseudogene||n.*1800_*1803dupAGCG|||||1803|,ACGCT|downstream_gene_variant|MODIFIER|LOC102148304|LOC102148304|transcript|XR_001378108.2|pseudogene||n.*1800_*…
chr12	29353741	CG	C	451.44	C|frameshift_variant|HIGH|LOC106781495|LOC106781495|transcript|XM_023654896.1|protein_coding|2/3|c.198delC|p.Ala68fs|198/1566|198/960|66/319||,C|downstream_gene_variant|MODIFIER|LOC102148304|LOC102148304|transcript|XR_288135.3|pseudogene||n.*1566delC|||||1566|,C|downstream_gene_variant|MODIFIER|LOC102148304|LOC102148304|transcript|XR_001378108.2|pseudogene||n.*1566delC|||||1566|,C|downstream_gene…
chr12	29395109	C	T	777.46	T|missense_variant|MODERATE|SCYL1|SCYL1|transcript|XM_023654446.1|protein_coding|3/18|c.290C>T|p.Thr97Ile|371/2648|290/2424|97/807||,T|missense_variant|MODERATE|SCYL1|SCYL1|transcript|XM_023654447.1|protein_coding|3/18|c.290C>T|p.Thr97Ile|371/2645|290/2421|97/806||
chr12	29589561	G	A	523.46	A|missense_variant|MODERATE|AP5B1|AP5B1|transcript|XM_023654463.1|protein_coding|3/3|c.2017C>T|p.Arg673Cys|2089/2838|2017/2643|673/880||,A|missense_variant|MODERATE|AP5B1|AP5B1|transcript|XM_023654464.1|protein_coding|3/3|c.2017C>T|p.Arg673Cys|2278/3027|2017/2643|673/880||
chr12	29590599	C	T	525.46	T|missense_variant|MODERATE|AP5B1|AP5B1|transcript|XM_023654463.1|protein_coding|3/3|c.979G>A|p.Ala327Thr|1051/2838|979/2643|327/880||,T|missense_variant|MODERATE|AP5B1|AP5B1|transcript|XM_023654464.1|protein_coding|3/3|c.979G>A|p.Ala327Thr|1240/3027|979/2643|327/880||
chr12	29591382	G	A	807.46	A|missense_variant|MODERATE|AP5B1|AP5B1|transcript|XM_023654463.1|protein_coding|3/3|c.196C>T|p.Pro66Ser|268/2838|196/2643|66/880||,A|missense_variant|MODERATE|AP5B1|AP5B1|transcript|XM_023654464.1|protein_coding|3/3|c.196C>T|p.Pro66Ser|457/3027|196/2643|66/880||
chr12	30578941	G	A	804.46	A|missense_variant|MODERATE|C12H11orf86|C12H11orf86|transcript|XM_023654965.1|protein_coding|1/2|c.103G>A|p.Ala35Thr|103/1399|103/345|35/114||,A|missense_variant|MODERATE|C12H11orf86|C12H11orf86|transcript|XM_014729583.2|protein_coding|1/2|c.103G>A|p.Ala35Thr|103/1396|103/342|35/113||
chr12	31026674	C	T	852.47	T|missense_variant|MODERATE|NDUFV1|NDUFV1|transcript|XM_005598348.3|protein_coding|3/10|c.245C>T|p.Thr82Met|330/1551|245/1395|82/464||,T|downstream_gene_variant|MODIFIER|LOC100146569|LOC100146569|transcript|XM_023654578.1|protein_coding||c.*4332G>A|||||4139|,T|downstream_gene_variant|MODIFIER|LOC100146569|LOC100146569|transcript|XM_023654579.1|protein_coding||c.*4332G>A|||||4139|,T|downstream_gen…
chr12	31033553	C	T	552.46	T|splice_donor_variant&intron_variant|HIGH|LOC100146569|LOC100146569|transcript|XM_023654578.1|protein_coding|5/10|c.512+1G>A||||||,T|splice_donor_variant&intron_variant|HIGH|LOC100146569|LOC100146569|transcript|XM_023654579.1|protein_coding|6/11|c.425+1G>A||||||,T|splice_donor_variant&intron_variant|HIGH|LOC100146569|LOC100146569|transcript|XM_023654580.1|protein_coding|5/10|c.512+1G>A||||||,T|s…
chr12	31529327	A	C	651.47	C|missense_variant|MODERATE|PPP6R3|PPP6R3|transcript|XM_023653807.1|protein_coding|3/25|c.217A>C|p.Ile73Leu|495/5102|217/2640|73/879||,C|missense_variant|MODERATE|PPP6R3|PPP6R3|transcript|XM_023653824.1|protein_coding|3/20|c.217A>C|p.Ile73Leu|495/3952|217/2103|73/700||,C|missense_variant|MODERATE|PPP6R3|PPP6R3|transcript|XM_023653816.1|protein_coding|3/23|c.217A>C|p.Ile73Leu|495/4287|217/2535|73/…
chr12	31590690	T	C	831.46	C|missense_variant|MODERATE|PPP6R3|PPP6R3|transcript|XM_023653824.1|protein_coding|20/20|c.2086T>C|p.Phe696Leu|2364/3952|2086/2103|696/700||,C|intron_variant|MODIFIER|PPP6R3|PPP6R3|transcript|XM_023653807.1|protein_coding|19/24|c.2039-1603T>C||||||,C|intron_variant|MODIFIER|PPP6R3|PPP6R3|transcript|XM_023653816.1|protein_coding|18/22|c.1952-1603T>C||||||,C|intron_variant|MODIFIER|PPP6R3|PPP6R3|tr…
chr12	31871329	C	T	610.46	T|missense_variant|MODERATE|MRGPRD|MRGPRD|transcript|XM_023654901.1|protein_coding|2/2|c.308G>A|p.Arg103His|308/858|308/858|103/285||
chr12	31888375	T	C	1056.66	C|missense_variant|MODERATE|LOC100060175|LOC100060175|transcript|XM_023654613.1|protein_coding|1/1|c.844A>G|p.Arg282Gly|6253/9448|844/966|282/321||
chr12	31933599	CGCGGCGGCG	C	478.44	C|conservative_inframe_deletion|MODERATE|TPCN2|TPCN2|transcript|XM_023654614.1|protein_coding|1/25|c.58_66delGGCGGCGGC|p.Gly20_Gly22del|94/2854|58/2265|20/754||INFO_REALIGN_3_PRIME,C|conservative_inframe_deletion|MODERATE|TPCN2|TPCN2|transcript|XM_023654616.1|protein_coding|1/20|c.58_66delGGCGGCGGC|p.Gly20_Gly22del|96/1970|58/1917|20/638||INFO_REALIGN_3_PRIME,C|conservative_inframe_deletion|MODER…
chr12	32975804	C	G	37.46	G|missense_variant|MODERATE|PPFIA1|PPFIA1|transcript|XM_023654634.1|protein_coding|20/31|c.2348C>G|p.Ala783Gly|5554/8130|2348/3522|783/1173||,G|missense_variant|MODERATE|PPFIA1|PPFIA1|transcript|XM_023654640.1|protein_coding|20/30|c.2348C>G|p.Ala783Gly|5555/8063|2348/3489|783/1162||,G|missense_variant|MODERATE|PPFIA1|PPFIA1|transcript|XM_023654643.1|protein_coding|19/30|c.2246C>G|p.Ala749Gly|5453…
chr12	32989660	G	C	186.39	C|missense_variant|MODERATE|PPFIA1|PPFIA1|transcript|XM_023654634.1|protein_coding|26/31|c.2958G>C|p.Lys986Asn|6164/8130|2958/3522|986/1173||,C|missense_variant|MODERATE|PPFIA1|PPFIA1|transcript|XM_023654640.1|protein_coding|26/30|c.2958G>C|p.Lys986Asn|6165/8063|2958/3489|986/1162||,C|missense_variant|MODERATE|PPFIA1|PPFIA1|transcript|XM_023654643.1|protein_coding|25/30|c.2856G>C|p.Lys952Asn|6063…
chr12	33046037	C	T	224.05	T|missense_variant|MODERATE|CTTN|CTTN|transcript|XM_001917711.4|protein_coding|9/17|c.748C>T|p.Arg250Trp|904/3075|748/1647|250/548||,T|missense_variant|MODERATE|CTTN|CTTN|transcript|XM_023654649.1|protein_coding|4/12|c.529C>T|p.Arg177Trp|550/2721|529/1428|177/475||,T|missense_variant|MODERATE|CTTN|CTTN|transcript|XM_001917710.4|protein_coding|9/16|c.748C>T|p.Arg250Trp|904/2964|748/1536|250/511||,…
chr12	34192496	G	A	978.46	A|missense_variant|MODERATE|SYT8|SYT8|transcript|XM_023654664.1|protein_coding|3/9|c.314G>A|p.Gly105Asp|1513/2519|314/1242|105/413||,A|missense_variant|MODERATE|SYT8|SYT8|transcript|XM_023654667.1|protein_coding|3/9|c.236G>A|p.Gly79Asp|464/1470|236/1164|79/387||,A|missense_variant|MODERATE|SYT8|SYT8|transcript|XM_023654665.1|protein_coding|3/9|c.236G>A|p.Gly79Asp|475/1481|236/1164|79/387||,A|miss…
chr12	34193062	AG	A	895.43	A|frameshift_variant|HIGH|SYT8|SYT8|transcript|XM_023654664.1|protein_coding|4/9|c.373delG|p.Asp125fs|1572/2519|373/1242|125/413||INFO_REALIGN_3_PRIME,A|frameshift_variant|HIGH|SYT8|SYT8|transcript|XM_023654667.1|protein_coding|4/9|c.295delG|p.Asp99fs|523/1470|295/1164|99/387||INFO_REALIGN_3_PRIME,A|frameshift_variant|HIGH|SYT8|SYT8|transcript|XM_023654665.1|protein_coding|4/9|c.295delG|p.Asp99fs…
chr12	34193857	G	A	488.46	A|missense_variant|MODERATE|SYT8|SYT8|transcript|XM_023654664.1|protein_coding|7/9|c.832G>A|p.Val278Ile|2031/2519|832/1242|278/413||,A|missense_variant|MODERATE|SYT8|SYT8|transcript|XM_023654667.1|protein_coding|7/9|c.754G>A|p.Val252Ile|982/1470|754/1164|252/387||,A|missense_variant|MODERATE|SYT8|SYT8|transcript|XM_023654665.1|protein_coding|7/9|c.754G>A|p.Val252Ile|993/1481|754/1164|252/387||,A|…
chr12	34194324	C	T	721.46	T|missense_variant|MODERATE|SYT8|SYT8|transcript|XM_023654664.1|protein_coding|9/9|c.1105C>T|p.Pro369Ser|2304/2519|1105/1242|369/413||,T|missense_variant|MODERATE|SYT8|SYT8|transcript|XM_023654667.1|protein_coding|9/9|c.1027C>T|p.Pro343Ser|1255/1470|1027/1164|343/387||,T|missense_variant|MODERATE|SYT8|SYT8|transcript|XM_023654665.1|protein_coding|9/9|c.1027C>T|p.Pro343Ser|1266/1481|1027/1164|343/…
chr12	34778072	G	A	372.46	A|missense_variant|MODERATE|KCNQ1|KCNQ1|transcript|NM_001317259.1|protein_coding|9/16|c.1150G>A|p.Ala384Thr|1150/3079|1150/2031|384/676||,A|missense_variant|MODERATE|KCNQ1|KCNQ1|transcript|XM_023653828.1|protein_coding|9/15|c.1150G>A|p.Ala384Thr|1237/1973|1150/1716|384/571||
chr12	35333991	T	C	756.46	C|missense_variant|MODERATE|OSBPL5|OSBPL5|transcript|XM_023654725.1|protein_coding|19/22|c.2158A>G|p.Ile720Val|2299/3847|2158/2637|720/878||,C|missense_variant|MODERATE|OSBPL5|OSBPL5|transcript|XM_023654727.1|protein_coding|19/22|c.2158A>G|p.Ile720Val|2314/3862|2158/2637|720/878||,C|missense_variant|MODERATE|OSBPL5|OSBPL5|transcript|XM_023654728.1|protein_coding|19/22|c.2158A>G|p.Ile720Val|2380/3…
chr12	35334012	G	A	828.46	A|missense_variant|MODERATE|OSBPL5|OSBPL5|transcript|XM_023654725.1|protein_coding|19/22|c.2137C>T|p.Pro713Ser|2278/3847|2137/2637|713/878||,A|missense_variant|MODERATE|OSBPL5|OSBPL5|transcript|XM_023654727.1|protein_coding|19/22|c.2137C>T|p.Pro713Ser|2293/3862|2137/2637|713/878||,A|missense_variant|MODERATE|OSBPL5|OSBPL5|transcript|XM_023654728.1|protein_coding|19/22|c.2137C>T|p.Pro713Ser|2359/3…
chr12	35438333	C	T	670.46	T|missense_variant|MODERATE|MRGPRG|MRGPRG|transcript|XM_023654906.1|protein_coding|2/2|c.695G>A|p.Arg232His|1075/1650|695/804|232/267||
chr12	35562908	G	T	730.46	T|missense_variant|MODERATE|HRAS|HRAS|transcript|XM_023654738.1|protein_coding|5/6|c.514C>A|p.Pro172Thr|700/857|514/519|172/172||,T|upstream_gene_variant|MODIFIER|LRRC56|LRRC56|transcript|XM_005598383.3|protein_coding||c.-4532G>T|||||4299|,T|upstream_gene_variant|MODIFIER|LRRC56|LRRC56|transcript|XM_005598384.3|protein_coding||c.-4532G>T|||||4299|,T|intron_variant|MODIFIER|HRAS|HRAS|transcript|XM…
chr12	35634616	G	C	811.46	C|missense_variant|MODERATE|IRF7|IRF7|transcript|XM_023654749.1|protein_coding|7/9|c.872C>G|p.Thr291Ser|1281/2095|872/1635|291/544||,C|missense_variant|MODERATE|IRF7|IRF7|transcript|XM_014729761.2|protein_coding|8/10|c.794C>G|p.Thr265Ser|1203/2017|794/1557|265/518||,C|missense_variant|MODERATE|IRF7|IRF7|transcript|XM_014729763.2|protein_coding|8/10|c.770C>G|p.Thr257Ser|1179/1993|770/1533|257/510|…
chr12	35790952	G	A	842.46	A|missense_variant|MODERATE|RPLP2|RPLP2|transcript|NM_001085436.1|protein_coding|3/4|c.199G>A|p.Ala67Thr|199/384|199/348|67/115||,A|missense_variant|MODERATE|RPLP2|RPLP2|transcript|XM_023653768.1|protein_coding|4/5|c.199G>A|p.Ala67Thr|352/540|199/348|67/115||,A|upstream_gene_variant|MODIFIER|PIDD1|PIDD1|transcript|XM_023654774.1|protein_coding||c.-4741C>T|||||3627|,A|upstream_gene_variant|MODIFIE…
chr12	35972339	CGGG	C	578.96	C|disruptive_inframe_deletion|MODERATE|MUC6|MUC6|transcript|XM_023654805.1|protein_coding|33/35|c.5676_5678delCCC|p.Pro1893del|5764/7553|5676/6876|1892/2291||,C|downstream_gene_variant|MODIFIER|AP2A2|AP2A2|transcript|XM_023654806.1|protein_coding||c.*6769_*6771delGGG|||||4870|,C|downstream_gene_variant|MODIFIER|AP2A2|AP2A2|transcript|XM_023654807.1|protein_coding||c.*6769_*6771delGGG|||||4870|,C|…
chr12	35975081	T	C	1095.47	C|missense_variant|MODERATE|MUC6|MUC6|transcript|XM_023654805.1|protein_coding|32/35|c.4165A>G|p.Asn1389Asp|4251/7553|4165/6876|1389/2291||
chr12	35975883	C	A	795.46	A|missense_variant|MODERATE|MUC6|MUC6|transcript|XM_023654805.1|protein_coding|30/35|c.4016G>T|p.Arg1339Leu|4102/7553|4016/6876|1339/2291||
chr12	36041274	G	A	285.47	A|missense_variant|MODERATE|LOC106781129|LOC106781129|transcript|XM_023654909.1|protein_coding|13/29|c.1693G>A|p.Asp565Asn|1693/4713|1693/4713|565/1570||
chr12	36049947	C	T	560.47	T|missense_variant|MODERATE|LOC106781129|LOC106781129|transcript|XM_023654909.1|protein_coding|29/29|c.4103C>T|p.Pro1368Leu|4103/4713|4103/4713|1368/1570||
chr12	36066620	C	A	102.46	A|missense_variant|MODERATE|LOC100629257|LOC100629257|transcript|XM_023654910.1|protein_coding|34/44|c.6726G>T|p.Lys2242Asn|6726/8087|6726/7920|2242/2639||
chr12	36066625	G	C	102.46	C|missense_variant|MODERATE|LOC100629257|LOC100629257|transcript|XM_023654910.1|protein_coding|34/44|c.6721C>G|p.Arg2241Gly|6721/8087|6721/7920|2241/2639||
chr12	36068214	C	T	213.46	T|missense_variant|MODERATE|LOC100629257|LOC100629257|transcript|XM_023654910.1|protein_coding|31/44|c.6331G>A|p.Asp2111Asn|6331/8087|6331/7920|2111/2639||
chr12	36069390	G	A	213.46	A|missense_variant|MODERATE|LOC100629257|LOC100629257|transcript|XM_023654910.1|protein_coding|29/44|c.5998C>T|p.His2000Tyr|5998/8087|5998/7920|2000/2639||
chr12	36069483	T	G	86.46	G|missense_variant|MODERATE|LOC100629257|LOC100629257|transcript|XM_023654910.1|protein_coding|29/44|c.5905A>C|p.Asn1969His|5905/8087|5905/7920|1969/2639||
chr12	36070781	G	A	1083.46	A|missense_variant|MODERATE|LOC100629257|LOC100629257|transcript|XM_023654910.1|protein_coding|27/44|c.5491C>T|p.Leu1831Phe|5491/8087|5491/7920|1831/2639||
chr12	36070784	T	A	1083.46	A|missense_variant|MODERATE|LOC100629257|LOC100629257|transcript|XM_023654910.1|protein_coding|27/44|c.5488A>T|p.Ile1830Phe|5488/8087|5488/7920|1830/2639||
chr12	36070789	A	C	1072.46	C|missense_variant|MODERATE|LOC100629257|LOC100629257|transcript|XM_023654910.1|protein_coding|27/44|c.5483T>G|p.Leu1828Trp|5483/8087|5483/7920|1828/2639||
chr12	36071853	CACTA	C	237.93	C|frameshift_variant|HIGH|LOC100629257|LOC100629257|transcript|XM_023654910.1|protein_coding|26/44|c.4706_4709delTAGT|p.Val1569fs|4709/8087|4706/7920|1569/2639||
chr12	36071858	C	G	242.69	G|missense_variant|MODERATE|LOC100629257|LOC100629257|transcript|XM_023654910.1|protein_coding|26/44|c.4705G>C|p.Val1569Leu|4705/8087|4705/7920|1569/2639||
chr12	36071860	C	CAGTG	241.05	CAGTG|frameshift_variant|HIGH|LOC100629257|LOC100629257|transcript|XM_023654910.1|protein_coding|26/44|c.4702_4703insCACT|p.Arg1568fs|4702/8087|4702/7920|1568/2639||
chr12	36072452	T	G	232.48	G|missense_variant|MODERATE|LOC100629257|LOC100629257|transcript|XM_023654910.1|protein_coding|26/44|c.4111A>C|p.Thr1371Pro|4111/8087|4111/7920|1371/2639||
chr12	36092608	G	A	840.47	A|missense_variant|MODERATE|LOC100146722|LOC100146722|transcript|XM_023654810.1|protein_coding|2/20|c.1258G>A|p.Ala420Thr|1581/4497|1258/4014|420/1337||
chr12	36098648	G	A	681.47	A|missense_variant|MODERATE|LOC100146722|LOC100146722|transcript|XM_023654810.1|protein_coding|12/20|c.3076G>A|p.Val1026Ile|3399/4497|3076/4014|1026/1337||
chr12	36100649	G	A	147.37	A|missense_variant|MODERATE|LOC100146722|LOC100146722|transcript|XM_023654810.1|protein_coding|17/20|c.3490G>A|p.Val1164Ile|3813/4497|3490/4014|1164/1337||
chr12	36100650	T	G	147.8	G|missense_variant|MODERATE|LOC100146722|LOC100146722|transcript|XM_023654810.1|protein_coding|17/20|c.3491T>G|p.Val1164Gly|3814/4497|3491/4014|1164/1337||
chr12	36134673	G	A	739.46	A|missense_variant|MODERATE|LOC100629567|LOC100629567|transcript|XM_023654813.1|protein_coding|19/49|c.2443G>A|p.Val815Ile|2464/8593|2443/8412|815/2803||
chr12	36136027	C	T	401.46	T|missense_variant|MODERATE|LOC100629567|LOC100629567|transcript|XM_023654813.1|protein_coding|23/49|c.2960C>T|p.Thr987Met|2981/8593|2960/8412|987/2803||
chr12	36139212	G	A	616.46	A|missense_variant|MODERATE|LOC100629567|LOC100629567|transcript|XM_023654813.1|protein_coding|28/49|c.3721G>A|p.Glu1241Lys|3742/8593|3721/8412|1241/2803||
chr12	36139225	C	G	654.46	G|missense_variant|MODERATE|LOC100629567|LOC100629567|transcript|XM_023654813.1|protein_coding|28/49|c.3734C>G|p.Pro1245Arg|3755/8593|3734/8412|1245/2803||
chr12	36139303	C	G	437.46	G|missense_variant|MODERATE|LOC100629567|LOC100629567|transcript|XM_023654813.1|protein_coding|28/49|c.3812C>G|p.Thr1271Arg|3833/8593|3812/8412|1271/2803||
chr12	36139865	T	C	93.46	C|missense_variant|MODERATE|LOC100629567|LOC100629567|transcript|XM_023654813.1|protein_coding|29/49|c.3904T>C|p.Ser1302Pro|3925/8593|3904/8412|1302/2803||
chr12	36140589	T	G	265.47	G|missense_variant|MODERATE|LOC100629567|LOC100629567|transcript|XM_023654813.1|protein_coding|30/49|c.4056T>G|p.Asp1352Glu|4077/8593|4056/8412|1352/2803||
chr12	36140759	C	T	140.02	T|missense_variant|MODERATE|LOC100629567|LOC100629567|transcript|XM_023654813.1|protein_coding|30/49|c.4226C>T|p.Thr1409Ile|4247/8593|4226/8412|1409/2803||
chr12	36140795	T	C	105.46	C|missense_variant|MODERATE|LOC100629567|LOC100629567|transcript|XM_023654813.1|protein_coding|30/49|c.4262T>C|p.Leu1421Pro|4283/8593|4262/8412|1421/2803||
chr12	36140803	A	ACCATCACCACCACCACCACCACGGAGACCACAACCCCGACCCCCG	690.34	ACCATCACCACCACCACCACCACGGAGACCACAACCCCGACCCCCG|conservative_inframe_insertion|MODERATE|LOC100629567|LOC100629567|transcript|XM_023654813.1|protein_coding|30/49|c.4272_4273insATCACCACCACCACCACCACGGAGACCACAACCCCGACCCCCGCC|p.Thr1424_Pro1425insIleThrThrThrThrThrThrGluThrThrThrProThrProAla|4294/8593|4273/8412|1425/2803||INFO_REALIGN_3_PRIME
chr12	36140924	C	T	94.87	T|missense_variant|MODERATE|LOC100629567|LOC100629567|transcript|XM_023654813.1|protein_coding|30/49|c.4391C>T|p.Thr1464Ile|4412/8593|4391/8412|1464/2803||
chr12	36140960	G	C	162.63	C|missense_variant|MODERATE|LOC100629567|LOC100629567|transcript|XM_023654813.1|protein_coding|30/49|c.4427G>C|p.Cys1476Ser|4448/8593|4427/8412|1476/2803||
chr12	36141014	CCA	C	785.62	C|frameshift_variant|HIGH|LOC100629567|LOC100629567|transcript|XM_023654813.1|protein_coding|30/49|c.4482_4483delCA|p.Ser1495fs|4503/8593|4482/8412|1494/2803||
chr12	36141018	C	A	754.06	A|missense_variant|MODERATE|LOC100629567|LOC100629567|transcript|XM_023654813.1|protein_coding|30/49|c.4485C>A|p.Ser1495Arg|4506/8593|4485/8412|1495/2803||
chr12	36141019	A	AAC	753.83	AAC|frameshift_variant|HIGH|LOC100629567|LOC100629567|transcript|XM_023654813.1|protein_coding|30/49|c.4486_4487insAC|p.Thr1496fs|4508/8593|4487/8412|1496/2803||
chr12	36141030	C	G	514.87	G|missense_variant|MODERATE|LOC100629567|LOC100629567|transcript|XM_023654813.1|protein_coding|30/49|c.4497C>G|p.Asp1499Glu|4518/8593|4497/8412|1499/2803||
chr12	36142298	C	T	237.87	T|missense_variant|MODERATE|LOC100629567|LOC100629567|transcript|XM_023654813.1|protein_coding|30/49|c.5765C>T|p.Thr1922Met|5786/8593|5765/8412|1922/2803||
chr12	36142328	C	G	289.88	G|missense_variant|MODERATE|LOC100629567|LOC100629567|transcript|XM_023654813.1|protein_coding|30/49|c.5795C>G|p.Thr1932Ser|5816/8593|5795/8412|1932/2803||
chr12	36143383	C	T	753.88	T|missense_variant|MODERATE|LOC100629567|LOC100629567|transcript|XM_023654813.1|protein_coding|32/49|c.5935C>T|p.His1979Tyr|5956/8593|5935/8412|1979/2803||
chr12	36143386	G	A	749.88	A|missense_variant|MODERATE|LOC100629567|LOC100629567|transcript|XM_023654813.1|protein_coding|32/49|c.5938G>A|p.Gly1980Arg|5959/8593|5938/8412|1980/2803||
chr12	36271346	C	G	804.46	G|missense_variant|MODERATE|MUC5B|MUC5B|transcript|XM_023654968.1|protein_coding|25/51|c.3233C>G|p.Thr1078Ser|3280/12066|3233/11463|1078/3820||,G|intron_variant|MODIFIER|TOLLIP|TOLLIP|transcript|XM_023654812.1|protein_coding|5/6|c.611-19024G>C||||||
chr12	36275419	C	A	646.46	A|missense_variant|MODERATE|MUC5B|MUC5B|transcript|XM_023654968.1|protein_coding|32/51|c.5264C>A|p.Thr1755Asn|5311/12066|5264/11463|1755/3820||,A|intron_variant|MODIFIER|TOLLIP|TOLLIP|transcript|XM_023654812.1|protein_coding|5/6|c.611-23097G>T||||||
chr12	36276165	G	A	629.46	A|missense_variant|MODERATE|MUC5B|MUC5B|transcript|XM_023654968.1|protein_coding|32/51|c.6010G>A|p.Ala2004Thr|6057/12066|6010/11463|2004/3820||,A|intron_variant|MODIFIER|TOLLIP|TOLLIP|transcript|XM_023654812.1|protein_coding|5/6|c.611-23843C>T||||||
chr12	36276333	G	A	690.47	A|missense_variant|MODERATE|MUC5B|MUC5B|transcript|XM_023654968.1|protein_coding|32/51|c.6178G>A|p.Glu2060Lys|6225/12066|6178/11463|2060/3820||,A|intron_variant|MODIFIER|TOLLIP|TOLLIP|transcript|XM_023654812.1|protein_coding|5/6|c.611-24011C>T||||||
chr12	36279182	C	T	790.51	T|missense_variant|MODERATE|MUC5B|MUC5B|transcript|XM_023654968.1|protein_coding|33/51|c.7639C>T|p.Arg2547Trp|7686/12066|7639/11463|2547/3820||,T|intron_variant|MODIFIER|TOLLIP|TOLLIP|transcript|XM_023654812.1|protein_coding|5/6|c.611-26860G>A||||||
chr12	36280031	G	A	75.7	A|missense_variant|MODERATE|MUC5B|MUC5B|transcript|XM_023654968.1|protein_coding|33/51|c.8488G>A|p.Glu2830Lys|8535/12066|8488/11463|2830/3820||,A|intron_variant|MODIFIER|TOLLIP|TOLLIP|transcript|XM_023654812.1|protein_coding|5/6|c.611-27709C>T||||||
chr12	36640068	G	A	717.46	A|missense_variant|MODERATE|LOC102148181|LOC102148181|transcript|XM_023654831.1|protein_coding|6/11|c.274C>T|p.His92Tyr|4960/6666|274/1170|92/389||,A|missense_variant|MODERATE|LOC102148181|LOC102148181|transcript|XM_023654843.1|protein_coding|6/10|c.274C>T|p.His92Tyr|6656/8296|274/1104|92/367||,A|missense_variant|MODERATE|LOC102148181|LOC102148181|transcript|XM_023654833.1|protein_coding|7/12|c.2…
chr13	6520908	G	A	869.46	A|missense_variant|MODERATE|LOC111767623|LOC111767623|transcript|XM_023616859.1|protein_coding|16/30|c.1676G>A|p.Gly559Glu|1726/4091|1676/4041|559/1346||,A|upstream_gene_variant|MODIFIER|LOC111776186|LOC111776186|transcript|XR_002812155.1|pseudogene||n.-1695G>A|||||1695|
chr13	6536747	G	A	857.46	A|missense_variant|MODERATE|LOC111767623|LOC111767623|transcript|XM_023616859.1|protein_coding|23/30|c.2998G>A|p.Ala1000Thr|3048/4091|2998/4041|1000/1346||
chr13	6549850	C	T	590.46	T|missense_variant|MODERATE|LOC111767623|LOC111767623|transcript|XM_023616859.1|protein_coding|30/30|c.3812C>T|p.Ala1271Val|3862/4091|3812/4041|1271/1346||
chr13	6743529	G	A	1023	A|missense_variant|MODERATE|LOC100067882|LOC100067882|transcript|XM_023616812.1|protein_coding|3/3|c.511G>A|p.Gly171Arg|3227/5724|511/1374|171/457||,A|missense_variant|MODERATE|LOC100067882|LOC100067882|transcript|XM_023616815.1|protein_coding|3/3|c.511G>A|p.Gly171Arg|2681/5178|511/1374|171/457||,A|missense_variant|MODERATE|LOC100067882|LOC100067882|transcript|XM_023616813.1|protein_coding|3/3|c.…
chr13	7314503	A	G	1406.01	G|missense_variant&splice_region_variant|MODERATE|CYP3A95|CYP3A95|transcript|NM_001190940.1|protein_coding|9/13|c.800A>G|p.Gln267Arg|800/1512|800/1512|267/503||
chr13	7318187	T	C	1168.01	C|missense_variant&splice_region_variant|MODERATE|CYP3A95|CYP3A95|transcript|NM_001190940.1|protein_coding|10/13|c.866T>C|p.Val289Ala|866/1512|866/1512|289/503||
chr13	7467014	T	G	1222.06	G|missense_variant|MODERATE|CYP3A97|CYP3A97|transcript|NM_001146164.2|protein_coding|6/13|c.453T>G|p.His151Gln|453/1849|453/1512|151/503||,G|missense_variant|MODERATE|CYP3A97|CYP3A97|transcript|XM_014729837.2|protein_coding|3/10|c.114T>G|p.His38Gln|427/1814|114/1173|38/390||
chr13	7477959	G	A	1368.02	A|missense_variant|MODERATE|CYP3A97|CYP3A97|transcript|NM_001146164.2|protein_coding|10/13|c.901G>A|p.Val301Met|901/1849|901/1512|301/503||,A|missense_variant|MODERATE|CYP3A97|CYP3A97|transcript|XM_014729837.2|protein_coding|7/10|c.562G>A|p.Val188Met|875/1814|562/1173|188/390||
chr13	7480691	A	G	1364.01	G|missense_variant|MODERATE|CYP3A97|CYP3A97|transcript|NM_001146164.2|protein_coding|11/13|c.1169A>G|p.Lys390Arg|1169/1849|1169/1512|390/503||,G|missense_variant|MODERATE|CYP3A97|CYP3A97|transcript|XM_014729837.2|protein_coding|8/10|c.830A>G|p.Lys277Arg|1143/1814|830/1173|277/390||
chr13	7579937	G	A	768	A|missense_variant|MODERATE|LOC100068123|LOC100068123|transcript|XM_001498007.4|protein_coding|4/13|c.313C>T|p.Arg105Trp|431/2080|313/1512|105/503||,A|missense_variant|MODERATE|LOC100068123|LOC100068123|transcript|XM_014729864.2|protein_coding|4/13|c.313C>T|p.Arg105Trp|431/2008|313/1440|105/479||
chr13	7661074	G	C	825.02	C|missense_variant|MODERATE|LOC106781514|LOC106781514|transcript|XM_014729868.2|protein_coding|1/1|c.100C>G|p.Leu34Val|100/1040|100/861|34/286||
chr13	7751085	G	C	560.01	C|missense_variant|MODERATE|LOC100068271|LOC100068271|transcript|XM_023616820.1|protein_coding|1/1|c.796C>G|p.Arg266Gly|8094/9655|796/960|266/319||
chr13	7751195	C	T	728.01	T|missense_variant|MODERATE|LOC100068271|LOC100068271|transcript|XM_023616820.1|protein_coding|1/1|c.686G>A|p.Arg229His|7984/9655|686/960|229/319||
chr13	7751588	A	G	1119.01	G|missense_variant|MODERATE|LOC100068271|LOC100068271|transcript|XM_023616820.1|protein_coding|1/1|c.293T>C|p.Val98Ala|7591/9655|293/960|98/319||
chr13	8270842	C	T	112.76	T|missense_variant|MODERATE|LOC111776188|LOC111776188|transcript|XM_023655313.1|protein_coding|2/6|c.352G>A|p.Glu118Lys|485/1517|352/1023|118/340||,T|missense_variant|MODERATE|LOC111776188|LOC111776188|transcript|XM_023655316.1|protein_coding|2/9|c.352G>A|p.Glu118Lys|485/4076|352/909|118/302||,T|missense_variant|MODERATE|LOC111776188|LOC111776188|transcript|XM_023655317.1|protein_coding|2/8|c.352…
chr13	8642218	G	C	1277.01	C|missense_variant|MODERATE|GAL3ST4|GAL3ST4|transcript|XM_001505054.3|protein_coding|4/4|c.577C>G|p.Arg193Gly|1063/2379|577/1461|193/486||,C|missense_variant|MODERATE|GAL3ST4|GAL3ST4|transcript|XM_023655328.1|protein_coding|3/3|c.577C>G|p.Arg193Gly|858/2174|577/1461|193/486||,C|upstream_gene_variant|MODIFIER|C13H7orf43|C13H7orf43|transcript|XM_023655327.1|protein_coding||c.-1719C>G|||||1463|
chr13	8708226	C	T	2116.04	T|missense_variant|MODERATE|PILRA|PILRA|transcript|XM_023655340.1|protein_coding|2/7|c.241C>T|p.Arg81Trp|338/1292|241/984|81/327||
chr13	10348783	GGCCCGCGCCCCCCGCCAC	G	819.43	G|conservative_inframe_deletion|MODERATE|LOC100059630|LOC100059630|transcript|XM_023655397.1|protein_coding|9/9|c.1687_1704delACGCCCGCGCCCCCCGCC|p.Thr563_Ala568del|1787/2284|1687/2007|563/668||INFO_REALIGN_3_PRIME,G|conservative_inframe_deletion|MODERATE|LOC100059630|LOC100059630|transcript|XM_023655399.1|protein_coding|9/9|c.1651_1668delACGCCCGCGCCCCCCGCC|p.Thr551_Ala556del|1751/2248|1651/1971|5…
chr13	10464078	T	C	826.46	C|missense_variant|MODERATE|LOC100060748|LOC100060748|transcript|XM_001492921.6|protein_coding|6/21|c.500A>G|p.Gln167Arg|630/3035|500/2409|167/802||,C|missense_variant|MODERATE|LOC100060748|LOC100060748|transcript|XM_023655407.1|protein_coding|6/20|c.500A>G|p.Gln167Arg|632/2899|500/2271|167/756||,C|non_coding_transcript_exon_variant|MODIFIER|LOC100060748|LOC100060748|transcript|XR_002812183.1|pse…
chr13	12363186	G	C	1106	C|missense_variant|MODERATE|LOC111767634|LOC111767634|transcript|XM_023616875.1|protein_coding|2/4|c.767C>G|p.Ala256Gly|767/3654|767/927|256/308||,C|5_prime_UTR_variant|MODIFIER|GTF2I|GTF2I|transcript|XM_023655496.1|protein_coding|1/35|c.-19G>C|||||22351|,C|5_prime_UTR_variant|MODIFIER|GTF2I|GTF2I|transcript|XM_023655497.1|protein_coding|1/35|c.-19G>C|||||22351|,C|5_prime_UTR_variant|MODIFIER|GTF…
chr13	17866264	C	T	802.47	T|missense_variant|MODERATE|CALN1|CALN1|transcript|XM_023655511.1|protein_coding|3/8|c.71G>A|p.Gly24Glu|654/8897|71/786|24/261||,T|missense_variant|MODERATE|CALN1|CALN1|transcript|XM_023655520.1|protein_coding|2/6|c.71G>A|p.Gly24Glu|867/8966|71/642|24/213||,T|missense_variant|MODERATE|CALN1|CALN1|transcript|XM_023655512.1|protein_coding|2/7|c.71G>A|p.Gly24Glu|350/8593|71/786|24/261||,T|5_prime_UT…
chr13	19012757	A	T	527.46	T|stop_gained|HIGH|NUPR2|NUPR2|transcript|XM_023616876.1|protein_coding|2/3|c.331A>T|p.Lys111*|331/900|331/678|111/225||
chr13	19046211	C	A	560.46	A|missense_variant|MODERATE|SUMF2|SUMF2|transcript|XM_001493334.6|protein_coding|1/9|c.55G>T|p.Val19Phe|70/1760|55/981|19/326||,A|missense_variant|MODERATE|SUMF2|SUMF2|transcript|XM_014729945.2|protein_coding|1/8|c.55G>T|p.Val19Phe|70/1675|55/849|19/282||,A|missense_variant|MODERATE|SUMF2|SUMF2|transcript|XM_023655547.1|protein_coding|1/8|c.55G>T|p.Val19Phe|70/1670|55/891|19/296||,A|missense_vari…
chr13	19502166	C	T	747.47	T|missense_variant|MODERATE|SLC5A2|SLC5A2|transcript|XM_001495481.5|protein_coding|14/14|c.1871G>A|p.Gly624Asp|1871/2276|1871/2022|624/673||,T|3_prime_UTR_variant|MODIFIER|C13H16orf58|C13H16orf58|transcript|XM_014729997.2|protein_coding|13/13|c.*527C>T|||||527|,T|3_prime_UTR_variant|MODIFIER|C13H16orf58|C13H16orf58|transcript|XM_001495460.4|protein_coding|13/13|c.*471C>T|||||471|,T|intron_variant…
chr13	19522852	C	T	644.47	T|missense_variant|MODERATE|ARMC5|ARMC5|transcript|XM_001915369.4|protein_coding|3/6|c.1343G>A|p.Arg448Gln|2396/4146|1343/2823|448/940||,T|missense_variant|MODERATE|ARMC5|ARMC5|transcript|XM_023655573.1|protein_coding|3/6|c.794G>A|p.Arg265Gln|1121/2871|794/2274|265/757||
chr13	19809668	C	T	729.47	T|missense_variant|MODERATE|PRSS53|PRSS53|transcript|XM_023655593.1|protein_coding|8/8|c.1555C>T|p.Pro519Ser|2909/3222|1555/1800|519/599||,T|missense_variant|MODERATE|PRSS53|PRSS53|transcript|XM_023655597.1|protein_coding|9/9|c.1474C>T|p.Pro492Ser|2828/3141|1474/1719|492/572||,T|missense_variant|MODERATE|PRSS53|PRSS53|transcript|XM_023655598.1|protein_coding|8/8|c.1327C>T|p.Pro443Ser|3425/3738|13…
chr13	19816886	C	T	553.46	T|missense_variant|MODERATE|ZNF646|ZNF646|transcript|XM_023655583.1|protein_coding|2/3|c.311G>A|p.Arg104Lys|520/6214|311/5763|104/1920||,T|missense_variant|MODERATE|ZNF646|ZNF646|transcript|XM_023655588.1|protein_coding|2/3|c.311G>A|p.Arg104Lys|520/5752|311/5487|104/1828||,T|missense_variant|MODERATE|ZNF646|ZNF646|transcript|XM_023655584.1|protein_coding|2/3|c.311G>A|p.Arg104Lys|650/6344|311/5763…
chr13	19957856	G	C	831.47	C|missense_variant|MODERATE|LOC100065094|LOC100065094|transcript|XM_005598767.3|protein_coding|2/4|c.61C>G|p.Pro21Ala|140/5054|61/603|21/200||,C|upstream_gene_variant|MODIFIER|BCL7C|BCL7C|transcript|XM_023655612.1|protein_coding||c.-3948G>C|||||3694|,C|upstream_gene_variant|MODIFIER|BCL7C|BCL7C|transcript|XM_005598940.3|protein_coding||c.-3948G>C|||||3694|,C|downstream_gene_variant|MODIFIER|LOC10…
chr13	20109666	G	A	964.47	A|missense_variant|MODERATE|SRCAP|SRCAP|transcript|XM_023655615.1|protein_coding|25/34|c.5122C>T|p.Pro1708Ser|5541/10106|5122/9687|1708/3228||,A|missense_variant|MODERATE|SRCAP|SRCAP|transcript|XM_023655618.1|protein_coding|25/34|c.5122C>T|p.Pro1708Ser|5543/10499|5122/9687|1708/3228||,A|missense_variant|MODERATE|SRCAP|SRCAP|transcript|XM_023655619.1|protein_coding|24/33|c.4936C>T|p.Pro1646Ser|535…
chr13	20241329	C	T	931.46	T|missense_variant|MODERATE|LOC102149734|LOC102149734|transcript|XM_014730014.2|protein_coding|5/7|c.1063C>T|p.Pro355Ser|1465/3864|1063/2589|355/862||
chr13	20719387	G	A	738.47	A|missense_variant|MODERATE|YPEL3|YPEL3|transcript|XM_001915616.5|protein_coding|1/4|c.13C>T|p.Pro5Ser|416/1367|13/564|5/187||,A|missense_variant|MODERATE|YPEL3|YPEL3|transcript|XM_023616040.1|protein_coding|1/3|c.13C>T|p.Pro5Ser|416/1258|13/432|5/143||,A|upstream_gene_variant|MODIFIER|TBX6|TBX6|transcript|XM_005598805.3|protein_coding||c.-3823C>T|||||3604|,A|downstream_gene_variant|MODIFIER|GDPD…
chr13	21037750	G	C	716.46	C|missense_variant|MODERATE|NFATC2IP|NFATC2IP|transcript|XM_005598820.3|protein_coding|1/8|c.101G>C|p.Arg34Pro|1173/4327|101/1248|34/415||,C|downstream_gene_variant|MODIFIER|CD19|CD19|transcript|XM_023655028.1|protein_coding||c.*4574G>C|||||2632|
chr13	23072624	G	A	500.47	A|missense_variant|MODERATE|ZKSCAN2|ZKSCAN2|transcript|XM_001493534.4|protein_coding|1/7|c.151C>T|p.Arg51Trp|809/7277|151/2907|51/968||
chr13	24049795	C	T	676.49	T|missense_variant|MODERATE|TNRC6A|TNRC6A|transcript|XM_023616094.1|protein_coding|6/25|c.1754G>A|p.Ser585Asn|1984/8509|1754/5856|585/1951||,T|missense_variant|MODERATE|TNRC6A|TNRC6A|transcript|XM_023616103.1|protein_coding|2/21|c.1028G>A|p.Ser343Asn|1334/7859|1028/5130|343/1709||,T|missense_variant|MODERATE|TNRC6A|TNRC6A|transcript|XM_005598840.3|protein_coding|3/22|c.1652G>A|p.Ser551Asn|1668/81…
chr13	24858906	C	T	973.47	T|missense_variant|MODERATE|ERN2|ERN2|transcript|XM_023616112.1|protein_coding|15/22|c.1654C>T|p.Arg552Cys|1748/3059|1654/2781|552/926||,T|missense_variant|MODERATE|ERN2|ERN2|transcript|XM_023616113.1|protein_coding|15/22|c.1651C>T|p.Arg551Cys|1744/3055|1651/2778|551/925||,T|missense_variant|MODERATE|ERN2|ERN2|transcript|XM_023616114.1|protein_coding|13/20|c.1435C>T|p.Arg479Cys|1518/2829|1435/256…
chr13	28631557	C	T	947.46	T|missense_variant|MODERATE|KNOP1|KNOP1|transcript|XM_001487959.4|protein_coding|5/5|c.1346C>T|p.Thr449Met|1375/1999|1346/1530|449/509||,T|missense_variant|MODERATE|KNOP1|KNOP1|transcript|XM_023616227.1|protein_coding|4/4|c.1277C>T|p.Thr426Met|1306/1930|1277/1461|426/486||,T|missense_variant|MODERATE|KNOP1|KNOP1|transcript|XM_023616228.1|protein_coding|5/5|c.1193C>T|p.Thr398Met|1532/2156|1193/137…
chr13	28821967	G	C	710.46	C|missense_variant|MODERATE|GDE1|GDE1|transcript|XM_001488082.4|protein_coding|1/6|c.58G>C|p.Val20Leu|193/1594|58/996|20/331||,C|upstream_gene_variant|MODIFIER|CCP110|CCP110|transcript|NM_001309278.1|protein_coding||c.-2302C>G|||||1730|,C|upstream_gene_variant|MODIFIER|CCP110|CCP110|transcript|XM_001488040.5|protein_coding||c.-1917C>G|||||1684|,C|upstream_gene_variant|MODIFIER|CCP110|CCP110|trans…
chr13	29374464	G	T	937.47	T|missense_variant|MODERATE|SMG1|SMG1|transcript|XM_023616260.1|protein_coding|58/63|c.10079G>T|p.Ser3360Ile|10450/15901|10079/10983|3360/3660||,T|missense_variant|MODERATE|SMG1|SMG1|transcript|XM_023616261.1|protein_coding|59/64|c.9998G>T|p.Ser3333Ile|10169/15620|9998/10902|3333/3633||
chr13	30788464	G	A	1086.46	A|missense_variant&splice_region_variant|MODERATE|ABCC6|ABCC6|transcript|XM_023616266.1|protein_coding|7/31|c.794G>A|p.Arg265Gln|950/7711|794/4515|265/1504||
chr13	31185354	C	T	1014.47	T|missense_variant|MODERATE|MARF1|MARF1|transcript|XM_005598889.3|protein_coding|9/27|c.2060C>T|p.Ala687Val|2241/7762|2060/5235|687/1744||,T|missense_variant|MODERATE|MARF1|MARF1|transcript|XM_001489539.5|protein_coding|9/27|c.2060C>T|p.Ala687Val|2241/7759|2060/5232|687/1743||,T|missense_variant|MODERATE|MARF1|MARF1|transcript|XM_005598890.3|protein_coding|9/27|c.2057C>T|p.Ala686Val|2238/7759|205…
chr13	31185527	A	T	931.47	T|missense_variant|MODERATE|MARF1|MARF1|transcript|XM_005598889.3|protein_coding|10/27|c.2146A>T|p.Ser716Cys|2327/7762|2146/5235|716/1744||,T|missense_variant|MODERATE|MARF1|MARF1|transcript|XM_001489539.5|protein_coding|10/27|c.2146A>T|p.Ser716Cys|2327/7759|2146/5232|716/1743||,T|missense_variant|MODERATE|MARF1|MARF1|transcript|XM_005598890.3|protein_coding|10/27|c.2143A>T|p.Ser715Cys|2324/7759|…
chr13	34026969	G	A	1323	A|missense_variant|MODERATE|TXNDC11|TXNDC11|transcript|XM_023616307.1|protein_coding|8/12|c.1379G>A|p.Arg460Gln|1482/3083|1379/2868|460/955||,A|missense_variant|MODERATE|TXNDC11|TXNDC11|transcript|XM_023616308.1|protein_coding|8/13|c.1379G>A|p.Arg460Gln|1484/2561|1379/2337|460/778||,A|missense_variant|MODERATE|TXNDC11|TXNDC11|transcript|XM_023616309.1|protein_coding|4/8|c.644G>A|p.Arg215Gln|759/2…
chr13	34037498	G	A	1297	A|missense_variant|MODERATE|TXNDC11|TXNDC11|transcript|XM_023616307.1|protein_coding|12/12|c.2605G>A|p.Glu869Lys|2708/3083|2605/2868|869/955||,A|missense_variant|MODERATE|TXNDC11|TXNDC11|transcript|XM_023616309.1|protein_coding|8/8|c.1870G>A|p.Glu624Lys|1985/2360|1870/2133|624/710||,A|downstream_gene_variant|MODIFIER|SNN|SNN|transcript|XM_023616311.1|protein_coding||c.*3109C>T|||||373|,A|downstre…
chr13	34193752	C	T	923.39	T|missense_variant|MODERATE|LOC102148840|LOC102148840|transcript|XM_023655039.1|protein_coding|4/32|c.308C>T|p.Ala103Val|8257/13182|308/5160|103/1719||
chr13	34193779	G	T	978	T|missense_variant|MODERATE|LOC102148840|LOC102148840|transcript|XM_023655039.1|protein_coding|4/32|c.335G>T|p.Arg112Leu|8284/13182|335/5160|112/1719||
chr13	34673024	G	A	937.46	A|missense_variant|MODERATE|CIITA|CIITA|transcript|XM_014730117.2|protein_coding|11/20|c.1817C>T|p.Ala606Val|2387/4862|1817/3621|606/1206||,A|missense_variant|MODERATE|CIITA|CIITA|transcript|XM_014730124.2|protein_coding|11/20|c.1514C>T|p.Ala505Val|1659/4134|1514/3318|505/1105||,A|missense_variant|MODERATE|CIITA|CIITA|transcript|XM_014730120.2|protein_coding|11/20|c.1586C>T|p.Ala529Val|1706/4181|…
chr13	36295854	GGCT	G	1076.01	G|conservative_inframe_deletion|MODERATE|CARHSP1|CARHSP1|transcript|XM_005598931.3|protein_coding|2/4|c.136_138delCTG|p.Leu46del|553/2902|136/519|46/172||INFO_REALIGN_3_PRIME,G|conservative_inframe_deletion|MODERATE|CARHSP1|CARHSP1|transcript|XM_023616349.1|protein_coding|2/4|c.61_63delCTG|p.Leu21del|182/2531|61/444|21/147||INFO_REALIGN_3_PRIME,G|conservative_inframe_deletion|MODERATE|CARHSP1|CAR…
chr13	38314782	T	C	1179.47	C|start_lost|HIGH|RBFOX1|RBFOX1|transcript|XM_023616841.1|protein_coding|1/17|c.1A>G|p.Met1?|121/1648|1/1419|1/472||,C|start_lost|HIGH|RBFOX1|RBFOX1|transcript|XM_023616846.1|protein_coding|1/16|c.1A>G|p.Met1?|117/4047|1/1341|1/446||,C|start_lost|HIGH|RBFOX1|RBFOX1|transcript|XM_023616850.1|protein_coding|1/15|c.1A>G|p.Met1?|120/3969|1/1260|1/419||,C|start_lost|HIGH|RBFOX1|RBFOX1|transcript|XM_02…
chr13	39387397	C	T	582.46	T|missense_variant|MODERATE|PPL|PPL|transcript|XM_023616363.1|protein_coding|21/22|c.2519C>T|p.Ala840Val|2734/6282|2519/5271|840/1756||,T|downstream_gene_variant|MODIFIER|UBN1|UBN1|transcript|XM_023616365.1|protein_coding||c.*6609G>A|||||4472|,T|downstream_gene_variant|MODIFIER|UBN1|UBN1|transcript|XM_023616366.1|protein_coding||c.*6609G>A|||||4472|
chr13	39389607	A	C	590.46	C|missense_variant|MODERATE|PPL|PPL|transcript|XM_023616363.1|protein_coding|22/22|c.3961A>C|p.Lys1321Gln|4176/6282|3961/5271|1321/1756||,C|downstream_gene_variant|MODIFIER|UBN1|UBN1|transcript|XM_023616364.1|protein_coding||c.*5229T>G|||||4482|,C|downstream_gene_variant|MODIFIER|UBN1|UBN1|transcript|XM_023616365.1|protein_coding||c.*4399T>G|||||2262|,C|downstream_gene_variant|MODIFIER|UBN1|UBN1|…
chr13	39398977	C	T	664.47	T|missense_variant|MODERATE|UBN1|UBN1|transcript|XM_023616364.1|protein_coding|15/18|c.1997G>A|p.Cys666Tyr|2568/4750|1997/3432|666/1143||,T|missense_variant|MODERATE|UBN1|UBN1|transcript|XM_023616365.1|protein_coding|15/18|c.1997G>A|p.Cys666Tyr|2567/6109|1997/3402|666/1133||,T|missense_variant|MODERATE|UBN1|UBN1|transcript|XM_023616366.1|protein_coding|15/17|c.1997G>A|p.Cys666Tyr|2568/6020|1997/3…
chr13	39398978	A	G	830	G|missense_variant|MODERATE|UBN1|UBN1|transcript|XM_023616364.1|protein_coding|15/18|c.1996T>C|p.Cys666Arg|2567/4750|1996/3432|666/1143||,G|missense_variant|MODERATE|UBN1|UBN1|transcript|XM_023616365.1|protein_coding|15/18|c.1996T>C|p.Cys666Arg|2566/6109|1996/3402|666/1133||,G|missense_variant|MODERATE|UBN1|UBN1|transcript|XM_023616366.1|protein_coding|15/17|c.1996T>C|p.Cys666Arg|2567/6020|1996/3…
chr13	39408208	T	C	466.47	C|missense_variant|MODERATE|UBN1|UBN1|transcript|XM_023616364.1|protein_coding|11/18|c.1547A>G|p.Asn516Ser|2118/4750|1547/3432|516/1143||,C|missense_variant|MODERATE|UBN1|UBN1|transcript|XM_023616365.1|protein_coding|11/18|c.1547A>G|p.Asn516Ser|2117/6109|1547/3402|516/1133||,C|missense_variant|MODERATE|UBN1|UBN1|transcript|XM_023616366.1|protein_coding|11/17|c.1547A>G|p.Asn516Ser|2118/6020|1547/3…
chr13	39510376	T	C	1055.48	C|missense_variant|MODERATE|C13H16orf71|C13H16orf71|transcript|XM_014730168.2|protein_coding|9/9|c.1495A>G|p.Arg499Gly|1731/2340|1495/1575|499/524||,C|missense_variant|MODERATE|C13H16orf71|C13H16orf71|transcript|XM_023616395.1|protein_coding|9/9|c.1495A>G|p.Arg499Gly|1803/2412|1495/1575|499/524||,C|missense_variant|MODERATE|C13H16orf71|C13H16orf71|transcript|XM_023616396.1|protein_coding|9/9|c.14…
chr13	39512008	C	G	1099	G|missense_variant|MODERATE|C13H16orf71|C13H16orf71|transcript|XM_014730168.2|protein_coding|7/9|c.1078G>C|p.Val360Leu|1314/2340|1078/1575|360/524||,G|missense_variant|MODERATE|C13H16orf71|C13H16orf71|transcript|XM_023616395.1|protein_coding|7/9|c.1078G>C|p.Val360Leu|1386/2412|1078/1575|360/524||,G|missense_variant|MODERATE|C13H16orf71|C13H16orf71|transcript|XM_023616396.1|protein_coding|7/9|c.10…
chr13	39516486	T	C	898.48	C|missense_variant|MODERATE|C13H16orf71|C13H16orf71|transcript|XM_014730168.2|protein_coding|4/9|c.370A>G|p.Ser124Gly|606/2340|370/1575|124/524||,C|missense_variant|MODERATE|C13H16orf71|C13H16orf71|transcript|XM_023616395.1|protein_coding|4/9|c.370A>G|p.Ser124Gly|678/2412|370/1575|124/524||,C|missense_variant|MODERATE|C13H16orf71|C13H16orf71|transcript|XM_023616396.1|protein_coding|4/9|c.370A>G|p…
chr13	39623581	C	T	686.49	T|missense_variant|MODERATE|C13H16orf96|C13H16orf96|transcript|XM_023616398.1|protein_coding|16/17|c.3292G>A|p.Glu1098Lys|4622/4786|3292/3324|1098/1107||,T|missense_variant|MODERATE|C13H16orf96|C13H16orf96|transcript|XM_023616401.1|protein_coding|16/17|c.3277G>A|p.Glu1093Lys|4602/4766|3277/3309|1093/1102||,T|missense_variant|MODERATE|C13H16orf96|C13H16orf96|transcript|XM_023616399.1|protein_codin…
chr13	41071868	G	A	724.66	A|missense_variant|MODERATE|FLYWCH2|FLYWCH2|transcript|XM_001498637.4|protein_coding|2/3|c.287C>T|p.Pro96Leu|526/844|287/420|96/139||,A|missense_variant|MODERATE|FLYWCH2|FLYWCH2|transcript|XM_005599048.3|protein_coding|3/4|c.287C>T|p.Pro96Leu|682/1000|287/420|96/139||,A|missense_variant|MODERATE|FLYWCH2|FLYWCH2|transcript|XM_023616512.1|protein_coding|3/4|c.287C>T|p.Pro96Leu|818/1136|287/420|96/1…
chr13	41189469	C	T	831.46	T|missense_variant|MODERATE|ZG16B|ZG16B|transcript|XM_014730156.2|protein_coding|3/3|c.245C>T|p.Pro82Leu|275/644|245/513|82/170||,T|upstream_gene_variant|MODIFIER|LOC106781570|LOC106781570|transcript|XM_014730157.2|protein_coding||c.-3467C>T|||||3467|
chr13	41216536	G	C	1243.56	C|missense_variant|MODERATE|LOC106781570|LOC106781570|transcript|XM_014730157.2|protein_coding|3/7|c.241G>C|p.Val81Leu|241/1068|241/933|81/310||
chr13	41566063	C	A	786.46	A|missense_variant|MODERATE|TEDC2|TEDC2|transcript|XM_005599055.3|protein_coding|2/11|c.58G>T|p.Ala20Ser|108/1557|58/1488|20/495||,A|missense_variant|MODERATE|TEDC2|TEDC2|transcript|XM_005599056.3|protein_coding|2/10|c.58G>T|p.Ala20Ser|108/1503|58/1434|20/477||,A|missense_variant|MODERATE|TEDC2|TEDC2|transcript|XM_005599057.3|protein_coding|2/11|c.58G>T|p.Ala20Ser|108/2057|58/1290|20/429||,A|miss…
chr13	41566187	G	T	675.69	T|missense_variant|MODERATE|TEDC2|TEDC2|transcript|XM_005599055.3|protein_coding|1/11|c.22C>A|p.Arg8Ser|72/1557|22/1488|8/495||,T|missense_variant|MODERATE|TEDC2|TEDC2|transcript|XM_005599056.3|protein_coding|1/10|c.22C>A|p.Arg8Ser|72/1503|22/1434|8/477||,T|missense_variant|MODERATE|TEDC2|TEDC2|transcript|XM_005599057.3|protein_coding|1/11|c.22C>A|p.Arg8Ser|72/2057|22/1290|8/429||,T|missense_vari…
chr13	41906859	C	T	842.46	T|missense_variant|MODERATE|PKD1|PKD1|transcript|XM_023616583.1|protein_coding|15/46|c.5821C>T|p.Arg1941Trp|5997/14158|5821/12921|1941/4306||,T|upstream_gene_variant|MODIFIER|MIR9141|MIR9141|transcript|NR_128175.1|pseudogene||n.-1101C>T|||||1101|
chr13	41912455	C	T	65.46	T|missense_variant|MODERATE|PKD1|PKD1|transcript|XM_023616583.1|protein_coding|23/46|c.8507C>T|p.Pro2836Leu|8683/14158|8507/12921|2836/4306||,T|downstream_gene_variant|MODIFIER|MIR9141|MIR9141|transcript|NR_128175.1|pseudogene||n.*4351C>T|||||4351|
chr13	41915604	G	A	509.48	A|missense_variant|MODERATE|PKD1|PKD1|transcript|XM_023616583.1|protein_coding|28/46|c.9598G>A|p.Val3200Ile|9774/14158|9598/12921|3200/4306||
chr13	41981881	C	G	803.46	G|missense_variant|MODERATE|SLC9A3R2|SLC9A3R2|transcript|XM_023616587.1|protein_coding|2/7|c.382G>C|p.Ala128Pro|536/2161|382/1017|128/338||,G|missense_variant|MODERATE|SLC9A3R2|SLC9A3R2|transcript|XM_023616588.1|protein_coding|2/7|c.382G>C|p.Ala128Pro|536/2158|382/1014|128/337||,G|missense_variant|MODERATE|SLC9A3R2|SLC9A3R2|transcript|XM_023616589.1|protein_coding|2/6|c.382G>C|p.Ala128Pro|536/209…
chr13	42006889	A	ACAG	709.43	ACAG|conservative_inframe_insertion|MODERATE|ZNF598|ZNF598|transcript|XM_023616594.1|protein_coding|7/12|c.1081_1083dupCAG|p.Gln361dup|1125/3375|1084/2718|362/905||INFO_REALIGN_3_PRIME,ACAG|conservative_inframe_insertion|MODERATE|ZNF598|ZNF598|transcript|XM_023616595.1|protein_coding|7/12|c.1072_1074dupCAG|p.Gln358dup|1116/3366|1075/2709|359/902||INFO_REALIGN_3_PRIME,ACAG|upstream_gene_variant|MO…
chr13	42026316	C	T	773.49	T|missense_variant|MODERATE|NOXO1|NOXO1|transcript|XM_023616597.1|protein_coding|9/12|c.464C>T|p.Pro155Leu|1003/1870|464/1131|155/376||,T|missense_variant|MODERATE|NOXO1|NOXO1|transcript|XM_023616598.1|protein_coding|9/12|c.464C>T|p.Pro155Leu|1196/2063|464/1131|155/376||,T|missense_variant|MODERATE|NOXO1|NOXO1|transcript|XM_023616601.1|protein_coding|10/13|c.464C>T|p.Pro155Leu|1099/1966|464/1131|…
chr13	42057122	C	T	1211	T|missense_variant|MODERATE|MSRB1|MSRB1|transcript|NM_001170424.1|protein_coding|4/4|c.335C>T|p.Ala112Val|386/493|335/351|112/116||,T|upstream_gene_variant|MODIFIER|HS3ST6|HS3ST6|transcript|XM_005615201.3|protein_coding||c.-12671C>T|||||4987|,T|upstream_gene_variant|MODIFIER|HS3ST6|HS3ST6|transcript|XM_023616604.1|protein_coding||c.-12671C>T|||||4339|,T|downstream_gene_variant|MODIFIER|RPL3L|RPL3…
chr13	42233550	G	A	746	A|missense_variant|MODERATE|MAPK8IP3|MAPK8IP3|transcript|XM_023616612.1|protein_coding|24/33|c.2891C>T|p.Ala964Val|3058/5722|2891/4059|964/1352||,A|missense_variant|MODERATE|MAPK8IP3|MAPK8IP3|transcript|XM_023616635.1|protein_coding|19/28|c.2084C>T|p.Ala695Val|2221/4885|2084/3252|695/1083||,A|missense_variant|MODERATE|MAPK8IP3|MAPK8IP3|transcript|XM_023616613.1|protein_coding|24/33|c.2888C>T|p.Al…
chr13	43078806	G	A	886.47	A|missense_variant|MODERATE|CHTF18|CHTF18|transcript|XM_023616681.1|protein_coding|2/22|c.254C>T|p.Pro85Leu|349/3257|254/2943|85/980||,A|upstream_gene_variant|MODIFIER|RPUSD1|RPUSD1|transcript|XM_023616683.1|protein_coding||c.-1011G>A|||||850|,A|upstream_gene_variant|MODIFIER|CHTF18|CHTF18|transcript|XM_023616682.1|protein_coding||c.-265C>T|||||95|
chr13	43127790	A	G	845.49	G|missense_variant|MODERATE|CCDC78|CCDC78|transcript|XM_023616687.1|protein_coding|11/15|c.1085A>G|p.Gln362Arg|1344/1844|1085/1467|362/488||,G|upstream_gene_variant|MODIFIER|HAGHL|HAGHL|transcript|XM_023616688.1|protein_coding||c.-3201T>C|||||3040|,G|upstream_gene_variant|MODIFIER|HAGHL|HAGHL|transcript|XM_023616689.1|protein_coding||c.-3192T>C|||||3041|,G|upstream_gene_variant|MODIFIER|HAGHL|HAG…
chr13	43173240	C	T	983.46	T|missense_variant|MODERATE|RHOT2|RHOT2|transcript|XM_023616706.1|protein_coding|16/18|c.1633G>A|p.Ala545Thr|1741/2523|1633/2040|545/679||,T|missense_variant|MODERATE|RHOT2|RHOT2|transcript|XM_023616712.1|protein_coding|15/17|c.1456G>A|p.Ala486Thr|1647/2429|1456/1863|486/620||,T|missense_variant|MODERATE|RHOT2|RHOT2|transcript|XM_023616710.1|protein_coding|16/18|c.1618G>A|p.Ala540Thr|1710/2492|16…
chr13	43186383	A	C	885.47	C|missense_variant|MODERATE|WDR90|WDR90|transcript|XM_023616697.1|protein_coding|28/43|c.3360T>G|p.Asp1120Glu|3487/5972|3360/5592|1120/1863||,C|missense_variant|MODERATE|WDR90|WDR90|transcript|XM_023616705.1|protein_coding|24/39|c.2727T>G|p.Asp909Glu|2926/5411|2727/4959|909/1652||,C|missense_variant|MODERATE|WDR90|WDR90|transcript|XM_023616698.1|protein_coding|28/43|c.3360T>G|p.Asp1120Glu|3487/59…
chr13	43193059	G	A	600.46	A|missense_variant|MODERATE|WDR90|WDR90|transcript|XM_023616697.1|protein_coding|9/43|c.983C>T|p.Pro328Leu|1110/5972|983/5592|328/1863||,A|missense_variant|MODERATE|WDR90|WDR90|transcript|XM_023616705.1|protein_coding|5/39|c.350C>T|p.Pro117Leu|549/5411|350/4959|117/1652||,A|missense_variant|MODERATE|WDR90|WDR90|transcript|XM_023616698.1|protein_coding|9/43|c.983C>T|p.Pro328Leu|1110/5963|983/5583|…
chr13	43268249	C	T	579.46	T|missense_variant|MODERATE|NHLRC4|NHLRC4|transcript|XM_023616734.1|protein_coding|2/2|c.979G>A|p.Val327Met|1141/2436|979/1137|327/378||,T|upstream_gene_variant|MODIFIER|PIGQ|PIGQ|transcript|XM_023616726.1|protein_coding||c.-2409G>A|||||2089|,T|upstream_gene_variant|MODIFIER|PIGQ|PIGQ|transcript|XM_023616727.1|protein_coding||c.-2942G>A|||||2415|,T|upstream_gene_variant|MODIFIER|PIGQ|PIGQ|transcr…
chr13	43268758	C	T	676.46	T|missense_variant|MODERATE|NHLRC4|NHLRC4|transcript|XM_023616734.1|protein_coding|2/2|c.470G>A|p.Arg157Gln|632/2436|470/1137|157/378||,T|upstream_gene_variant|MODIFIER|PIGQ|PIGQ|transcript|XM_023616726.1|protein_coding||c.-2918G>A|||||2598|,T|upstream_gene_variant|MODIFIER|PIGQ|PIGQ|transcript|XM_023616727.1|protein_coding||c.-3451G>A|||||2924|,T|upstream_gene_variant|MODIFIER|PIGQ|PIGQ|transcri…
chr13	43288472	C	T	661.46	T|missense_variant|MODERATE|CAPN15|CAPN15|transcript|XM_023616735.1|protein_coding|4/13|c.1675G>A|p.Glu559Lys|1969/5210|1675/3477|559/1158||,T|missense_variant|MODERATE|CAPN15|CAPN15|transcript|XM_023616741.1|protein_coding|4/13|c.1471G>A|p.Glu491Lys|1688/4929|1471/3273|491/1090||,T|missense_variant|MODERATE|CAPN15|CAPN15|transcript|XM_023616736.1|protein_coding|4/13|c.1675G>A|p.Glu559Lys|1969/51…
chr13	43739418	C	CCCG	875.34	CCCG|conservative_inframe_insertion|MODERATE|SNRNP25|SNRNP25|transcript|XM_023655045.1|protein_coding|2/6|c.269_271dupCGG|p.Ala90dup|271/1222|271/732|91/243||,CCCG|upstream_gene_variant|MODIFIER|POLR3K|POLR3K|transcript|XM_023616780.1|protein_coding||c.-324_-323insCCG|||||277|,CCCG|downstream_gene_variant|MODIFIER|RHBDF1|RHBDF1|transcript|XM_023616772.1|protein_coding||c.*3756_*3757insCCG|||||348…
chr14	111979	T	A	745.46	A|missense_variant|MODERATE|LOC102149317|LOC102149317|transcript|XM_023618347.1|protein_coding|3/11|c.581T>A|p.Leu194Gln|581/2066|581/1545|194/514||
chr14	580320	C	T	398.01	T|missense_variant|MODERATE|LOC100066205|LOC100066205|transcript|XM_001496555.3|protein_coding|1/1|c.929G>A|p.Arg310Lys|929/1092|929/948|310/315||
chr14	580402	TA	T	387.05	T|frameshift_variant|HIGH|LOC100066205|LOC100066205|transcript|XM_001496555.3|protein_coding|1/1|c.846delT|p.Thr283fs|846/1092|846/948|282/315||
chr14	866793	C	G	1205.46	G|missense_variant|MODERATE|LOC111767936|LOC111767936|transcript|XM_023618351.1|protein_coding|2/3|c.733G>C|p.Asp245His|733/1803|733/1260|245/419||,G|5_prime_UTR_variant|MODIFIER|MGAT1|MGAT1|transcript|XM_023616999.1|protein_coding|1/2|c.-148C>G|||||9609|,G|intron_variant|MODIFIER|MGAT1|MGAT1|transcript|XM_005599161.3|protein_coding|1/1|c.-123+5041C>G||||||,G|intron_variant|MODIFIER|MGAT1|MGAT1|t…
chr14	1261729	C	T	758.47	T|missense_variant&splice_region_variant|MODERATE|FLT4|FLT4|transcript|XM_023617000.1|protein_coding|26/30|c.3442C>T|p.Arg1148Cys|3501/5830|3442/4101|1148/1366||,T|missense_variant&splice_region_variant|MODERATE|FLT4|FLT4|transcript|XM_023617001.1|protein_coding|26/30|c.3442C>T|p.Arg1148Cys|3501/5827|3442/4098|1148/1365||
chr14	2996805	A	G	567.66	G|missense_variant|MODERATE|LOC100068050|LOC100068050|transcript|XM_005599673.1|protein_coding|1/1|c.133A>G|p.Ile45Val|133/930|133/930|45/309||
chr14	2997166	G	A	802.47	A|missense_variant|MODERATE|LOC100068050|LOC100068050|transcript|XM_005599673.1|protein_coding|1/1|c.494G>A|p.Arg165Gln|494/930|494/930|165/309||
chr14	2997222	A	C	655.46	C|missense_variant|MODERATE|LOC100068050|LOC100068050|transcript|XM_005599673.1|protein_coding|1/1|c.550A>C|p.Ile184Leu|550/930|550/930|184/309||
chr14	3864512	A	G	823.46	G|missense_variant|MODERATE|FAM193B|FAM193B|transcript|XM_023617089.1|protein_coding|3/9|c.467A>G|p.His156Arg|544/3072|467/2976|156/991||,G|missense_variant|MODERATE|FAM193B|FAM193B|transcript|XM_023617090.1|protein_coding|3/9|c.467A>G|p.His156Arg|545/3070|467/2973|156/990||,G|missense_variant|MODERATE|FAM193B|FAM193B|transcript|XM_023617099.1|protein_coding|3/9|c.467A>G|p.His156Arg|544/2380|467/…
chr14	4782366	A	G	1001.46	G|missense_variant|MODERATE|GPRIN1|GPRIN1|transcript|XM_023617172.1|protein_coding|3/3|c.193A>G|p.Thr65Ala|633/4242|193/2835|65/944||,G|missense_variant|MODERATE|GPRIN1|GPRIN1|transcript|XM_023617177.1|protein_coding|2/2|c.193A>G|p.Thr65Ala|520/4129|193/2835|65/944||,G|missense_variant|MODERATE|GPRIN1|GPRIN1|transcript|XM_023617173.1|protein_coding|3/3|c.193A>G|p.Thr65Ala|715/4324|193/2835|65/944…
chr14	10632865	T	G	1104.01	G|missense_variant|MODERATE|SPDL1|SPDL1|transcript|XM_023617266.1|protein_coding|11/11|c.1451A>C|p.Glu484Ala|1610/3384|1451/1866|484/621||,G|missense_variant|MODERATE|SPDL1|SPDL1|transcript|XM_023617269.1|protein_coding|11/13|c.1451A>C|p.Glu484Ala|1608/2122|1451/1815|484/604||,G|missense_variant|MODERATE|SPDL1|SPDL1|transcript|XM_001503223.5|protein_coding|11/12|c.1451A>C|p.Glu484Ala|1608/2544|14…
chr14	18276625	G	A	913.47	A|missense_variant|MODERATE|ATP10B|ATP10B|transcript|XM_005599238.3|protein_coding|25/26|c.3817G>A|p.Ala1273Thr|4340/7327|3817/4392|1273/1463||,A|missense_variant|MODERATE|ATP10B|ATP10B|transcript|XM_023617286.1|protein_coding|27/28|c.3817G>A|p.Ala1273Thr|4496/7483|3817/4392|1273/1463||,A|missense_variant|MODERATE|ATP10B|ATP10B|transcript|XM_023617287.1|protein_coding|26/27|c.3817G>A|p.Ala1273Thr…
chr14	18587761	G	A	902.03	A|missense_variant|MODERATE|CCNJL|CCNJL|transcript|XM_005599251.3|protein_coding|4/6|c.659G>A|p.Ser220Asn|674/3204|659/1470|220/489||,A|missense_variant|MODERATE|CCNJL|CCNJL|transcript|XM_023617300.1|protein_coding|4/6|c.353G>A|p.Ser118Asn|706/3236|353/1164|118/387||
chr14	20987727	A	G	619.46	G|missense_variant|MODERATE|FNDC9|FNDC9|transcript|XM_014730549.2|protein_coding|2/2|c.565A>G|p.Arg189Gly|7703/9607|565/675|189/224||,G|intron_variant|MODIFIER|CYFIP2|CYFIP2|transcript|XM_023617328.1|protein_coding|25/32|c.2748+2033T>C||||||,G|intron_variant|MODIFIER|CYFIP2|CYFIP2|transcript|XM_023617329.1|protein_coding|24/31|c.2748+2033T>C||||||,G|intron_variant|MODIFIER|CYFIP2|CYFIP2|transcrip…
chr14	20987791	G	A	999.47	A|missense_variant|MODERATE|FNDC9|FNDC9|transcript|XM_014730549.2|protein_coding|2/2|c.629G>A|p.Arg210Lys|7767/9607|629/675|210/224||,A|intron_variant|MODIFIER|CYFIP2|CYFIP2|transcript|XM_023617328.1|protein_coding|25/32|c.2748+1969C>T||||||,A|intron_variant|MODIFIER|CYFIP2|CYFIP2|transcript|XM_023617329.1|protein_coding|24/31|c.2748+1969C>T||||||,A|intron_variant|MODIFIER|CYFIP2|CYFIP2|transcrip…
chr14	21096699	C	T	484.46	T|missense_variant|MODERATE|ITK|ITK|transcript|XM_001503555.4|protein_coding|8/17|c.734G>A|p.Ser245Asn|896/4591|734/1863|245/620||,T|missense_variant|MODERATE|ITK|ITK|transcript|XM_014730550.2|protein_coding|8/17|c.734G>A|p.Ser245Asn|896/4567|734/1839|245/612||
chr14	21151543	G	A	662.46	A|missense_variant|MODERATE|FAM71B|FAM71B|transcript|XM_001500948.5|protein_coding|2/2|c.907G>A|p.Ala303Thr|1013/2036|907/1776|303/591||
chr14	21190701	A	G	563.47	G|missense_variant|MODERATE|HAVCR2|HAVCR2|transcript|XM_005599264.3|protein_coding|2/7|c.313A>G|p.Ser105Gly|509/3291|313/843|105/280||,G|missense_variant|MODERATE|HAVCR2|HAVCR2|transcript|XM_014730552.2|protein_coding|2/6|c.313A>G|p.Ser105Gly|509/3207|313/759|105/252||
chr14	25805711	G	A	713.47	A|missense_variant|MODERATE|FAT2|FAT2|transcript|XM_001917575.5|protein_coding|8/26|c.4351G>A|p.Ala1451Thr|4560/13473|4351/13053|1451/4350||
chr14	25811665	A	G	501.47	G|missense_variant|MODERATE|FAT2|FAT2|transcript|XM_001917575.5|protein_coding|10/26|c.5467A>G|p.Thr1823Ala|5676/13473|5467/13053|1823/4350||
chr14	25812826	G	A	467.47	A|missense_variant|MODERATE|FAT2|FAT2|transcript|XM_001917575.5|protein_coding|10/26|c.6628G>A|p.Glu2210Lys|6837/13473|6628/13053|2210/4350||
chr14	26817947	G	A	785.46	A|missense_variant|MODERATE|NDST1|NDST1|transcript|XM_023617409.1|protein_coding|14/18|c.2128C>T|p.Arg710Cys|2931/8510|2128/2715|710/904||,A|missense_variant|MODERATE|NDST1|NDST1|transcript|XM_023617418.1|protein_coding|12/16|c.2128C>T|p.Arg710Cys|5506/11085|2128/2715|710/904||,A|missense_variant|MODERATE|NDST1|NDST1|transcript|XM_023617416.1|protein_coding|12/16|c.2128C>T|p.Arg710Cys|2783/8362|2…
chr14	27120839	A	G	469.47	G|missense_variant|MODERATE|SLC6A7|SLC6A7|transcript|XM_001917708.5|protein_coding|1/14|c.61T>C|p.Tyr21His|413/4411|61/2466|21/821||,G|intron_variant|MODIFIER|LOC111767764|LOC111767764|transcript|XR_002799584.1|pseudogene|1/2|n.3580+519A>G||||||
chr14	27285241	T	C	802.46	C|missense_variant|MODERATE|TIGD6|TIGD6|transcript|NM_001242454.1|protein_coding|1/1|c.1378T>C|p.Ser460Pro|1378/1575|1378/1575|460/524||,C|upstream_gene_variant|MODIFIER|HMGXB3|HMGXB3|transcript|XM_005599303.3|protein_coding||c.-3434A>G|||||1457|,C|upstream_gene_variant|MODIFIER|HMGXB3|HMGXB3|transcript|XM_023617443.1|protein_coding||c.-4807A>G|||||4318|,C|upstream_gene_variant|MODIFIER|HMGXB3|HM…
chr14	27410428	G	A	1089.46	A|missense_variant|MODERATE|PPARGC1B|PPARGC1B|transcript|XM_023617445.1|protein_coding|5/12|c.739C>T|p.Leu247Phe|849/10627|739/3087|247/1028||
chr14	28277604	G	A	757.47	A|missense_variant|MODERATE|LOC111767767|LOC111767767|transcript|XM_023617469.1|protein_coding|1/3|c.551G>A|p.Arg184His|613/1054|551/810|184/269||,A|upstream_gene_variant|MODIFIER|ADRB2|ADRB2|transcript|NM_001257120.1|protein_coding||c.-792C>T|||||792|
chr14	28777368	CG	C	756.43	C|frameshift_variant|HIGH|LOC106781590|LOC106781590|transcript|XM_023618359.1|protein_coding|1/4|c.74delG|p.Gly25fs|253/644|74/465|25/154||INFO_REALIGN_3_PRIME
chr14	28777431	A	T	690.47	T|missense_variant|MODERATE|LOC106781590|LOC106781590|transcript|XM_023618359.1|protein_coding|1/4|c.134A>T|p.Gln45Leu|313/644|134/465|45/154||
chr14	29192363	T	A	685.47	A|missense_variant|MODERATE|SPINK14|SPINK14|transcript|XM_014730428.2|protein_coding|5/6|c.331A>T|p.Asn111Tyr|521/831|331/423|111/140||,A|missense_variant|MODERATE|SPINK14|SPINK14|transcript|XM_014730429.2|protein_coding|4/5|c.205A>T|p.Asn69Tyr|386/696|205/297|69/98||
chr14	29861647	T	C	1058.47	C|missense_variant|MODERATE|STK32A|STK32A|transcript|XM_023617482.1|protein_coding|10/12|c.1021A>G|p.Lys341Glu|1342/3387|1021/1218|341/405||,C|missense_variant|MODERATE|STK32A|STK32A|transcript|XM_001501773.4|protein_coding|11/13|c.994A>G|p.Lys332Glu|1266/1463|994/1191|332/396||
chr14	30280833	C	G	887.66	G|splice_acceptor_variant&intron_variant|HIGH|LOC111767772|LOC111767772|transcript|XR_002799599.1|pseudogene|2/2|n.879-1G>C||||||,G|intron_variant|MODIFIER|PPP2R2B|PPP2R2B|transcript|XM_023617483.1|protein_coding|2/9|c.268+38469C>G||||||,G|intron_variant|MODIFIER|PPP2R2B|PPP2R2B|transcript|XM_023617484.1|protein_coding|3/10|c.244+38469C>G||||||,G|intron_variant|MODIFIER|PPP2R2B|PPP2R2B|transcript…
chr14	30971535	G	A	994.47	A|missense_variant|MODERATE|SH3RF2|SH3RF2|transcript|XM_005599330.3|protein_coding|8/11|c.1502C>T|p.Thr501Met|1738/6040|1502/2217|501/738||,A|missense_variant|MODERATE|SH3RF2|SH3RF2|transcript|XM_023617496.1|protein_coding|8/11|c.1502C>T|p.Thr501Met|1627/5929|1502/2217|501/738||,A|missense_variant|MODERATE|SH3RF2|SH3RF2|transcript|XM_001917882.4|protein_coding|8/11|c.1502C>T|p.Thr501Met|1738/6022…
chr14	31023037	C	T	798.46	T|missense_variant|MODERATE|SH3RF2|SH3RF2|transcript|XM_005599330.3|protein_coding|3/11|c.427G>A|p.Asp143Asn|663/6040|427/2217|143/738||,T|missense_variant|MODERATE|SH3RF2|SH3RF2|transcript|XM_023617496.1|protein_coding|3/11|c.427G>A|p.Asp143Asn|552/5929|427/2217|143/738||,T|missense_variant|MODERATE|SH3RF2|SH3RF2|transcript|XM_001917882.4|protein_coding|3/11|c.427G>A|p.Asp143Asn|663/6022|427/219…
chr14	34349892	G	A	560.46	A|missense_variant|MODERATE|GNPDA1|GNPDA1|transcript|XM_001503958.6|protein_coding|5/7|c.415G>A|p.Gly139Ser|557/2690|415/870|139/289||
chr14	34401924	G	A	586.47	A|missense_variant|MODERATE|PCDH12|PCDH12|transcript|XM_005599337.3|protein_coding|1/4|c.2063G>A|p.Arg688Gln|2415/4335|2063/3603|688/1200||,A|non_coding_transcript_exon_variant|MODIFIER|PCDH12|PCDH12|transcript|XR_288276.3|pseudogene|1/3|n.2415G>A||||||
chr14	34406304	G	T	990.01	T|missense_variant|MODERATE|PCDH12|PCDH12|transcript|XM_005599337.3|protein_coding|2/4|c.2977G>T|p.Gly993Cys|3329/4335|2977/3603|993/1200||,T|intron_variant|MODIFIER|PCDH12|PCDH12|transcript|XR_288276.3|pseudogene|1/2|n.3233-1960G>T||||||
chr14	34480101	G	A	648.48	A|missense_variant|MODERATE|PCDH1|PCDH1|transcript|XM_001502033.6|protein_coding|6/6|c.3686G>A|p.Arg1229His|5076/6167|3686/3843|1229/1280||,A|missense_variant|MODERATE|PCDH1|PCDH1|transcript|XM_023617509.1|protein_coding|5/5|c.3557G>A|p.Arg1186His|3784/4875|3557/3714|1186/1237||,A|missense_variant|MODERATE|PCDH1|PCDH1|transcript|XM_023617510.1|protein_coding|5/5|c.3491G>A|p.Arg1164His|4084/5175|3…
chr14	34654590	G	A	780.46	A|missense_variant|MODERATE|ARAP3|ARAP3|transcript|XM_023617513.1|protein_coding|6/34|c.899G>A|p.Ser300Asn|1958/6415|899/4827|300/1608||,A|missense_variant|MODERATE|ARAP3|ARAP3|transcript|XM_023617514.1|protein_coding|6/33|c.899G>A|p.Ser300Asn|1957/6375|899/4788|300/1595||,A|missense_variant|MODERATE|ARAP3|ARAP3|transcript|XM_023617515.1|protein_coding|6/34|c.704G>A|p.Ser235Asn|1062/4990|704/4632…
chr14	34687698	C	A	919.47	A|missense_variant|MODERATE|HDAC3|HDAC3|transcript|XM_001503978.5|protein_coding|1/15|c.5C>A|p.Ala2Asp|89/1961|5/1287|2/428||,A|upstream_gene_variant|MODIFIER|RELL2|RELL2|transcript|XM_005599341.3|protein_coding||c.-1293G>T|||||178|,A|upstream_gene_variant|MODIFIER|RELL2|RELL2|transcript|XM_023617525.1|protein_coding||c.-1300G>T|||||178|,A|upstream_gene_variant|MODIFIER|RELL2|RELL2|transcript|XM_…
chr14	34741699	CCATCCCTCCACCCCCTCCTCTGCCTGAGGGTACTAG	CTAGCATCCCTCCACCCCCTCCTCTGCCTGAGGGTACTAG	1889.36	CTAGCATCCCTCCACCCCCTCCTCTGCCTGAGGGTACTAG|disruptive_inframe_insertion|MODERATE|DIAPH1|DIAPH1|transcript|XM_023617517.1|protein_coding|16/28|c.1955_1956insTAG|p.Thr652_Ile653insSer|1956/5747|1956/3930|652/1309||,CTAGCATCCCTCCACCCCCTCCTCTGCCTGAGGGTACTAG|disruptive_inframe_insertion|MODERATE|DIAPH1|DIAPH1|transcript|XM_023617518.1|protein_coding|15/27|c.1928_1929insTAG|p.Thr643_Ile644insSer|2026/406…
chr14	34889793	G	C	670.8	C|missense_variant|MODERATE|LOC100072224|LOC100072224|transcript|XM_001917761.4|protein_coding|1/2|c.1302C>G|p.Ile434Met|1302/2394|1302/2394|434/797||,C|upstream_gene_variant|MODIFIER|LOC100072198|LOC100072198|transcript|XM_023617528.1|protein_coding||c.-3289C>G|||||2714|,C|downstream_gene_variant|MODIFIER|LOC111767943|LOC111767943|transcript|XM_023618362.1|protein_coding||c.*3626C>G|||||3626|
chr14	34889798	C	G	476	G|missense_variant|MODERATE|LOC100072224|LOC100072224|transcript|XM_001917761.4|protein_coding|1/2|c.1297G>C|p.Asp433His|1297/2394|1297/2394|433/797||,G|upstream_gene_variant|MODIFIER|LOC100072198|LOC100072198|transcript|XM_023617528.1|protein_coding||c.-3294G>C|||||2719|,G|downstream_gene_variant|MODIFIER|LOC111767943|LOC111767943|transcript|XM_023618362.1|protein_coding||c.*3621G>C|||||3621|
chr14	34889801	A	G	775.35	G|missense_variant|MODERATE|LOC100072224|LOC100072224|transcript|XM_001917761.4|protein_coding|1/2|c.1294T>C|p.Ser432Pro|1294/2394|1294/2394|432/797||,G|upstream_gene_variant|MODIFIER|LOC100072198|LOC100072198|transcript|XM_023617528.1|protein_coding||c.-3297T>C|||||2722|,G|downstream_gene_variant|MODIFIER|LOC111767943|LOC111767943|transcript|XM_023618362.1|protein_coding||c.*3618T>C|||||3618|
chr14	34889839	AGGGTG	A	436.97	A|frameshift_variant|HIGH|LOC100072224|LOC100072224|transcript|XM_001917761.4|protein_coding|1/2|c.1251_1255delCACCC|p.Thr418fs|1255/2394|1251/2394|417/797||,A|upstream_gene_variant|MODIFIER|LOC100072198|LOC100072198|transcript|XM_023617528.1|protein_coding||c.-3340_-3336delCACCC|||||2761|,A|downstream_gene_variant|MODIFIER|LOC111767943|LOC111767943|transcript|XM_023618362.1|protein_coding||c.*35…
chr14	34889844	G	GCC	398.02	GCC|frameshift_variant|HIGH|LOC100072224|LOC100072224|transcript|XM_001917761.4|protein_coding|1/2|c.1250_1251insGG|p.Phe417fs|1250/2394|1250/2394|417/797||,GCC|upstream_gene_variant|MODIFIER|LOC100072198|LOC100072198|transcript|XM_023617528.1|protein_coding||c.-3341_-3340insGG|||||2766|,GCC|downstream_gene_variant|MODIFIER|LOC111767943|LOC111767943|transcript|XM_023618362.1|protein_coding||c.*35…
chr14	34889846	A	AAAC	931.74	AAAC|conservative_inframe_insertion|MODERATE|LOC100072224|LOC100072224|transcript|XM_001917761.4|protein_coding|1/2|c.1248_1249insGTT|p.His416_Phe417insVal|1248/2394|1248/2394|416/797||,AAAC|upstream_gene_variant|MODIFIER|LOC100072198|LOC100072198|transcript|XM_023617528.1|protein_coding||c.-3343_-3342insGTT|||||2768|,AAAC|downstream_gene_variant|MODIFIER|LOC111767943|LOC111767943|transcript|XM_0…
chr14	34889850	A	AGC	352.99	AGC|frameshift_variant|HIGH|LOC100072224|LOC100072224|transcript|XM_001917761.4|protein_coding|1/2|c.1244_1245insGC|p.Ile415fs|1244/2394|1244/2394|415/797||,AGC|upstream_gene_variant|MODIFIER|LOC100072198|LOC100072198|transcript|XM_023617528.1|protein_coding||c.-3347_-3346insGC|||||2772|,AGC|downstream_gene_variant|MODIFIER|LOC111767943|LOC111767943|transcript|XM_023618362.1|protein_coding||c.*35…
chr14	34889851	AT	A	892.71	A|frameshift_variant|HIGH|LOC100072224|LOC100072224|transcript|XM_001917761.4|protein_coding|1/2|c.1243delA|p.Ile415fs|1243/2394|1243/2394|415/797||,A|upstream_gene_variant|MODIFIER|LOC100072198|LOC100072198|transcript|XM_023617528.1|protein_coding||c.-3348delA|||||2773|,A|downstream_gene_variant|MODIFIER|LOC111767943|LOC111767943|transcript|XM_023618362.1|protein_coding||c.*3567delA|||||3567|
chr14	34889855	CT	C	307.98	C|frameshift_variant|HIGH|LOC100072224|LOC100072224|transcript|XM_001917761.4|protein_coding|1/2|c.1239delA|p.Gly414fs|1239/2394|1239/2394|413/797||,C|upstream_gene_variant|MODIFIER|LOC100072198|LOC100072198|transcript|XM_023617528.1|protein_coding||c.-3352delA|||||2777|,C|downstream_gene_variant|MODIFIER|LOC111767943|LOC111767943|transcript|XM_023618362.1|protein_coding||c.*3563delA|||||3563|
chr14	34889865	AGGTG	A	724.79	A|frameshift_variant|HIGH|LOC100072224|LOC100072224|transcript|XM_001917761.4|protein_coding|1/2|c.1226_1229delCACC|p.Pro409fs|1229/2394|1226/2394|409/797||,A|upstream_gene_variant|MODIFIER|LOC100072198|LOC100072198|transcript|XM_023617528.1|protein_coding||c.-3365_-3362delCACC|||||2787|,A|downstream_gene_variant|MODIFIER|LOC111767943|LOC111767943|transcript|XM_023618362.1|protein_coding||c.*3550…
chr14	34935390	C	T	62.4	T|missense_variant|MODERATE|LOC100061508|LOC100061508|transcript|XM_014730606.2|protein_coding|1/1|c.2368G>A|p.Gly790Arg|4218/4792|2368/2628|790/875||,T|downstream_gene_variant|MODIFIER|LOC111767781|LOC111767781|transcript|XR_002799622.1|pseudogene||n.*2836C>T|||||2836|
chr14	35854586	G	T	649.47	T|missense_variant|MODERATE|PFDN1|PFDN1|transcript|XM_023617578.1|protein_coding|4/4|c.391G>T|p.Ala131Ser|546/798|391/408|131/135||,T|missense_variant|MODERATE|PFDN1|PFDN1|transcript|XM_005599354.3|protein_coding|4/4|c.361G>T|p.Ala121Ser|465/709|361/378|121/125||,T|downstream_gene_variant|MODIFIER|PFDN1|PFDN1|transcript|XM_023617581.1|protein_coding||c.*974G>T|||||960|,T|intron_variant|MODIFIER|P…
chr14	36056060	ACAGCAGCAGCAG	ACAGCAGCAGCAGCAGCAG	18654.1	ACAGCAGCAGCAGCAGCAG|conservative_inframe_insertion|MODERATE|NRG2|NRG2|transcript|XM_023617583.1|protein_coding|1/12|c.109_114dupAGCAGC|p.Ser37_Ser38dup|951/3662|115/2541|39/846||INFO_REALIGN_3_PRIME
chr14	36581656	C	A	2062.98	A|missense_variant|MODERATE|PROB1|PROB1|transcript|XM_005599361.3|protein_coding|1/1|c.2105C>A|p.Ser702Tyr|2421/4898|2105/3060|702/1019||,A|upstream_gene_variant|MODIFIER|MZB1|MZB1|transcript|XM_001502483.4|protein_coding||c.-3028C>A|||||2938|,A|downstream_gene_variant|MODIFIER|SPATA24|SPATA24|transcript|XM_001504231.6|protein_coding||c.*4037C>A|||||4004|,A|downstream_gene_variant|MODIFIER|SPATA2…
chr14	36584844	G	A	1025.47	A|missense_variant|MODERATE|MZB1|MZB1|transcript|XM_001502483.4|protein_coding|1/4|c.161G>A|p.Arg54Gln|251/1005|161/735|54/244||,A|upstream_gene_variant|MODIFIER|SLC23A1|SLC23A1|transcript|XM_014730641.2|protein_coding||c.-3406G>A|||||2203|,A|upstream_gene_variant|MODIFIER|SLC23A1|SLC23A1|transcript|XM_023617599.1|protein_coding||c.-2122G>A|||||2036|,A|upstream_gene_variant|MODIFIER|SLC23A1|SLC23…
chr14	39329555	T	G	289.47	G|missense_variant|MODERATE|TGFBI|TGFBI|transcript|XM_023617658.1|protein_coding|14/17|c.1904A>C|p.Asn635Thr|1939/2776|1904/2145|635/714||,G|missense_variant|MODERATE|TGFBI|TGFBI|transcript|XM_005599710.2|protein_coding|14/17|c.1811A>C|p.Asn604Thr|1843/2680|1811/2052|604/683||,G|missense_variant|MODERATE|TGFBI|TGFBI|transcript|XM_023617659.1|protein_coding|14/17|c.1694A>C|p.Asn565Thr|2002/2839|16…
chr14	39692934	G	T	1116.46	T|missense_variant|MODERATE|CXCL14|CXCL14|transcript|XM_023616963.1|protein_coding|3/6|c.467G>T|p.Gly156Val|467/1146|467/843|156/280||
chr14	41666995	G	A	514.46	A|missense_variant|MODERATE|FSTL4|FSTL4|transcript|XM_023617696.1|protein_coding|5/16|c.571G>A|p.Asp191Asn|872/8524|571/2529|191/842||,A|missense_variant|MODERATE|FSTL4|FSTL4|transcript|XM_023617697.1|protein_coding|5/15|c.571G>A|p.Asp191Asn|882/8426|571/2421|191/806||
chr14	42077830	C	T	279.46	T|missense_variant|MODERATE|SHROOM1|SHROOM1|transcript|XM_023617707.1|protein_coding|2/8|c.257C>T|p.Pro86Leu|432/3071|257/2562|86/853||,T|missense_variant|MODERATE|SHROOM1|SHROOM1|transcript|XM_023617708.1|protein_coding|2/8|c.257C>T|p.Pro86Leu|428/3067|257/2562|86/853||
chr14	42080069	G	A	936.46	A|missense_variant|MODERATE|SHROOM1|SHROOM1|transcript|XM_023617707.1|protein_coding|6/8|c.1918G>A|p.Gly640Ser|2093/3071|1918/2562|640/853||,A|missense_variant|MODERATE|SHROOM1|SHROOM1|transcript|XM_023617708.1|protein_coding|6/8|c.1918G>A|p.Gly640Ser|2089/3067|1918/2562|640/853||
chr14	42275915	C	T	834.47	T|missense_variant|MODERATE|RAD50|RAD50|transcript|XM_001504442.6|protein_coding|18/25|c.2911G>A|p.Asp971Asn|3238/4699|2911/3939|971/1312||
chr14	42500516	TG	T	540.43	T|frameshift_variant|HIGH|SLC22A4|SLC22A4|transcript|XM_005599442.3|protein_coding|10/10|c.1606delC|p.His536fs|1884/6043|1606/1674|536/557||,T|3_prime_UTR_variant|MODIFIER|SLC22A4|SLC22A4|transcript|XM_001504449.6|protein_coding|10/10|c.*1593delC|||||1593|,T|intron_variant|MODIFIER|SLC22A4|SLC22A4|transcript|XM_023617716.1|protein_coding|9/9|c.1586+4503delC||||||
chr14	42673222	T	A	1099.47	A|stop_lost|HIGH|P4HA2|P4HA2|transcript|XM_023617719.1|protein_coding|14/14|c.1561T>A|p.Ter521Argext*?|1579/1680|1561/1563|521/520||,A|upstream_gene_variant|MODIFIER|LOC100146132|LOC100146132|transcript|XM_023617728.1|protein_coding||c.-6405T>A|||||2292|,A|upstream_gene_variant|MODIFIER|LOC100146132|LOC100146132|transcript|XM_023617729.1|protein_coding||c.-6405T>A|||||2292|
chr14	42754361	T	TAA	2683.68	TAA|frameshift_variant|HIGH|LOC100146132|LOC100146132|transcript|XM_023617728.1|protein_coding|11/15|c.603_604dupAA|p.Thr202fs|4718/5854|605/816|202/271||INFO_REALIGN_3_PRIME,TAA|frameshift_variant|HIGH|LOC100146132|LOC100146132|transcript|XM_023617729.1|protein_coding|11/13|c.603_604dupAA|p.Thr202fs|4718/7017|605/816|202/271||INFO_REALIGN_3_PRIME
chr14	42838316	G	A	989.46	A|missense_variant|MODERATE|ACSL6|ACSL6|transcript|XM_023617730.1|protein_coding|2/21|c.155G>A|p.Gly52Asp|353/4876|155/2229|52/742||,A|missense_variant|MODERATE|ACSL6|ACSL6|transcript|XM_023617737.1|protein_coding|2/21|c.56G>A|p.Gly19Asp|106/4629|56/2130|19/709||,A|missense_variant|MODERATE|ACSL6|ACSL6|transcript|XM_023617734.1|protein_coding|2/21|c.131G>A|p.Gly44Asp|244/4767|131/2205|44/734||,A|…
chr14	44220685	C	A	739.47	A|missense_variant|MODERATE|CHSY3|CHSY3|transcript|XM_014730389.2|protein_coding|3/3|c.2369G>T|p.Gly790Val|2369/3515|2369/2643|790/880||
chr14	44221000	G	A	956.46	A|missense_variant|MODERATE|CHSY3|CHSY3|transcript|XM_014730389.2|protein_coding|3/3|c.2054C>T|p.Thr685Ile|2054/3515|2054/2643|685/880||
chr14	45144879	C	T	1039.47	T|missense_variant|MODERATE|SLC27A6|SLC27A6|transcript|XM_001504475.4|protein_coding|7/10|c.1280G>A|p.Arg427Gln|2067/3054|1280/1860|427/619||,T|missense_variant|MODERATE|SLC27A6|SLC27A6|transcript|XM_023617760.1|protein_coding|6/9|c.1076G>A|p.Arg359Gln|1860/2847|1076/1656|359/551||
chr14	45175409	T	C	686.47	C|missense_variant|MODERATE|SLC27A6|SLC27A6|transcript|XM_001504475.4|protein_coding|4/10|c.905A>G|p.Lys302Arg|1692/3054|905/1860|302/619||,C|missense_variant|MODERATE|SLC27A6|SLC27A6|transcript|XM_023617760.1|protein_coding|3/9|c.701A>G|p.Lys234Arg|1485/2847|701/1656|234/551||
chr14	46499235	T	C	480.46	C|missense_variant|MODERATE|MEGF10|MEGF10|transcript|XM_023617773.1|protein_coding|27/27|c.3550A>G|p.Ser1184Gly|4512/8451|3550/3573|1184/1190||,C|missense_variant|MODERATE|MEGF10|MEGF10|transcript|XM_023617779.1|protein_coding|25/25|c.3352A>G|p.Ser1118Gly|3540/7479|3352/3375|1118/1124||,C|missense_variant|MODERATE|MEGF10|MEGF10|transcript|XM_023617778.1|protein_coding|25/25|c.3433A>G|p.Ser1145Gly…
chr14	47148668	A	G	615.47	G|missense_variant|MODERATE|ALDH7A1|ALDH7A1|transcript|XM_001504486.5|protein_coding|2/18|c.206A>G|p.Tyr69Cys|237/4137|206/1620|69/539||,G|missense_variant|MODERATE|ALDH7A1|ALDH7A1|transcript|XM_023617783.1|protein_coding|2/17|c.206A>G|p.Tyr69Cys|237/4095|206/1578|69/525||
chr14	47337031	T	A	1249.46	A|missense_variant|MODERATE|GRAMD2B|GRAMD2B|transcript|XM_005599465.3|protein_coding|1/14|c.25A>T|p.Ser9Cys|40/2700|25/1452|9/483||
chr14	49998209	G	A	651.46	A|missense_variant|MODERATE|PRDM6|PRDM6|transcript|XM_023617794.1|protein_coding|2/8|c.409C>T|p.Pro137Ser|1798/4021|409/1788|137/595||
chr14	50042299	G	A	863.47	A|missense_variant|MODERATE|PPIC|PPIC|transcript|XM_023617796.1|protein_coding|1/5|c.136G>A|p.Asp46Asn|151/1214|136/690|46/229||,A|missense_variant|MODERATE|PPIC|PPIC|transcript|XM_023617798.1|protein_coding|1/5|c.136G>A|p.Asp46Asn|151/887|136/576|46/191||,A|missense_variant|MODERATE|PPIC|PPIC|transcript|XM_023617799.1|protein_coding|1/5|c.136G>A|p.Asp46Asn|151/990|136/576|46/191||,A|upstream_gen…
chr14	50571863	T	C	706.47	C|missense_variant|MODERATE|SNCAIP|SNCAIP|transcript|XM_023617806.1|protein_coding|5/13|c.796A>G|p.Asn266Asp|942/4384|796/2949|266/982||,C|missense_variant|MODERATE|SNCAIP|SNCAIP|transcript|XM_023617809.1|protein_coding|5/13|c.796A>G|p.Asn266Asp|1838/5280|796/2949|266/982||,C|missense_variant|MODERATE|SNCAIP|SNCAIP|transcript|XM_023617808.1|protein_coding|5/13|c.796A>G|p.Asn266Asp|1271/4713|796/2…
chr14	53348039	T	C	766.47	C|missense_variant|MODERATE|DMXL1|DMXL1|transcript|XM_014730724.2|protein_coding|11/45|c.1358A>G|p.Lys453Arg|1885/11704|1358/9246|453/3081||,C|missense_variant|MODERATE|DMXL1|DMXL1|transcript|XM_001504549.6|protein_coding|11/43|c.1358A>G|p.Lys453Arg|1883/11525|1358/9069|453/3022||,C|missense_variant|MODERATE|DMXL1|DMXL1|transcript|XM_003362834.4|protein_coding|11/44|c.1358A>G|p.Lys453Arg|1883/115…
chr14	53348042	T	C	763.47	C|missense_variant|MODERATE|DMXL1|DMXL1|transcript|XM_014730724.2|protein_coding|11/45|c.1355A>G|p.Glu452Gly|1882/11704|1355/9246|452/3081||,C|missense_variant|MODERATE|DMXL1|DMXL1|transcript|XM_001504549.6|protein_coding|11/43|c.1355A>G|p.Glu452Gly|1880/11525|1355/9069|452/3022||,C|missense_variant|MODERATE|DMXL1|DMXL1|transcript|XM_003362834.4|protein_coding|11/44|c.1355A>G|p.Glu452Gly|1880/115…
chr14	56372584	T	C	947.46	C|missense_variant|MODERATE|TICAM2|TICAM2|transcript|NM_001202854.1|protein_coding|4/4|c.692T>C|p.Met231Thr|963/3111|692/717|231/238||,C|missense_variant|MODERATE|TICAM2|TICAM2|transcript|XM_023616940.1|protein_coding|2/2|c.692T>C|p.Met231Thr|906/3076|692/717|231/238||,C|missense_variant|MODERATE|TICAM2|TICAM2|transcript|XM_023616938.1|protein_coding|3/3|c.692T>C|p.Met231Thr|1026/3196|692/717|231…
chr14	56621461	C	T	693.48	T|missense_variant|MODERATE|CCDC112|CCDC112|transcript|XM_023617849.1|protein_coding|2/10|c.154C>T|p.Pro52Ser|329/2448|154/1578|52/525||
chr14	57968013	G	GCCCCCGCCA	626.43	GCCCCCGCCA|disruptive_inframe_insertion|MODERATE|YTHDC2|YTHDC2|transcript|XM_023617856.1|protein_coding|1/30|c.66_74dupTGGCGGGGG|p.Gly23_Gly25dup|276/6315|74/4338|25/1445||,GCCCCCGCCA|disruptive_inframe_insertion|MODERATE|YTHDC2|YTHDC2|transcript|XM_023617857.1|protein_coding|1/30|c.66_74dupTGGCGGGGG|p.Gly23_Gly25dup|275/6281|74/4305|25/1434||,GCCCCCGCCA|upstream_gene_variant|MODIFIER|YTHDC2|YTHD…
chr14	57968030	C	T	814.46	T|missense_variant|MODERATE|YTHDC2|YTHDC2|transcript|XM_023617856.1|protein_coding|1/30|c.58G>A|p.Gly20Ser|260/6315|58/4338|20/1445||,T|missense_variant|MODERATE|YTHDC2|YTHDC2|transcript|XM_023617857.1|protein_coding|1/30|c.58G>A|p.Gly20Ser|259/6281|58/4305|20/1434||,T|upstream_gene_variant|MODIFIER|YTHDC2|YTHDC2|transcript|XM_023617858.1|protein_coding||c.-1421G>A|||||1319|
chr14	59618702	T	C	1039.42	C|missense_variant|MODERATE|NREP|NREP|transcript|XM_005599511.3|protein_coding|4/5|c.43T>C|p.Tyr15His|615/2438|43/240|15/79||,C|missense_variant|MODERATE|NREP|NREP|transcript|XM_023617869.1|protein_coding|4/5|c.10T>C|p.Tyr4His|195/2018|10/207|4/68||,C|missense_variant|MODERATE|NREP|NREP|transcript|XM_003362841.4|protein_coding|3/4|c.10T>C|p.Tyr4His|379/2202|10/207|4/68||
chr14	60148208	C	T	785.46	T|missense_variant|MODERATE|WDR36|WDR36|transcript|XM_023616968.1|protein_coding|1/23|c.139G>A|p.Ala47Thr|139/3283|139/2907|47/968||WARNING_TRANSCRIPT_NO_START_CODON,T|upstream_gene_variant|MODIFIER|LOC102149190|LOC102149190|transcript|XR_002799737.1|pseudogene||n.-147C>T|||||147|
chr14	60445537	G	T	1167.47	T|missense_variant|MODERATE|SLC25A46|SLC25A46|transcript|XM_023617891.1|protein_coding|1/8|c.21C>A|p.Phe7Leu|60/4909|21/1470|7/489||,T|upstream_gene_variant|MODIFIER|TMEM232|TMEM232|transcript|XM_023617879.1|protein_coding||c.-344G>T|||||30|,T|intron_variant|MODIFIER|SLC25A46|SLC25A46|transcript|XM_014730735.2|protein_coding|1/7|c.19+721C>A||||||
chr14	61853539	G	C	854.47	C|missense_variant|MODERATE|PJA2|PJA2|transcript|XM_001504586.4|protein_coding|4/10|c.446G>C|p.Gly149Ala|665/5462|446/2130|149/709||
chr14	61853938	T	C	1221	C|missense_variant|MODERATE|PJA2|PJA2|transcript|XM_001504586.4|protein_coding|4/10|c.845T>C|p.Leu282Ser|1064/5462|845/2130|282/709||
chr14	62732647	G	GGCC	548.43	GGCC|conservative_inframe_insertion|MODERATE|FBXL17|FBXL17|transcript|XM_023617906.1|protein_coding|1/9|c.391_393dupGCC|p.Ala131dup|523/4972|394/2097|132/698||INFO_REALIGN_3_PRIME,GGCC|non_coding_transcript_exon_variant|MODIFIER|FBXL17|FBXL17|transcript|XR_002799756.1|pseudogene|1/10|n.522_524dupGCC||||||INFO_REALIGN_3_PRIME
chr14	66997470	C	T	569.48	T|missense_variant|MODERATE|C14H5orf30|C14H5orf30|transcript|XM_023617912.1|protein_coding|1/3|c.65G>A|p.Gly22Asp|794/4251|65/501|22/166||,T|5_prime_UTR_variant|MODIFIER|C14H5orf30|C14H5orf30|transcript|XM_005599519.3|protein_coding|1/3|c.-417G>A|||||14065|,T|intron_variant|MODIFIER|C14H5orf30|C14H5orf30|transcript|XM_023617910.1|protein_coding|1/2|c.-114+813G>A||||||,T|intron_variant|MODIFIER|C1…
chr14	67162951	T	C	838.47	C|missense_variant|MODERATE|PAM|PAM|transcript|NM_001081767.1|protein_coding|25/26|c.2840A>G|p.His947Arg|2850/4033|2840/3066|947/1021||,C|missense_variant|MODERATE|PAM|PAM|transcript|XM_023616955.1|protein_coding|25/26|c.2696A>G|p.His899Arg|3288/4172|2696/2922|899/973||,C|missense_variant|MODERATE|PAM|PAM|transcript|XM_023616961.1|protein_coding|24/25|c.2375A>G|p.His792Arg|2966/3848|2375/2601|792…
chr14	67178339	A	G	739.47	G|missense_variant|MODERATE|PAM|PAM|transcript|NM_001081767.1|protein_coding|20/26|c.2309T>C|p.Val770Ala|2319/4033|2309/3066|770/1021||,G|missense_variant|MODERATE|PAM|PAM|transcript|XM_023616955.1|protein_coding|21/26|c.2309T>C|p.Val770Ala|2901/4172|2309/2922|770/973||,G|missense_variant|MODERATE|PAM|PAM|transcript|XM_023616956.1|protein_coding|21/25|c.2309T>C|p.Val770Ala|2900/4115|2309/2868|770…
chr14	67178340	C	A	739.47	A|missense_variant|MODERATE|PAM|PAM|transcript|NM_001081767.1|protein_coding|20/26|c.2308G>T|p.Val770Phe|2318/4033|2308/3066|770/1021||,A|missense_variant|MODERATE|PAM|PAM|transcript|XM_023616955.1|protein_coding|21/26|c.2308G>T|p.Val770Phe|2900/4172|2308/2922|770/973||,A|missense_variant|MODERATE|PAM|PAM|transcript|XM_023616956.1|protein_coding|21/25|c.2308G>T|p.Val770Phe|2899/4115|2308/2868|770…
chr14	67178389	T	G	678.47	G|missense_variant|MODERATE|PAM|PAM|transcript|NM_001081767.1|protein_coding|20/26|c.2259A>C|p.Lys753Asn|2269/4033|2259/3066|753/1021||,G|missense_variant|MODERATE|PAM|PAM|transcript|XM_023616955.1|protein_coding|21/26|c.2259A>C|p.Lys753Asn|2851/4172|2259/2922|753/973||,G|missense_variant|MODERATE|PAM|PAM|transcript|XM_023616956.1|protein_coding|21/25|c.2259A>C|p.Lys753Asn|2850/4115|2259/2868|753…
chr14	67178410	C	A	752.47	A|missense_variant|MODERATE|PAM|PAM|transcript|NM_001081767.1|protein_coding|20/26|c.2238G>T|p.Lys746Asn|2248/4033|2238/3066|746/1021||,A|missense_variant|MODERATE|PAM|PAM|transcript|XM_023616955.1|protein_coding|21/26|c.2238G>T|p.Lys746Asn|2830/4172|2238/2922|746/973||,A|missense_variant|MODERATE|PAM|PAM|transcript|XM_023616956.1|protein_coding|21/25|c.2238G>T|p.Lys746Asn|2829/4115|2238/2868|746…
chr14	67182234	T	C	724.46	C|missense_variant|MODERATE|PAM|PAM|transcript|NM_001081767.1|protein_coding|17/26|c.1753A>G|p.Ile585Val|1763/4033|1753/3066|585/1021||,C|missense_variant|MODERATE|PAM|PAM|transcript|XM_023616955.1|protein_coding|18/26|c.1753A>G|p.Ile585Val|2345/4172|1753/2922|585/973||,C|missense_variant|MODERATE|PAM|PAM|transcript|XM_023616956.1|protein_coding|18/25|c.1753A>G|p.Ile585Val|2344/4115|1753/2868|585…
chr14	71838635	A	G	107.51	G|missense_variant|MODERATE|LNPEP|LNPEP|transcript|XM_001503684.6|protein_coding|13/18|c.2266T>C|p.Tyr756His|2413/11562|2266/3081|756/1026||,G|missense_variant|MODERATE|LNPEP|LNPEP|transcript|XM_005599528.3|protein_coding|13/18|c.2224T>C|p.Tyr742His|2397/11546|2224/3039|742/1012||,G|missense_variant|MODERATE|LNPEP|LNPEP|transcript|XM_023617936.1|protein_coding|13/18|c.2224T>C|p.Tyr742His|2395/115…
chr14	72831979	C	G	664.47	G|missense_variant|MODERATE|ELL2|ELL2|transcript|XM_023617951.1|protein_coding|3/12|c.312C>G|p.Phe104Leu|456/5849|312/1926|104/641||,G|missense_variant|MODERATE|ELL2|ELL2|transcript|XM_023617952.1|protein_coding|3/11|c.98C>G|p.Ser33Cys|255/5484|98/1548|33/515||
chr14	73045228	G	T	867.47	T|missense_variant|MODERATE|SPATA9|SPATA9|transcript|XM_001504610.4|protein_coding|3/5|c.299G>T|p.Arg100Ile|441/1101|299/762|100/253||
chr14	73869275	G	A	680.46	A|stop_gained|HIGH|MCTP1|MCTP1|transcript|XM_023617967.1|protein_coding|22/24|c.2774G>A|p.Trp925*|2794/5038|2774/3042|925/1013||,A|stop_gained|HIGH|MCTP1|MCTP1|transcript|XM_023617971.1|protein_coding|21/23|c.2672G>A|p.Trp891*|2697/4941|2672/2940|891/979||,A|stop_gained|HIGH|MCTP1|MCTP1|transcript|XM_023617972.1|protein_coding|21/23|c.2654G>A|p.Trp885*|2676/4920|2654/2922|885/973||,A|stop_gained|…
chr14	74641581	T	A	741.05	A|missense_variant|MODERATE|FAM172A|FAM172A|transcript|XM_023618008.1|protein_coding|10/10|c.988T>A|p.Ser330Thr|1192/3367|988/1110|330/369||,A|intron_variant|MODIFIER|FAM172A|FAM172A|transcript|XM_023618012.1|protein_coding|10/10|c.1108+33349T>A||||||,A|intron_variant|MODIFIER|FAM172A|FAM172A|transcript|XM_023618009.1|protein_coding|8/8|c.778+33349T>A||||||,A|intron_variant|MODIFIER|FAM172A|FAM17…
chr14	77138046	T	G	1049.46	G|missense_variant|MODERATE|ADGRV1|ADGRV1|transcript|XM_001918337.4|protein_coding|63/90|c.12735A>C|p.Glu4245Asp|12868/19380|12735/18930|4245/6309||
chr14	77180956	C	T	674.47	T|missense_variant|MODERATE|ADGRV1|ADGRV1|transcript|XM_001918337.4|protein_coding|43/90|c.9427G>A|p.Glu3143Lys|9560/19380|9427/18930|3143/6309||
chr14	77204675	C	T	913.47	T|missense_variant|MODERATE|ADGRV1|ADGRV1|transcript|XM_001918337.4|protein_coding|33/90|c.7576G>A|p.Val2526Ile|7709/19380|7576/18930|2526/6309||
chr14	77204886	G	C	679.46	C|missense_variant|MODERATE|ADGRV1|ADGRV1|transcript|XM_001918337.4|protein_coding|33/90|c.7365C>G|p.Phe2455Leu|7498/19380|7365/18930|2455/6309||
chr14	77354625	T	C	408.47	C|missense_variant|MODERATE|LYSMD3|LYSMD3|transcript|XM_001503745.6|protein_coding|2/3|c.116T>C|p.Val39Ala|311/2796|116/921|39/306||
chr14	85843990	T	C	540.47	C|missense_variant|MODERATE|LOC100146455|LOC100146455|transcript|XM_023616972.1|protein_coding|3/3|c.722A>G|p.Gln241Arg|722/1345|722/741|241/246||WARNING_TRANSCRIPT_NO_START_CODON,C|upstream_gene_variant|MODIFIER|SPZ1|SPZ1|transcript|XM_005599596.3|protein_coding||c.-1872A>G|||||1610|
chr14	86283835	T	C	610.47	C|missense_variant|MODERATE|CMYA5|CMYA5|transcript|XM_023618100.1|protein_coding|2/13|c.9669A>G|p.Ile3223Met|9729/13618|9669/12936|3223/4311||,C|missense_variant|MODERATE|CMYA5|CMYA5|transcript|XM_023618101.1|protein_coding|3/14|c.9366A>G|p.Ile3122Met|9426/12693|9366/12633|3122/4210||
chr14	86284292	GGC	G	1144.43	G|frameshift_variant|HIGH|CMYA5|CMYA5|transcript|XM_023618100.1|protein_coding|2/13|c.9210_9211delGC|p.Met3070fs|9271/13618|9210/12936|3070/4311||,G|frameshift_variant|HIGH|CMYA5|CMYA5|transcript|XM_023618101.1|protein_coding|3/14|c.8907_8908delGC|p.Met2969fs|8968/12693|8907/12633|2969/4210||
chr14	86284295	A	AAG	1144.43	AAG|frameshift_variant|HIGH|CMYA5|CMYA5|transcript|XM_023618100.1|protein_coding|2/13|c.9208_9209insCT|p.Met3070fs|9268/13618|9208/12936|3070/4311||,AAG|frameshift_variant|HIGH|CMYA5|CMYA5|transcript|XM_023618101.1|protein_coding|3/14|c.8905_8906insCT|p.Met2969fs|8965/12693|8905/12633|2969/4210||
chr14	86291962	C	CCTTTCTAGCGACGTCAGGTCGAGATGAGGAGGGGTCAGTTTTTCCGAAACCTGTTCTGCT	593.69	CCTTTCTAGCGACGTCAGGTCGAGATGAGGAGGGGTCAGTTTTTCCGAAACCTGTTCTGCT|disruptive_inframe_insertion|MODERATE|CMYA5|CMYA5|transcript|XM_023618100.1|protein_coding|2/13|c.1482_1541dupAGCAGAACAGGTTTCGGAAAAACTGACCCCTCCTCATCTCGACCTGACGTCGCTAGAAAG|p.Arg514_Ala515insAlaGluGlnValSerGluLysLeuThrProProHisLeuAspLeuThrSerLeuGluArg|1601/13618|1541/12936|514/4311||,CCTTTCTAGCGACGTCAGGTCGAGATGAGGAGGGGTCAGTTTTTCCGAAACCTG…
chr14	86293007	T	C	587.47	C|missense_variant|MODERATE|CMYA5|CMYA5|transcript|XM_023618100.1|protein_coding|2/13|c.497A>G|p.Lys166Arg|557/13618|497/12936|166/4311||,C|missense_variant|MODERATE|CMYA5|CMYA5|transcript|XM_023618101.1|protein_coding|2/14|c.497A>G|p.Lys166Arg|557/12693|497/12633|166/4210||
chr14	87810097	A	C	999.47	C|missense_variant|MODERATE|AP3B1|AP3B1|transcript|XM_014730794.2|protein_coding|27/28|c.3160A>C|p.Asn1054His|3296/4285|3160/3324|1054/1107||,C|missense_variant|MODERATE|AP3B1|AP3B1|transcript|XM_014730795.2|protein_coding|27/28|c.3160A>C|p.Asn1054His|3298/4737|3160/3216|1054/1071||,C|missense_variant|MODERATE|AP3B1|AP3B1|transcript|XM_023618124.1|protein_coding|27/28|c.3160A>C|p.Asn1054His|3298/…
chr14	88278292	T	C	1054.02	C|missense_variant|MODERATE|WDR41|WDR41|transcript|XM_001504661.6|protein_coding|9/13|c.787T>C|p.Trp263Arg|1013/2570|787/1371|263/456||,C|missense_variant|MODERATE|WDR41|WDR41|transcript|XM_023618140.1|protein_coding|10/14|c.775T>C|p.Trp259Arg|995/2552|775/1359|259/452||
chr14	88834829	C	T	762.47	T|missense_variant|MODERATE|IQGAP2|IQGAP2|transcript|XM_023618155.1|protein_coding|32/36|c.4162G>A|p.Val1388Met|4423/5775|4162/4731|1388/1576||,T|missense_variant|MODERATE|IQGAP2|IQGAP2|transcript|XM_023618156.1|protein_coding|31/35|c.4012G>A|p.Val1338Met|4090/5442|4012/4581|1338/1526||
chr14	91523622	G	GCCCCCCGCGC	9279.96	GCCCCCCGCGC|frameshift_variant|HIGH|FOXD1|FOXD1|transcript|XM_023618202.1|protein_coding|6/6|c.1236_1237insCCCCGCGCCC|p.Gly413fs|1322/2226|1237/1425|413/474||INFO_REALIGN_3_PRIME
chr14	91786405	G	C	626.47	C|missense_variant|MODERATE|LOC106781666|LOC106781666|transcript|XM_023616973.1|protein_coding|3/8|c.463G>C|p.Ala155Pro|463/1826|463/1638|155/545||,C|upstream_gene_variant|MODIFIER|TMEM171|TMEM171|transcript|XM_005599633.3|protein_coding||c.-325C>G|||||174|,C|upstream_gene_variant|MODIFIER|TMEM171|TMEM171|transcript|XM_023618210.1|protein_coding||c.-2163C>G|||||270|,C|upstream_gene_variant|MODIFI…
chr14	92099315	G	A	991.47	A|missense_variant|MODERATE|LOC100073295|LOC100073295|transcript|XM_001504022.4|protein_coding|1/1|c.218C>T|p.Thr73Met|218/369|218/369|73/122||
chr14	92541844	A	T	870.46	T|missense_variant|MODERATE|MRPS27|MRPS27|transcript|XM_001504031.5|protein_coding|11/11|c.1072A>T|p.Thr358Ser|1116/2196|1072/1248|358/415||
chr14	92561353	A	G	1073.66	G|missense_variant|MODERATE|MAP1B|MAP1B|transcript|XM_001918350.4|protein_coding|5/7|c.4067T>C|p.Ile1356Thr|4334/12003|4067/7419|1356/2472||,G|missense_variant|MODERATE|MAP1B|MAP1B|transcript|XM_023618225.1|protein_coding|4/6|c.3689T>C|p.Ile1230Thr|3973/11642|3689/7041|1230/2346||
chr14	93068007	T	G	627.48	G|missense_variant|MODERATE|BDP1|BDP1|transcript|XM_023618229.1|protein_coding|18/39|c.3992A>C|p.Glu1331Ala|4216/10538|3992/7731|1331/2576||,G|missense_variant|MODERATE|BDP1|BDP1|transcript|XM_023618230.1|protein_coding|17/38|c.3848A>C|p.Glu1283Ala|4072/10394|3848/7587|1283/2528||,G|missense_variant|MODERATE|BDP1|BDP1|transcript|XM_023618232.1|protein_coding|18/36|c.3992A>C|p.Glu1331Ala|4217/7237…
chr14	93165179	C	T	1099.47	T|missense_variant|MODERATE|NAIP|NAIP|transcript|XM_001504041.5|protein_coding|13/15|c.3627G>A|p.Met1209Ile|3750/5519|3627/4209|1209/1402||,T|missense_variant|MODERATE|NAIP|NAIP|transcript|XM_005599639.3|protein_coding|13/15|c.3627G>A|p.Met1209Ile|3748/5517|3627/4209|1209/1402||,T|missense_variant|MODERATE|NAIP|NAIP|transcript|XM_023618236.1|protein_coding|12/14|c.3474G>A|p.Met1158Ile|3595/5364|3…
chr14	93165729	T	C	653.46	C|missense_variant&splice_region_variant|MODERATE|NAIP|NAIP|transcript|XM_001504041.5|protein_coding|12/15|c.3442A>G|p.Arg1148Gly|3565/5519|3442/4209|1148/1402||,C|missense_variant&splice_region_variant|MODERATE|NAIP|NAIP|transcript|XM_005599639.3|protein_coding|12/15|c.3442A>G|p.Arg1148Gly|3563/5517|3442/4209|1148/1402||,C|missense_variant&splice_region_variant|MODERATE|NAIP|NAIP|transcript|XM_0…
chr14	93169361	C	T	591.47	T|missense_variant|MODERATE|NAIP|NAIP|transcript|XM_001504041.5|protein_coding|10/15|c.3112G>A|p.Gly1038Ser|3235/5519|3112/4209|1038/1402||,T|missense_variant|MODERATE|NAIP|NAIP|transcript|XM_005599639.3|protein_coding|10/15|c.3112G>A|p.Gly1038Ser|3233/5517|3112/4209|1038/1402||,T|missense_variant|MODERATE|NAIP|NAIP|transcript|XM_023618236.1|protein_coding|10/14|c.3112G>A|p.Gly1038Ser|3233/5364|3…
chr14	93169522	A	G	632.47	G|missense_variant|MODERATE|NAIP|NAIP|transcript|XM_001504041.5|protein_coding|10/15|c.2951T>C|p.Ile984Thr|3074/5519|2951/4209|984/1402||,G|missense_variant|MODERATE|NAIP|NAIP|transcript|XM_005599639.3|protein_coding|10/15|c.2951T>C|p.Ile984Thr|3072/5517|2951/4209|984/1402||,G|missense_variant|MODERATE|NAIP|NAIP|transcript|XM_023618236.1|protein_coding|10/14|c.2951T>C|p.Ile984Thr|3072/5364|2951/4…
chr14	93547567	C	T	658.48	T|missense_variant|MODERATE|LOC111767699|LOC111767699|transcript|XM_023616974.1|protein_coding|1/1|c.947G>A|p.Arg316Gln|947/960|947/960|316/319||
chr14	93592422	A	G	384.47	G|missense_variant|MODERATE|LOC111767700|LOC111767700|transcript|XM_023616975.1|protein_coding|1/1|c.944T>C|p.Val315Ala|944/966|944/966|315/321||
chr14	93698771	A	G	661.47	G|missense_variant|MODERATE|NLRP3|NLRP3|transcript|XM_023618258.1|protein_coding|7/11|c.2347T>C|p.Phe783Leu|2502/3790|2347/3096|783/1031||
chr14	93871252	G	A	591.47	A|missense_variant|MODERATE|LOC100061707|LOC100061707|transcript|XM_014730837.2|protein_coding|3/6|c.331G>A|p.Ala111Thr|620/1826|331/852|111/283||,A|missense_variant|MODERATE|LOC100061707|LOC100061707|transcript|XM_014730838.2|protein_coding|3/6|c.331G>A|p.Ala111Thr|603/1809|331/852|111/283||,A|missense_variant|MODERATE|LOC100061707|LOC100061707|transcript|XM_023618269.1|protein_coding|3/6|c.331G…
chr14	93871262	A	G	591.47	G|missense_variant|MODERATE|LOC100061707|LOC100061707|transcript|XM_014730837.2|protein_coding|3/6|c.341A>G|p.Gln114Arg|630/1826|341/852|114/283||,G|missense_variant|MODERATE|LOC100061707|LOC100061707|transcript|XM_014730838.2|protein_coding|3/6|c.341A>G|p.Gln114Arg|613/1809|341/852|114/283||,G|missense_variant|MODERATE|LOC100061707|LOC100061707|transcript|XM_023618269.1|protein_coding|3/6|c.341A…
chr14	94139883	G	C	722.46	C|missense_variant|MODERATE|OBSCN|OBSCN|transcript|XM_023618276.1|protein_coding|18/121|c.5270C>G|p.Ala1757Gly|5468/28345|5270/28026|1757/9341||,C|missense_variant|MODERATE|OBSCN|OBSCN|transcript|XM_023618277.1|protein_coding|18/120|c.5270C>G|p.Ala1757Gly|5468/28081|5270/27762|1757/9253||,C|missense_variant|MODERATE|OBSCN|OBSCN|transcript|XM_023618278.1|protein_coding|18/120|c.5270C>G|p.Ala1757Gl…
chr14	94149886	G	A	1141.31	A|missense_variant|MODERATE|OBSCN|OBSCN|transcript|XM_023618276.1|protein_coding|15/121|c.4480C>T|p.Arg1494Trp|4678/28345|4480/28026|1494/9341||,A|missense_variant|MODERATE|OBSCN|OBSCN|transcript|XM_023618277.1|protein_coding|15/120|c.4480C>T|p.Arg1494Trp|4678/28081|4480/27762|1494/9253||,A|missense_variant|MODERATE|OBSCN|OBSCN|transcript|XM_023618278.1|protein_coding|15/120|c.4480C>T|p.Arg1494Tr…
chr14	94156653	C	T	31.1	T|missense_variant|MODERATE|OBSCN|OBSCN|transcript|XM_023618276.1|protein_coding|13/121|c.4010G>A|p.Arg1337His|4208/28345|4010/28026|1337/9341||,T|missense_variant|MODERATE|OBSCN|OBSCN|transcript|XM_023618277.1|protein_coding|13/120|c.4010G>A|p.Arg1337His|4208/28081|4010/27762|1337/9253||,T|missense_variant|MODERATE|OBSCN|OBSCN|transcript|XM_023618278.1|protein_coding|13/120|c.4010G>A|p.Arg1337Hi…
chr15	1103905	A	C	544.47	C|missense_variant|MODERATE|LOC100060826|LOC100060826|transcript|XM_014730860.2|protein_coding|20/30|c.5250T>G|p.His1750Gln|5339/10560|5250/9564|1750/3187||,C|missense_variant|MODERATE|LOC100060826|LOC100060826|transcript|XM_014730863.2|protein_coding|20/29|c.5250T>G|p.His1750Gln|5337/10477|5250/9483|1750/3160||,C|missense_variant|MODERATE|LOC100060826|LOC100060826|transcript|XM_014730862.2|prote…
chr15	1533014	C	T	592.03	T|missense_variant|MODERATE|LOC100061179|LOC100061179|transcript|XM_001493219.4|protein_coding|7/7|c.854G>A|p.Arg285Gln|876/1231|854/918|285/305||
chr15	1595778	G	C	715.47	C|missense_variant|MODERATE|LOC100060302|LOC100060302|transcript|XM_001501352.6|protein_coding|3/8|c.249C>G|p.Ile83Met|524/1198|249/891|83/296||,C|missense_variant|MODERATE|LOC100060302|LOC100060302|transcript|XM_023618462.1|protein_coding|3/8|c.249C>G|p.Ile83Met|525/2039|249/795|83/264||
chr15	1765435	T	C	603.47	C|missense_variant|MODERATE|LOC100629328|LOC100629328|transcript|XM_003362902.2|protein_coding|1/2|c.19A>G|p.Ser7Gly|19/429|19/384|7/127||
chr15	3116321	C	T	457.47	T|missense_variant|MODERATE|ST6GAL2|ST6GAL2|transcript|XM_023618464.1|protein_coding|2/6|c.145C>T|p.Arg49Trp|425/6562|145/1590|49/529||,T|missense_variant|MODERATE|ST6GAL2|ST6GAL2|transcript|XM_023618465.1|protein_coding|2/6|c.145C>T|p.Arg49Trp|332/6469|145/1590|49/529||,T|missense_variant|MODERATE|ST6GAL2|ST6GAL2|transcript|XM_023618466.1|protein_coding|2/6|c.145C>T|p.Arg49Trp|379/6516|145/1590|…
chr15	4898855	CGTG	C	41.16	C|conservative_inframe_deletion|MODERATE|POU3F3|POU3F3|transcript|XM_023618496.1|protein_coding|3/3|c.823_825delCAC|p.His275del|855/3033|823/1491|275/496||
chr15	7127796	C	T	891.47	T|missense_variant|MODERATE|TMEM182|TMEM182|transcript|XM_001488300.4|protein_coding|2/5|c.142G>A|p.Val48Ile|307/2695|142/690|48/229||,T|missense_variant|MODERATE|TMEM182|TMEM182|transcript|XM_023618504.1|protein_coding|2/5|c.142G>A|p.Val48Ile|309/749|142/567|48/188||
chr15	7146389	G	C	484.51	C|missense_variant|MODERATE|MFSD9|MFSD9|transcript|XM_023618498.1|protein_coding|1/6|c.29G>C|p.Gly10Ala|91/6050|29/1518|10/505||,C|missense_variant|MODERATE|MFSD9|MFSD9|transcript|XM_023618499.1|protein_coding|1/6|c.29G>C|p.Gly10Ala|93/5995|29/1461|10/486||,C|missense_variant|MODERATE|MFSD9|MFSD9|transcript|XM_023618500.1|protein_coding|1/6|c.29G>C|p.Gly10Ala|88/5969|29/1440|10/479||,C|upstream_g…
chr15	7146450	CGGGGCGGGGGCG	C	665.59	C|disruptive_inframe_deletion|MODERATE|MFSD9|MFSD9|transcript|XM_023618498.1|protein_coding|1/6|c.108_119delGGGGGCGGGGGC|p.Gly37_Ala40del|170/6050|108/1518|36/505||INFO_REALIGN_3_PRIME,C|disruptive_inframe_deletion|MODERATE|MFSD9|MFSD9|transcript|XM_023618499.1|protein_coding|1/6|c.108_119delGGGGGCGGGGGC|p.Gly37_Ala40del|172/5995|108/1461|36/486||INFO_REALIGN_3_PRIME,C|disruptive_inframe_deletion…
chr15	8686796	G	A	591.46	A|missense_variant|MODERATE|NPAS2|NPAS2|transcript|XM_023618546.1|protein_coding|18/21|c.1927C>T|p.Pro643Ser|2226/4014|1927/2514|643/837||,A|missense_variant|MODERATE|NPAS2|NPAS2|transcript|XM_005599789.3|protein_coding|17/20|c.1927C>T|p.Pro643Ser|3061/4829|1927/2457|643/818||,A|missense_variant|MODERATE|NPAS2|NPAS2|transcript|XM_023618547.1|protein_coding|17/20|c.1927C>T|p.Pro643Ser|3064/4826|19…
chr15	9293452	A	G	1112.01	G|missense_variant|MODERATE|LONRF2|LONRF2|transcript|XM_023618553.1|protein_coding|1/14|c.568A>G|p.Arg190Gly|1158/8186|568/2322|190/773||
chr15	9317631	T	C	672.01	C|missense_variant|MODERATE|LONRF2|LONRF2|transcript|XM_023618553.1|protein_coding|4/14|c.899T>C|p.Met300Thr|1489/8186|899/2322|300/773||
chr15	9317632	G	A	672.08	A|missense_variant|MODERATE|LONRF2|LONRF2|transcript|XM_023618553.1|protein_coding|4/14|c.900G>A|p.Met300Ile|1490/8186|900/2322|300/773||
chr15	9320108	C	A	1464.02	A|stop_gained|HIGH|LONRF2|LONRF2|transcript|XM_023618553.1|protein_coding|5/14|c.992C>A|p.Ser331*|1582/8186|992/2322|331/773||
chr15	9320116	A	G	1569.02	G|missense_variant|MODERATE|LONRF2|LONRF2|transcript|XM_023618553.1|protein_coding|5/14|c.1000A>G|p.Met334Val|1590/8186|1000/2322|334/773||
chr15	9320140	G	A	1613.01	A|missense_variant|MODERATE|LONRF2|LONRF2|transcript|XM_023618553.1|protein_coding|5/14|c.1024G>A|p.Val342Ile|1614/8186|1024/2322|342/773||
chr15	9320147	G	C	1616.01	C|missense_variant|MODERATE|LONRF2|LONRF2|transcript|XM_023618553.1|protein_coding|5/14|c.1031G>C|p.Gly344Ala|1621/8186|1031/2322|344/773||
chr15	9320182	T	C	1154.02	C|missense_variant|MODERATE|LONRF2|LONRF2|transcript|XM_023618553.1|protein_coding|5/14|c.1066T>C|p.Cys356Arg|1656/8186|1066/2322|356/773||
chr15	9320188	C	T	1217.02	T|missense_variant|MODERATE|LONRF2|LONRF2|transcript|XM_023618553.1|protein_coding|5/14|c.1072C>T|p.Arg358Cys|1662/8186|1072/2322|358/773||
chr15	9320218	G	A	1139.02	A|missense_variant|MODERATE|LONRF2|LONRF2|transcript|XM_023618553.1|protein_coding|5/14|c.1102G>A|p.Ala368Thr|1692/8186|1102/2322|368/773||
chr15	9320225	A	C	1181.05	C|missense_variant|MODERATE|LONRF2|LONRF2|transcript|XM_023618553.1|protein_coding|5/14|c.1109A>C|p.Asn370Thr|1699/8186|1109/2322|370/773||
chr15	9320781	C	T	566.01	T|missense_variant|MODERATE|LONRF2|LONRF2|transcript|XM_023618553.1|protein_coding|6/14|c.1166C>T|p.Ser389Phe|1756/8186|1166/2322|389/773||
chr15	9326970	G	A	1034.03	A|missense_variant|MODERATE|LONRF2|LONRF2|transcript|XM_023618553.1|protein_coding|10/14|c.1726G>A|p.Val576Ile|2316/8186|1726/2322|576/773||
chr15	9330171	G	C	957	C|missense_variant|MODERATE|LONRF2|LONRF2|transcript|XM_023618553.1|protein_coding|11/14|c.1866G>C|p.Leu622Phe|2456/8186|1866/2322|622/773||
chr15	10408288	C	T	435.46	T|missense_variant|MODERATE|LYG2|LYG2|transcript|XM_001490399.3|protein_coding|6/6|c.628C>T|p.His210Tyr|894/1686|628/639|210/212||
chr15	13310321	CG	C	960.43	C|frameshift_variant|HIGH|LOC102147863|LOC102147863|transcript|XM_005600244.3|protein_coding|1/4|c.37delG|p.Val13fs|456/4239|37/762|13/253||
chr15	13709644	G	A	1422	A|missense_variant|MODERATE|LOC106781721|LOC106781721|transcript|XM_014731021.2|protein_coding|4/4|c.383C>T|p.Ala128Val|499/1023|383/402|128/133||
chr15	15698145	T	TC	363.43	TC|splice_acceptor_variant&intron_variant|HIGH|TMEM87B|TMEM87B|transcript|XM_023618731.1|protein_coding|8/18|c.995-3dupC||||||INFO_REALIGN_3_PRIME,TC|splice_acceptor_variant&intron_variant|HIGH|TMEM87B|TMEM87B|transcript|XM_023618732.1|protein_coding|8/18|c.995-3dupC||||||INFO_REALIGN_3_PRIME
chr15	16451307	C	G	11028.6	G|missense_variant&splice_region_variant|MODERATE|LOC111768185|LOC111768185|transcript|XM_023619725.1|protein_coding|2/6|c.20G>C|p.Gly7Ala|20/774|20/774|7/257||,G|intron_variant|MODIFIER|IL37|IL37|transcript|XM_023618743.1|protein_coding|2/7|c.-49-58984C>G||||||,G|intron_variant|MODIFIER|IL37|IL37|transcript|XM_023618744.1|protein_coding|2/7|c.-49-58984C>G||||||
chr15	17855276	CGCTATGAGCGTCCCG	C	1002.43	C|conservative_inframe_deletion|MODERATE|RPIA|RPIA|transcript|XM_001497468.6|protein_coding|1/9|c.187_201delCGGGACGCTCATAGC|p.Arg63_Ser67del|256/1821|187/936|63/311||,C|conservative_inframe_deletion|MODERATE|RPIA|RPIA|transcript|XM_023618756.1|protein_coding|1/8|c.187_201delCGGGACGCTCATAGC|p.Arg63_Ser67del|256/1752|187/867|63/288||
chr15	17958539	C	T	662.66	T|missense_variant|MODERATE|EIF2AK3|EIF2AK3|transcript|XM_023618757.1|protein_coding|13/17|c.2228C>T|p.Thr743Met|2475/4592|2228/3342|743/1113||,T|missense_variant|MODERATE|EIF2AK3|EIF2AK3|transcript|XM_023618758.1|protein_coding|13/16|c.2228C>T|p.Thr743Met|2476/4530|2228/3279|743/1092||
chr15	20240374	T	C	317.46	C|missense_variant|MODERATE|DNAH6|DNAH6|transcript|XM_001916886.4|protein_coding|71/77|c.11474A>G|p.Asn3825Ser|11627/12779|11474/12456|3825/4151||,C|missense_variant|MODERATE|DNAH6|DNAH6|transcript|XM_023618816.1|protein_coding|71/77|c.11474A>G|p.Asn3825Ser|11594/12746|11474/12456|3825/4151||,C|missense_variant|MODERATE|DNAH6|DNAH6|transcript|XM_023618817.1|protein_coding|71/77|c.11453A>G|p.Asn38…
chr15	20253332	G	A	712.47	A|missense_variant|MODERATE|DNAH6|DNAH6|transcript|XM_023618819.1|protein_coding|69/69|c.11230C>T|p.Leu3744Phe|11384/11719|11230/11463|3744/3820||,A|intron_variant|MODIFIER|DNAH6|DNAH6|transcript|XM_001916886.4|protein_coding|68/76|c.11218+1013C>T||||||,A|intron_variant|MODIFIER|DNAH6|DNAH6|transcript|XM_023618816.1|protein_coding|68/76|c.11218+1013C>T||||||,A|intron_variant|MODIFIER|DNAH6|DNAH6|…
chr15	28503189	A	G	699.01	G|missense_variant|MODERATE|GCFC2|GCFC2|transcript|XM_023618825.1|protein_coding|14/19|c.1795A>G|p.Thr599Ala|1894/2738|1795/2406|599/801||
chr15	29523065	G	A	1212	A|missense_variant|MODERATE|LOXL3|LOXL3|transcript|XM_005599883.3|protein_coding|7/16|c.862G>A|p.Val288Met|1005/2997|862/2379|288/792||,A|missense_variant|MODERATE|LOXL3|LOXL3|transcript|XM_005599884.3|protein_coding|6/15|c.802G>A|p.Val268Met|944/2936|802/2319|268/772||,A|missense_variant|MODERATE|LOXL3|LOXL3|transcript|XM_005599885.3|protein_coding|5/14|c.745G>A|p.Val249Met|887/2879|745/2262|249…
chr15	29616784	C	T	751.46	T|missense_variant|MODERATE|WDR54|WDR54|transcript|XM_005599896.3|protein_coding|2/10|c.208G>A|p.Ala70Thr|264/1162|208/1050|70/349||,T|missense_variant|MODERATE|WDR54|WDR54|transcript|XM_014731085.2|protein_coding|2/10|c.163G>A|p.Ala55Thr|310/1208|163/1005|55/334||,T|missense_variant|MODERATE|WDR54|WDR54|transcript|XM_023618843.1|protein_coding|2/10|c.208G>A|p.Ala70Thr|264/1153|208/1041|70/346||,…
chr15	29620361	G	A	875.47	A|missense_variant|MODERATE|C15H2orf81|C15H2orf81|transcript|XM_005599897.3|protein_coding|3/4|c.322G>A|p.Asp108Asn|446/2050|322/1854|108/617||,A|upstream_gene_variant|MODIFIER|WDR54|WDR54|transcript|XM_005599896.3|protein_coding||c.-2981C>T|||||2925|,A|upstream_gene_variant|MODIFIER|WDR54|WDR54|transcript|XM_014731085.2|protein_coding||c.-3083C>T|||||2936|,A|upstream_gene_variant|MODIFIER|WDR54|…
chr15	30313332	C	A	673.47	A|missense_variant|MODERATE|TPRKB|TPRKB|transcript|XM_001488244.6|protein_coding|6/6|c.460C>A|p.Gln154Lys|660/812|460/528|154/175||,A|missense_variant|MODERATE|TPRKB|TPRKB|transcript|XM_003362970.4|protein_coding|5/5|c.460C>A|p.Gln154Lys|613/765|460/528|154/175||,A|missense_variant|MODERATE|TPRKB|TPRKB|transcript|XM_014731091.2|protein_coding|5/5|c.460C>A|p.Gln154Lys|841/993|460/528|154/175||,A|d…
chr15	30313333	A	C	673.47	C|missense_variant|MODERATE|TPRKB|TPRKB|transcript|XM_001488244.6|protein_coding|6/6|c.461A>C|p.Gln154Pro|661/812|461/528|154/175||,C|missense_variant|MODERATE|TPRKB|TPRKB|transcript|XM_003362970.4|protein_coding|5/5|c.461A>C|p.Gln154Pro|614/765|461/528|154/175||,C|missense_variant|MODERATE|TPRKB|TPRKB|transcript|XM_014731091.2|protein_coding|5/5|c.461A>C|p.Gln154Pro|842/993|461/528|154/175||,C|d…
chr15	30330382	C	T	821.47	T|missense_variant|MODERATE|LOC100058847|LOC100058847|transcript|XM_014731092.2|protein_coding|3/3|c.19C>T|p.Arg7Cys|310/1246|19/705|7/234||
chr15	30454017	G	A	737.47	A|missense_variant|MODERATE|ALMS1|ALMS1|transcript|XM_023618885.1|protein_coding|12/25|c.9922C>T|p.His3308Tyr|10016/14187|9922/13767|3308/4588||
chr15	30504986	G	T	1024.47	T|missense_variant|MODERATE|ALMS1|ALMS1|transcript|XM_023618885.1|protein_coding|10/25|c.4613C>A|p.Ser1538Tyr|4707/14187|4613/13767|1538/4588||
chr15	30657898	C	T	620.46	T|missense_variant|MODERATE|EGR4|EGR4|transcript|XM_023618887.1|protein_coding|4/5|c.386C>T|p.Ala129Val|542/2441|386/1761|129/586||,T|5_prime_UTR_premature_start_codon_gain_variant|LOW|FBXO41|FBXO41|transcript|XM_023618886.1|protein_coding|1/13|c.-195C>T||||||,T|5_prime_UTR_variant|MODIFIER|FBXO41|FBXO41|transcript|XM_023618886.1|protein_coding|1/13|c.-195C>T|||||21547|
chr15	30684124	T	C	582.46	C|missense_variant|MODERATE|FBXO41|FBXO41|transcript|XM_001917153.5|protein_coding|6/13|c.1615T>C|p.Cys539Arg|2428/7763|1615/2622|539/873||,C|missense_variant|MODERATE|FBXO41|FBXO41|transcript|XM_023618886.1|protein_coding|6/13|c.1615T>C|p.Cys539Arg|1834/7169|1615/2622|539/873||
chr15	34928892	G	GGAAA	811.3	GGAAA|splice_donor_variant&intron_variant|HIGH|PPP3R1|PPP3R1|transcript|XM_023618420.1|protein_coding|1/5|c.3+1_3+2insGAAA||||||,GGAAA|intron_variant|MODIFIER|PPP3R1|PPP3R1|transcript|XM_023618419.1|protein_coding|1/5|c.60+4042_60+4043insGAAA||||||
chr15	55790254	CTGCCCCGCCATGGGGCCAGCTGTGTCTGTGCCCCGCCATGGGGCCAGCTGTGTCTG	C	1160.58	C|frameshift_variant&start_lost|HIGH|ABCG8|ABCG8|transcript|XM_014731180.1|protein_coding|1/13|c.-45_11delCAGACACAGCTGGCCCCATGGCGGGGCACAGACACAGCTGGCCCCATGGCGGGGCA|p.Met1fs|28/3849|1/2007|1/668||,C|5_prime_UTR_truncation&exon_loss_variant|MODERATE|ABCG8|ABCG8|transcript|XM_014731180.1|protein_coding|1/13|c.-45_11delCAGACACAGCTGGCCCCATGGCGGGGCACAGACACAGCTGGCCCCATGGCGGGGCA||||||,C|upstream_gene_vari…
chr15	55814052	C	T	850.47	T|missense_variant|MODERATE|ABCG5|ABCG5|transcript|XM_001498908.3|protein_coding|12/13|c.1760C>T|p.Thr587Ile|1935/2469|1760/1959|587/652||,T|downstream_gene_variant|MODIFIER|DYNC2LI1|DYNC2LI1|transcript|XM_001499482.4|protein_coding||c.*3253G>A|||||2081|,T|downstream_gene_variant|MODIFIER|DYNC2LI1|DYNC2LI1|transcript|XM_023619149.1|protein_coding||c.*3276G>A|||||2081|,T|downstream_gene_variant|MO…
chr15	55931321	C	G	909.47	G|missense_variant|MODERATE|C1GALT1C1L|C1GALT1C1L|transcript|XM_023619716.1|protein_coding|5/6|c.712C>G|p.Pro238Ala|712/2450|712/1146|238/381||WARNING_TRANSCRIPT_MULTIPLE_STOP_CODONS,G|intron_variant|MODIFIER|PLEKHH2|PLEKHH2|transcript|XM_001499587.4|protein_coding|2/29|c.124-2034G>C||||||
chr15	56012431	A	G	976.47	G|missense_variant|MODERATE|THADA|THADA|transcript|XM_001498963.5|protein_coding|10/38|c.982A>G|p.Ser328Gly|1166/8333|982/5856|328/1951||,G|missense_variant|MODERATE|THADA|THADA|transcript|XM_014731184.2|protein_coding|10/34|c.982A>G|p.Ser328Gly|1417/5513|982/4947|328/1648||,G|missense_variant|MODERATE|THADA|THADA|transcript|XM_023619153.1|protein_coding|10/37|c.982A>G|p.Ser328Gly|1416/8270|982/5…
chr15	56012432	G	T	976.47	T|missense_variant|MODERATE|THADA|THADA|transcript|XM_001498963.5|protein_coding|10/38|c.983G>T|p.Ser328Ile|1167/8333|983/5856|328/1951||,T|missense_variant|MODERATE|THADA|THADA|transcript|XM_014731184.2|protein_coding|10/34|c.983G>T|p.Ser328Ile|1418/5513|983/4947|328/1648||,T|missense_variant|MODERATE|THADA|THADA|transcript|XM_023619153.1|protein_coding|10/37|c.983G>T|p.Ser328Ile|1417/8270|983/5…
chr15	59290082	T	G	861.47	G|missense_variant|MODERATE|THUMPD2|THUMPD2|transcript|XM_023619175.1|protein_coding|7/10|c.940T>G|p.Ser314Ala|972/2125|940/1551|314/516||
chr15	59307383	G	A	1214.46	A|missense_variant|MODERATE|THUMPD2|THUMPD2|transcript|XM_023619175.1|protein_coding|10/10|c.1544G>A|p.Arg515Gln|1576/2125|1544/1551|515/516||
chr15	60092764	T	C	727.02	C|missense_variant|MODERATE|MORN2|MORN2|transcript|XM_003363003.4|protein_coding|5/5|c.155A>G|p.Gln52Arg|443/662|155/240|52/79||,C|missense_variant|MODERATE|MORN2|MORN2|transcript|XM_023619196.1|protein_coding|6/6|c.155A>G|p.Gln52Arg|496/715|155/240|52/79||,C|upstream_gene_variant|MODIFIER|ARHGEF33|ARHGEF33|transcript|XM_023619182.1|protein_coding||c.-2469A>G|||||1006|,C|upstream_gene_variant|MOD…
chr15	66459623	A	G	655.46	G|missense_variant|MODERATE|LOC100054688|LOC100054688|transcript|XM_014731220.2|protein_coding|34/36|c.3701A>G|p.Asp1234Gly|3892/5535|3701/4053|1234/1350||,G|missense_variant|MODERATE|LOC100054688|LOC100054688|transcript|XM_001501646.5|protein_coding|34/36|c.3701A>G|p.Asp1234Gly|3890/5482|3701/4002|1234/1333||,G|downstream_gene_variant|MODIFIER|LOC100054688|LOC100054688|transcript|XR_002800231.1|…
chr15	66461141	G	A	600.46	A|missense_variant|MODERATE|LOC100054688|LOC100054688|transcript|XM_014731220.2|protein_coding|35/36|c.3887G>A|p.Arg1296His|4078/5535|3887/4053|1296/1350||,A|missense_variant|MODERATE|LOC100054688|LOC100054688|transcript|XM_001501646.5|protein_coding|35/36|c.3887G>A|p.Arg1296His|4076/5482|3887/4002|1296/1333||,A|downstream_gene_variant|MODIFIER|LOC100054688|LOC100054688|transcript|XM_023619280.1|…
chr15	69577690	C	T	966.01	T|missense_variant|MODERATE|RBKS|RBKS|transcript|XM_001502071.5|protein_coding|8/8|c.902C>T|p.Ala301Val|1175/1379|902/975|301/324||,T|missense_variant|MODERATE|RBKS|RBKS|transcript|XM_023619323.1|protein_coding|7/7|c.737C>T|p.Ala246Val|1010/1214|737/810|246/269||,T|missense_variant|MODERATE|RBKS|RBKS|transcript|XM_023619318.1|protein_coding|8/8|c.842C>T|p.Ala281Val|939/1168|842/915|281/304||,T|do…
chr15	69640599	C	CCT	844.43	CCT|splice_donor_variant&intron_variant|HIGH|LOC102149102|LOC102149102|transcript|XR_001378492.2|pseudogene|1/6|n.416+2_416+3insAG||||||,CCT|upstream_gene_variant|MODIFIER|LOC111768133|LOC111768133|transcript|XR_002800250.1|pseudogene||n.-522_-521insCT|||||521|
chr15	69758163	A	ATGGCTCCTCT	744.68	ATGGCTCCTCT|frameshift_variant&stop_gained|HIGH|LOC111768011|LOC111768011|transcript|XM_023618436.1|protein_coding|5/5|c.16736_16737insAGAGGAGCCA|p.Cys5579fs|18845/19227|16736/17118|5579/5705||,ATGGCTCCTCT|upstream_gene_variant|MODIFIER|ZNF512|ZNF512|transcript|XM_005600115.3|protein_coding||c.-990_-989insAGAGGAGCCA|||||663|,ATGGCTCCTCT|upstream_gene_variant|MODIFIER|ZNF512|ZNF512|transcript|XM_0…
chr15	69758165	A	AGAGGGACGG	1042.36	AGAGGGACGG|conservative_inframe_insertion|MODERATE|LOC111768011|LOC111768011|transcript|XM_023618436.1|protein_coding|5/5|c.16734_16735insCCGTCCCTC|p.Arg5578_Cys5579insProSerLeu|18843/19227|16734/17118|5578/5705||,AGAGGGACGG|upstream_gene_variant|MODIFIER|ZNF512|ZNF512|transcript|XM_005600115.3|protein_coding||c.-992_-991insCCGTCCCTC|||||665|,AGAGGGACGG|upstream_gene_variant|MODIFIER|ZNF512|ZNF51…
chr15	69758166	T	TGATGGCTCCTCTCAGAGGGGCGGTGATGGCTCCTCTCAGAGGGGCTGCGATGGCTCCTCTCAGAGGGGCTGCGATGG	1260.16	TGATGGCTCCTCTCAGAGGGGCGGTGATGGCTCCTCTCAGAGGGGCTGCGATGGCTCCTCTCAGAGGGGCTGCGATGG|frameshift_variant|HIGH|LOC111768011|LOC111768011|transcript|XM_023618436.1|protein_coding|5/5|c.16733_16734insCCATCGCAGCCCCTCTGAGAGGAGCCATCGCAGCCCCTCTGAGAGGAGCCATCACCGCCCCTCTGAGAGGAGCCATC|p.Arg5578fs|18842/19227|16733/17118|5578/5705||,TGATGGCTCCTCTCAGAGGGGCGGTGATGGCTCCTCTCAGAGGGGCTGCGATGGCTCCTCTCAGAGGGGCTGCGATGG|upst…
chr15	70112596	GCAGCCCCGGTTATTAAGTACGA	G	649.7	G|frameshift_variant|HIGH|ABHD1|ABHD1|transcript|XM_001917969.4|protein_coding|4/9|c.560_581delTCGTACTTAATAACCGGGGCTG|p.Val187fs|3521/4273|560/1296|187/431||,G|downstream_gene_variant|MODIFIER|PREB|PREB|transcript|XM_001502512.5|protein_coding||c.*2103_*2124delCAGCCCCGGTTATTAAGTACGA|||||1451|,G|downstream_gene_variant|MODIFIER|PREB|PREB|transcript|XM_023619349.1|protein_coding||c.*2144_*2165delCA…
chr15	70116157	AACCCGCTGCCCAGAGCTCTGGACACTCACCCACCTGGGGCAC	A	799.43	A|splice_donor_variant&conservative_inframe_deletion&splice_region_variant&intron_variant|HIGH|ABHD1|ABHD1|transcript|XM_001917969.4|protein_coding|1/9|c.202_210+33delGTGCCCCAGGTGGGTGAGTGTCCAGAGCTCTGGGCAGCGGGT|p.Val68_Gln70del||202/1296|68/431||,A|upstream_gene_variant|MODIFIER|CGREF1|CGREF1|transcript|XM_003363028.4|protein_coding||c.-4785_-4744delACCCGCTGCCCAGAGCTCTGGACACTCACCCACCTGGGGCAC|||||4…
chr15	78305554	T	A	796.47	A|missense_variant|MODERATE|GEN1|GEN1|transcript|XM_023619485.1|protein_coding|14/14|c.2248A>T|p.Thr750Ser|9167/9823|2248/2727|750/908||,A|missense_variant|MODERATE|GEN1|GEN1|transcript|XM_023619486.1|protein_coding|15/15|c.2248A>T|p.Thr750Ser|5415/6071|2248/2727|750/908||,A|missense_variant|MODERATE|GEN1|GEN1|transcript|XM_023619487.1|protein_coding|15/15|c.2248A>T|p.Thr750Ser|6480/7136|2248/272…
chr15	78305623	C	G	711.47	G|missense_variant|MODERATE|GEN1|GEN1|transcript|XM_023619485.1|protein_coding|14/14|c.2179G>C|p.Glu727Gln|9098/9823|2179/2727|727/908||,G|missense_variant|MODERATE|GEN1|GEN1|transcript|XM_023619486.1|protein_coding|15/15|c.2179G>C|p.Glu727Gln|5346/6071|2179/2727|727/908||,G|missense_variant|MODERATE|GEN1|GEN1|transcript|XM_023619487.1|protein_coding|15/15|c.2179G>C|p.Glu727Gln|6411/7136|2179/272…
chr15	78306255	G	C	1104.47	C|missense_variant|MODERATE|GEN1|GEN1|transcript|XM_023619485.1|protein_coding|14/14|c.1547C>G|p.Ser516Cys|8466/9823|1547/2727|516/908||,C|missense_variant|MODERATE|GEN1|GEN1|transcript|XM_023619486.1|protein_coding|15/15|c.1547C>G|p.Ser516Cys|4714/6071|1547/2727|516/908||,C|missense_variant|MODERATE|GEN1|GEN1|transcript|XM_023619487.1|protein_coding|15/15|c.1547C>G|p.Ser516Cys|5779/7136|1547/272…
chr15	78306276	C	T	1214.47	T|missense_variant|MODERATE|GEN1|GEN1|transcript|XM_023619485.1|protein_coding|14/14|c.1526G>A|p.Arg509His|8445/9823|1526/2727|509/908||,T|missense_variant|MODERATE|GEN1|GEN1|transcript|XM_023619486.1|protein_coding|15/15|c.1526G>A|p.Arg509His|4693/6071|1526/2727|509/908||,T|missense_variant|MODERATE|GEN1|GEN1|transcript|XM_023619487.1|protein_coding|15/15|c.1526G>A|p.Arg509His|5758/7136|1526/272…
chr15	78307018	C	T	605.47	T|missense_variant|MODERATE|GEN1|GEN1|transcript|XM_023619485.1|protein_coding|13/14|c.1285G>A|p.Glu429Lys|8204/9823|1285/2727|429/908||,T|missense_variant|MODERATE|GEN1|GEN1|transcript|XM_023619486.1|protein_coding|14/15|c.1285G>A|p.Glu429Lys|4452/6071|1285/2727|429/908||,T|missense_variant|MODERATE|GEN1|GEN1|transcript|XM_023619487.1|protein_coding|14/15|c.1285G>A|p.Glu429Lys|5517/7136|1285/272…
chr15	78310503	T	C	402.47	C|missense_variant|MODERATE|GEN1|GEN1|transcript|XM_023619485.1|protein_coding|11/14|c.1103A>G|p.Asn368Ser|8022/9823|1103/2727|368/908||,C|missense_variant|MODERATE|GEN1|GEN1|transcript|XM_023619486.1|protein_coding|12/15|c.1103A>G|p.Asn368Ser|4270/6071|1103/2727|368/908||,C|missense_variant|MODERATE|GEN1|GEN1|transcript|XM_023619487.1|protein_coding|12/15|c.1103A>G|p.Asn368Ser|5335/7136|1103/272…
chr15	78330221	C	T	788.47	T|missense_variant|MODERATE|GEN1|GEN1|transcript|XM_023619485.1|protein_coding|2/14|c.61G>A|p.Gly21Ser|6980/9823|61/2727|21/908||,T|missense_variant|MODERATE|GEN1|GEN1|transcript|XM_023619486.1|protein_coding|3/15|c.61G>A|p.Gly21Ser|3228/6071|61/2727|21/908||,T|missense_variant|MODERATE|GEN1|GEN1|transcript|XM_023619487.1|protein_coding|3/15|c.61G>A|p.Gly21Ser|4293/7136|61/2727|21/908||,T|missens…
chr15	78333000	C	T	592.66	T|splice_donor_variant&intron_variant|HIGH|GEN1|GEN1|transcript|XM_023619487.1|protein_coding|2/14|c.-33+1G>A||||||,T|splice_donor_variant&intron_variant|HIGH|GEN1|GEN1|transcript|XM_023619489.1|protein_coding|3/15|c.-33+1G>A||||||,T|5_prime_UTR_variant|MODIFIER|GEN1|GEN1|transcript|XM_023619485.1|protein_coding|2/14|c.-2719G>A|||||2719|,T|5_prime_UTR_variant|MODIFIER|GEN1|GEN1|transcript|XM_0236…
chr15	78560362	C	G	771.47	G|missense_variant|MODERATE|RAD51AP2|RAD51AP2|transcript|XM_001918082.3|protein_coding|1/3|c.88C>G|p.Pro30Ala|195/4235|88/3462|30/1153||
chr15	80335231	G	A	940.47	A|missense_variant|MODERATE|NBAS|NBAS|transcript|XM_014731302.2|protein_coding|30/52|c.3426G>A|p.Met1142Ile|3465/7326|3426/7125|1142/2374||,A|missense_variant|MODERATE|NBAS|NBAS|transcript|XM_023619506.1|protein_coding|30/53|c.3426G>A|p.Met1142Ile|3465/7118|3426/6924|1142/2307||,A|missense_variant|MODERATE|NBAS|NBAS|transcript|XM_023619505.1|protein_coding|30/52|c.3270G>A|p.Met1090Ile|3426/7287|3…
chr15	80431989	C	T	546.47	T|splice_donor_variant&intron_variant|HIGH|LOC102148407|LOC102148407|transcript|XR_288474.3|pseudogene|2/3|n.2277+1G>A||||||,T|intron_variant|MODIFIER|NBAS|NBAS|transcript|XM_014731302.2|protein_coding|44/51|c.5728-16946C>T||||||,T|intron_variant|MODIFIER|NBAS|NBAS|transcript|XM_023619506.1|protein_coding|44/52|c.5728-16946C>T||||||,T|intron_variant|MODIFIER|NBAS|NBAS|transcript|XM_023619505.1|pr…
chr15	80449053	G	A	785.47	A|missense_variant|MODERATE|NBAS|NBAS|transcript|XM_014731302.2|protein_coding|45/52|c.5846G>A|p.Arg1949Lys|5885/7326|5846/7125|1949/2374||,A|missense_variant|MODERATE|NBAS|NBAS|transcript|XM_023619506.1|protein_coding|45/53|c.5846G>A|p.Arg1949Lys|5885/7118|5846/6924|1949/2307||,A|missense_variant|MODERATE|NBAS|NBAS|transcript|XM_023619505.1|protein_coding|45/52|c.5690G>A|p.Arg1897Lys|5846/7287|5…
chr15	89782590	A	G	948.46	G|missense_variant|MODERATE|ALLC|ALLC|transcript|XM_001502861.5|protein_coding|12/12|c.1222T>C|p.Phe408Leu|1356/1519|1222/1239|408/412||,G|missense_variant|MODERATE|ALLC|ALLC|transcript|XM_023619613.1|protein_coding|13/13|c.1222T>C|p.Phe408Leu|1452/1615|1222/1239|408/412||,G|missense_variant|MODERATE|ALLC|ALLC|transcript|XM_023619611.1|protein_coding|14/14|c.1222T>C|p.Phe408Leu|1552/1715|1222/123…
chr15	91529258	G	T	1080.46	T|missense_variant|MODERATE|TPO|TPO|transcript|XM_023618440.1|protein_coding|11/15|c.2166C>A|p.Phe722Leu|2166/3587|2166/2829|722/942||
chr15	91536183	T	C	806.48	C|missense_variant|MODERATE|TPO|TPO|transcript|XM_023618440.1|protein_coding|8/15|c.1583A>G|p.His528Arg|1583/3587|1583/2829|528/942||
chr16	456290	G	A	1036.46	A|missense_variant|MODERATE|CFAP100|CFAP100|transcript|XM_023619840.1|protein_coding|17/19|c.1952G>A|p.Arg651Gln|2108/2644|1952/2319|651/772||,A|downstream_gene_variant|MODIFIER|ZXDC|ZXDC|transcript|XM_023619839.1|protein_coding||c.*4175C>T|||||2760|,A|non_coding_transcript_exon_variant|MODIFIER|CFAP100|CFAP100|transcript|XR_002800455.1|pseudogene|17/26|n.2109G>A||||||,A|non_coding_transcript_exo…
chr16	1032710	C	A	1008.46	A|missense_variant|MODERATE|CHCHD6|CHCHD6|transcript|XM_005613810.3|protein_coding|7/8|c.676C>A|p.Arg226Ser|766/992|676/705|226/234||,A|missense_variant|MODERATE|CHCHD6|CHCHD6|transcript|XM_023619848.1|protein_coding|8/9|c.565C>A|p.Arg189Ser|3583/3809|565/594|189/197||,A|downstream_gene_variant|MODIFIER|CHCHD6|CHCHD6|transcript|XR_002800467.1|pseudogene||n.*119C>A|||||119|,A|non_coding_transcript…
chr16	4488252	C	A	708.46	A|missense_variant|MODERATE|XPC|XPC|transcript|XM_023619901.1|protein_coding|9/16|c.1588G>T|p.Ala530Ser|1685/3723|1588/2832|530/943||,A|missense_variant|MODERATE|XPC|XPC|transcript|XM_023619902.1|protein_coding|8/15|c.1498G>T|p.Ala500Ser|1596/3634|1498/2742|500/913||
chr16	4488360	G	A	815.46	A|missense_variant|MODERATE|XPC|XPC|transcript|XM_023619901.1|protein_coding|9/16|c.1480C>T|p.His494Tyr|1577/3723|1480/2832|494/943||,A|missense_variant|MODERATE|XPC|XPC|transcript|XM_023619902.1|protein_coding|8/15|c.1390C>T|p.His464Tyr|1488/3634|1390/2742|464/913||
chr16	5414064	C	T	1288	T|missense_variant|MODERATE|TRH|TRH|transcript|XM_023619924.1|protein_coding|3/3|c.365G>A|p.Arg122Gln|587/1623|365/738|122/245||,T|missense_variant|MODERATE|TRH|TRH|transcript|XM_023619925.1|protein_coding|3/3|c.353G>A|p.Arg118Gln|626/1662|353/726|118/241||
chr16	5941578	A	C	1149	C|missense_variant|MODERATE|EFCAB12|EFCAB12|transcript|XM_001490357.4|protein_coding|4/9|c.707A>C|p.His236Pro|815/2110|707/1731|236/576||,C|missense_variant|MODERATE|EFCAB12|EFCAB12|transcript|XM_014731409.2|protein_coding|4/9|c.698A>C|p.His233Pro|1024/2319|698/1722|233/573||
chr16	8284676	T	C	802.46	C|missense_variant|MODERATE|VHL|VHL|transcript|XM_023619976.1|protein_coding|1/3|c.46A>G|p.Thr16Ala|290/3105|46/633|16/210||,C|upstream_gene_variant|MODIFIER|IRAK2|IRAK2|transcript|XM_023619975.1|protein_coding||c.-4180A>G|||||4075|
chr16	9230594	C	T	736.47	T|missense_variant|MODERATE|RAD18|RAD18|transcript|XM_023620038.1|protein_coding|5/13|c.658C>T|p.Pro220Ser|659/1773|658/1653|220/550||,T|missense_variant|MODERATE|RAD18|RAD18|transcript|XM_001495792.4|protein_coding|5/13|c.658C>T|p.Pro220Ser|659/3045|658/1602|220/533||,T|missense_variant|MODERATE|RAD18|RAD18|transcript|XM_005600405.3|protein_coding|5/12|c.658C>T|p.Pro220Ser|659/2982|658/1539|220/…
chr16	9551261	TC	T	604.31	T|frameshift_variant|HIGH|SSUH2|SSUH2|transcript|XM_023620042.1|protein_coding|10/10|c.1248delC|p.Ser417fs|1490/2095|1248/1353|416/450||INFO_REALIGN_3_PRIME,T|frameshift_variant|HIGH|SSUH2|SSUH2|transcript|XM_023620044.1|protein_coding|9/9|c.1185delC|p.Ser396fs|1428/2033|1185/1290|395/429||INFO_REALIGN_3_PRIME,T|frameshift_variant|HIGH|SSUH2|SSUH2|transcript|XM_023620043.1|protein_coding|10/10|c.…
chr16	14289886	C	T	866.46	T|missense_variant|MODERATE|CNTN4|CNTN4|transcript|XM_014731451.2|protein_coding|23/23|c.3001G>A|p.Gly1001Arg|6545/8340|3001/3081|1001/1026||,T|missense_variant|MODERATE|CNTN4|CNTN4|transcript|XM_023620061.1|protein_coding|25/25|c.3001G>A|p.Gly1001Arg|3407/5202|3001/3081|1001/1026||,T|missense_variant|MODERATE|CNTN4|CNTN4|transcript|XM_023620062.1|protein_coding|24/24|c.3001G>A|p.Gly1001Arg|3366/…
chr16	19013940	G	C	728.48	C|missense_variant|MODERATE|GXYLT2|GXYLT2|transcript|XM_023620084.1|protein_coding|1/7|c.232C>G|p.Arg78Gly|282/6251|232/1332|78/443||
chr16	19141029	CGACTGACTCTGATGCAGGCCCGACACGACCGGCAGACGCCAAAT	C	827.62	C|frameshift_variant&stop_lost|HIGH|SHQ1|SHQ1|transcript|XM_001493744.4|protein_coding|11/11|c.1736_*6delCTGATGCAGGCCCGACACGACCGGCAGACGCCAAATGACTGACT|p.Ser579fs|1869/2149|1736/1773|579/590||INFO_REALIGN_3_PRIME,C|frameshift_variant&stop_lost|HIGH|SHQ1|SHQ1|transcript|XM_023620085.1|protein_coding|10/10|c.1469_*6delCTGATGCAGGCCCGACACGACCGGCAGACGCCAAATGACTGACT|p.Ser490fs|1637/1917|1469/1506|490/501…
chr16	21356014	G	A	607.47	A|missense_variant|MODERATE|MDFIC2|MDFIC2|transcript|XM_023620089.1|protein_coding|1/2|c.145G>A|p.Ala49Thr|1064/3882|145/531|49/176||
chr16	22240633	G	A	308.46	A|missense_variant|MODERATE|FRMD4B|FRMD4B|transcript|XM_023620090.1|protein_coding|20/23|c.1973G>A|p.Arg658Gln|2010/5224|1973/3108|658/1035||,A|missense_variant|MODERATE|FRMD4B|FRMD4B|transcript|XM_023620093.1|protein_coding|21/24|c.1808G>A|p.Arg603Gln|2351/5565|1808/2943|603/980||,A|missense_variant|MODERATE|FRMD4B|FRMD4B|transcript|XM_001916183.4|protein_coding|20/23|c.1970G>A|p.Arg657Gln|2274/…
chr16	22285915	G	T	629.47	T|missense_variant|MODERATE|LMOD3|LMOD3|transcript|XM_001498577.4|protein_coding|3/4|c.487G>T|p.Asp163Tyr|627/2216|487/1704|163/567||,T|missense_variant|MODERATE|LMOD3|LMOD3|transcript|XM_023620094.1|protein_coding|3/4|c.487G>T|p.Asp163Tyr|535/2124|487/1704|163/567||
chr16	30957392	T	C	647.47	C|splice_acceptor_variant&intron_variant|HIGH|LOC106781800|LOC106781800|transcript|XR_001378547.2|pseudogene|4/5|n.495-2A>G||||||
chr16	33000078	G	A	498.46	A|missense_variant|MODERATE|ARHGEF3|ARHGEF3|transcript|XM_023620234.1|protein_coding|13/14|c.1606G>A|p.Val536Ile|1621/3980|1606/2097|536/698||,A|missense_variant|MODERATE|ARHGEF3|ARHGEF3|transcript|XM_023620236.1|protein_coding|13/14|c.1186G>A|p.Val396Ile|1380/3739|1186/1677|396/558||,A|missense_variant|MODERATE|ARHGEF3|ARHGEF3|transcript|XM_023620241.1|protein_coding|14/15|c.1093G>A|p.Val365Ile|…
chr16	33066585	T	G	981.47	G|missense_variant|MODERATE|FAM208A|FAM208A|transcript|XM_023620243.1|protein_coding|15/24|c.2490T>G|p.Asp830Glu|2689/5455|2490/5055|830/1684||,G|missense_variant|MODERATE|FAM208A|FAM208A|transcript|XM_023620244.1|protein_coding|15/24|c.2490T>G|p.Asp830Glu|2689/5131|2490/4932|830/1643||,G|missense_variant|MODERATE|FAM208A|FAM208A|transcript|XM_023620245.1|protein_coding|15/23|c.2490T>G|p.Asp830Gl…
chr16	33073007	A	G	558.47	G|missense_variant|MODERATE|FAM208A|FAM208A|transcript|XM_023620243.1|protein_coding|18/24|c.3067A>G|p.Met1023Val|3266/5455|3067/5055|1023/1684||,G|missense_variant|MODERATE|FAM208A|FAM208A|transcript|XM_023620244.1|protein_coding|18/24|c.2944A>G|p.Met982Val|3143/5131|2944/4932|982/1643||,G|missense_variant|MODERATE|FAM208A|FAM208A|transcript|XM_023620245.1|protein_coding|17/23|c.2884A>G|p.Met962…
chr16	34994018	C	T	950.46	T|missense_variant|MODERATE|CACNA2D3|CACNA2D3|transcript|XM_023621214.1|protein_coding|1/35|c.136G>A|p.Glu46Lys|5583/8818|136/3051|46/1016||,T|intron_variant|MODIFIER|CACNA2D3|CACNA2D3|transcript|XM_023621209.1|protein_coding|4/37|c.382-12624G>A||||||,T|intron_variant|MODIFIER|CACNA2D3|CACNA2D3|transcript|XM_023621210.1|protein_coding|4/36|c.382-12624G>A||||||,T|intron_variant|MODIFIER|CACNA2D3|C…
chr16	35567276	C	T	809.46	T|missense_variant|MODERATE|CHDH|CHDH|transcript|XM_005600547.3|protein_coding|2/8|c.338C>T|p.Pro113Leu|779/4262|338/1785|113/594||,T|missense_variant|MODERATE|CHDH|CHDH|transcript|XM_023620278.1|protein_coding|2/8|c.338C>T|p.Pro113Leu|2860/6343|338/1785|113/594||
chr16	35581079	A	T	649.47	T|missense_variant|MODERATE|CACNA1D|CACNA1D|transcript|XM_023620263.1|protein_coding|48/49|c.6046T>A|p.Cys2016Ser|6487/8615|6046/6546|2016/2181||,T|missense_variant|MODERATE|CACNA1D|CACNA1D|transcript|XM_023620267.1|protein_coding|47/48|c.6001T>A|p.Cys2001Ser|6441/8569|6001/6501|2001/2166||,T|missense_variant|MODERATE|CACNA1D|CACNA1D|transcript|XM_023620269.1|protein_coding|47/48|c.5986T>A|p.Cys1…
chr16	36101823	C	T	718.46	T|missense_variant|MODERATE|TKT|TKT|transcript|XM_023620281.1|protein_coding|6/14|c.745C>T|p.Pro249Ser|815/2050|745/1872|249/623||
chr16	36470651	A	G	639.46	G|missense_variant|MODERATE|ITIH4|ITIH4|transcript|XM_005600551.3|protein_coding|21/24|c.2489A>G|p.Glu830Gly|2526/3148|2489/2955|830/984||,G|missense_variant|MODERATE|ITIH4|ITIH4|transcript|XM_023620291.1|protein_coding|21/24|c.2255A>G|p.Glu752Gly|2398/3020|2255/2721|752/906||,G|missense_variant|MODERATE|ITIH4|ITIH4|transcript|XM_023620292.1|protein_coding|19/22|c.1889A>G|p.Glu630Gly|2105/2727|18…
chr16	36567696	T	C	993.47	C|missense_variant|MODERATE|GLT8D1|GLT8D1|transcript|XM_023620310.1|protein_coding|9/11|c.772T>C|p.Ser258Pro|1120/1879|772/1191|258/396||,C|missense_variant|MODERATE|GLT8D1|GLT8D1|transcript|XM_023620309.1|protein_coding|8/10|c.697T>C|p.Ser233Pro|833/1592|697/1116|233/371||,C|downstream_gene_variant|MODIFIER|GNL3|GNL3|transcript|XM_023620307.1|protein_coding||c.*1305A>G|||||1148|,C|downstream_gen…
chr16	36878947	G	A	1054	A|missense_variant|MODERATE|DNAH1|DNAH1|transcript|XM_023620319.1|protein_coding|17/78|c.2884C>T|p.Leu962Phe|2904/13039|2884/12975|962/4324||,A|missense_variant|MODERATE|DNAH1|DNAH1|transcript|XM_023620322.1|protein_coding|9/70|c.1099C>T|p.Leu367Phe|1172/11307|1099/11190|367/3729||,A|missense_variant|MODERATE|DNAH1|DNAH1|transcript|XM_023620321.1|protein_coding|13/74|c.1972C>T|p.Leu658Phe|2132/12…
chr16	36884362	C	T	991	T|missense_variant|MODERATE|DNAH1|DNAH1|transcript|XM_023620319.1|protein_coding|11/78|c.1913G>A|p.Arg638His|1933/13039|1913/12975|638/4324||,T|missense_variant|MODERATE|DNAH1|DNAH1|transcript|XM_023620322.1|protein_coding|3/70|c.128G>A|p.Arg43His|201/11307|128/11190|43/3729||,T|missense_variant|MODERATE|DNAH1|DNAH1|transcript|XM_023620321.1|protein_coding|7/74|c.1001G>A|p.Arg334His|1161/12267|10…
chr16	37139461	A	T	775.46	T|missense_variant|MODERATE|DUSP7|DUSP7|transcript|XM_023620338.1|protein_coding|3/3|c.1210A>T|p.Thr404Ser|1325/3153|1210/1260|404/419||
chr16	37192375	T	C	399.46	C|missense_variant|MODERATE|ACY1|ACY1|transcript|XM_001492838.5|protein_coding|15/15|c.1147A>G|p.Met383Val|1372/1552|1147/1227|383/408||,C|missense_variant|MODERATE|ACY1|ACY1|transcript|XM_005600592.3|protein_coding|13/13|c.991A>G|p.Met331Val|1100/1280|991/1071|331/356||,C|missense_variant|MODERATE|ACY1|ACY1|transcript|XM_014731633.2|protein_coding|16/16|c.1147A>G|p.Met383Val|1491/1671|1147/1227|…
chr16	37192545	T	C	891.46	C|missense_variant&splice_region_variant|MODERATE|ACY1|ACY1|transcript|XM_001492838.5|protein_coding|14/15|c.1060A>G|p.Lys354Glu|1285/1552|1060/1227|354/408||,C|missense_variant&splice_region_variant|MODERATE|ACY1|ACY1|transcript|XM_005600592.3|protein_coding|12/13|c.904A>G|p.Lys302Glu|1013/1280|904/1071|302/356||,C|missense_variant&splice_region_variant|MODERATE|ACY1|ACY1|transcript|XM_014731633…
chr16	37192602	T	G	714.56	G|missense_variant&splice_region_variant|MODERATE|ACY1|ACY1|transcript|XM_001492838.5|protein_coding|14/15|c.1003A>C|p.Asn335His|1228/1552|1003/1227|335/408||,G|missense_variant&splice_region_variant|MODERATE|ACY1|ACY1|transcript|XM_005600592.3|protein_coding|12/13|c.847A>C|p.Asn283His|956/1280|847/1071|283/356||,G|missense_variant&splice_region_variant|MODERATE|ACY1|ACY1|transcript|XM_014731633.…
chr16	37193433	G	C	478.47	C|missense_variant&splice_region_variant|MODERATE|ACY1|ACY1|transcript|XM_001492838.5|protein_coding|12/15|c.919C>G|p.Gln307Glu|1144/1552|919/1227|307/408||,C|missense_variant&splice_region_variant|MODERATE|ACY1|ACY1|transcript|XM_005600592.3|protein_coding|10/13|c.763C>G|p.Gln255Glu|872/1280|763/1071|255/356||,C|missense_variant&splice_region_variant|MODERATE|ACY1|ACY1|transcript|XM_014731633.2|…
chr16	37193715	C	T	571.47	T|missense_variant|MODERATE|ACY1|ACY1|transcript|XM_001492838.5|protein_coding|11/15|c.739G>A|p.Ala247Thr|964/1552|739/1227|247/408||,T|missense_variant|MODERATE|ACY1|ACY1|transcript|XM_005600592.3|protein_coding|9/13|c.583G>A|p.Ala195Thr|692/1280|583/1071|195/356||,T|missense_variant|MODERATE|ACY1|ACY1|transcript|XM_014731633.2|protein_coding|12/16|c.739G>A|p.Ala247Thr|1083/1671|739/1227|247/408…
chr16	37199190	C	T	470.46	T|missense_variant|MODERATE|ABHD14A|ABHD14A|transcript|XM_014731634.2|protein_coding|7/7|c.659G>A|p.Arg220His|1227/1532|659/795|220/264||,T|missense_variant|MODERATE|ABHD14A|ABHD14A|transcript|XM_014731637.2|protein_coding|7/7|c.659G>A|p.Arg220His|1341/1646|659/795|220/264||,T|missense_variant|MODERATE|ABHD14A|ABHD14A|transcript|XM_014731639.2|protein_coding|7/7|c.659G>A|p.Arg220His|1179/1484|659…
chr16	37489497	C	G	1020.46	G|missense_variant|MODERATE|TEX264|TEX264|transcript|XM_001915569.4|protein_coding|3/6|c.76G>C|p.Gly26Arg|513/1379|76/942|26/313||,G|missense_variant|MODERATE|TEX264|TEX264|transcript|XM_023621241.1|protein_coding|3/6|c.76G>C|p.Gly26Arg|446/1618|76/942|26/313||,G|missense_variant|MODERATE|TEX264|TEX264|transcript|XM_005600608.2|protein_coding|3/6|c.76G>C|p.Gly26Arg|490/1356|76/942|26/313||
chr16	37529441	C	T	703.47	T|missense_variant|MODERATE|RAD54L2|RAD54L2|transcript|XM_023621233.1|protein_coding|3/23|c.181G>A|p.Asp61Asn|438/9641|181/4485|61/1494||,T|missense_variant|MODERATE|RAD54L2|RAD54L2|transcript|XM_023621235.1|protein_coding|3/23|c.181G>A|p.Asp61Asn|365/9568|181/4485|61/1494||,T|missense_variant|MODERATE|RAD54L2|RAD54L2|transcript|XM_023621236.1|protein_coding|3/23|c.181G>A|p.Asp61Asn|397/9600|181/…
chr16	37721196	G	T	760.46	T|missense_variant|MODERATE|RBM15B|RBM15B|transcript|XM_023621239.1|protein_coding|2/2|c.1862C>A|p.Thr621Asn|3914/5075|1862/2688|621/895||,T|downstream_gene_variant|MODIFIER|DCAF1|DCAF1|transcript|XM_023621228.1|protein_coding||c.*5668G>T|||||4761|,T|downstream_gene_variant|MODIFIER|MANF|MANF|transcript|NM_001197315.1|protein_coding||c.*4561C>A|||||4269|,T|downstream_gene_variant|MODIFIER|DCAF1|D…
chr16	39666485	C	T	636.46	T|missense_variant|MODERATE|SLC25A20|SLC25A20|transcript|XM_005600689.3|protein_coding|1/8|c.8C>T|p.Ala3Val|352/2005|8/873|3/290||,T|intron_variant|MODIFIER|SLC25A20|SLC25A20|transcript|XM_001494717.5|protein_coding|2/8|c.199-244C>T||||||
chr16	39885624	C	T	753.46	T|missense_variant|MODERATE|CELSR3|CELSR3|transcript|XM_023620467.1|protein_coding|18/36|c.6557C>T|p.Ala2186Val|6799/11936|6557/9969|2186/3322||,T|missense_variant|MODERATE|CELSR3|CELSR3|transcript|XM_023620471.1|protein_coding|18/30|c.6557C>T|p.Ala2186Val|6801/8733|6557/8322|2186/2773||,T|missense_variant|MODERATE|CELSR3|CELSR3|transcript|XM_023620469.1|protein_coding|17/35|c.6455C>T|p.Ala2152Va…
chr16	41142401	G	A	1014.47	A|missense_variant|MODERATE|KLHL18|KLHL18|transcript|XM_023620533.1|protein_coding|2/10|c.157C>T|p.Arg53Trp|273/4728|157/1740|53/579||,A|missense_variant|MODERATE|KLHL18|KLHL18|transcript|XM_023620535.1|protein_coding|3/11|c.91C>T|p.Arg31Trp|242/4697|91/1674|31/557||,A|missense_variant|MODERATE|KLHL18|KLHL18|transcript|XM_023620537.1|protein_coding|4/12|c.70C>T|p.Arg24Trp|348/4803|70/1653|24/550|…
chr16	44855312	C	T	846.48	T|missense_variant|MODERATE|ZNF662|ZNF662|transcript|XM_014731736.2|protein_coding|1/5|c.169G>A|p.Ala57Thr|929/3817|169/1563|57/520||,T|missense_variant|MODERATE|ZNF662|ZNF662|transcript|XM_023620643.1|protein_coding|1/4|c.169G>A|p.Ala57Thr|921/3692|169/1446|57/481||,T|missense_variant|MODERATE|ZNF662|ZNF662|transcript|XM_014731737.2|protein_coding|1/5|c.169G>A|p.Ala57Thr|923/3808|169/1560|57/519…
chr16	44970067	C	A	1120.47	A|missense_variant|MODERATE|CCDC13|CCDC13|transcript|XM_023620649.1|protein_coding|12/26|c.1615C>A|p.Leu539Met|1761/3845|1615/3594|539/1197||,A|missense_variant|MODERATE|CCDC13|CCDC13|transcript|XM_023620650.1|protein_coding|12/26|c.1606C>A|p.Leu536Met|1759/3843|1606/3585|536/1194||,A|missense_variant|MODERATE|CCDC13|CCDC13|transcript|XM_023620659.1|protein_coding|12/24|c.1615C>A|p.Leu539Met|1764…
chr16	44990051	GCC	G	2340.98	G|frameshift_variant|HIGH|CCDC13|CCDC13|transcript|XM_023620664.1|protein_coding|1/12|c.33_34delCC|p.His12fs|499/2428|33/1857|11/618||INFO_REALIGN_3_PRIME,G|upstream_gene_variant|MODIFIER|CCDC13|CCDC13|transcript|XM_023620667.1|protein_coding||c.-1525_-1524delCC|||||331|,G|downstream_gene_variant|MODIFIER|CCDC13|CCDC13|transcript|XM_023620662.1|protein_coding||c.*5847_*5848delCC|||||953|,G|intron…
chr16	44994663	C	A	691.46	A|missense_variant|MODERATE|CCDC13|CCDC13|transcript|XM_023620649.1|protein_coding|21/26|c.2788C>A|p.Pro930Thr|2934/3845|2788/3594|930/1197||,A|missense_variant|MODERATE|CCDC13|CCDC13|transcript|XM_023620650.1|protein_coding|21/26|c.2779C>A|p.Pro927Thr|2932/3843|2779/3585|927/1194||,A|missense_variant|MODERATE|CCDC13|CCDC13|transcript|XM_023620659.1|protein_coding|21/24|c.2788C>A|p.Pro930Thr|2937…
chr16	44999157	G	A	548.46	A|missense_variant&splice_region_variant|MODERATE|CCDC13|CCDC13|transcript|XM_023620649.1|protein_coding|25/26|c.3328G>A|p.Ala1110Thr|3474/3845|3328/3594|1110/1197||,A|missense_variant&splice_region_variant|MODERATE|CCDC13|CCDC13|transcript|XM_023620650.1|protein_coding|25/26|c.3319G>A|p.Ala1107Thr|3472/3843|3319/3585|1107/1194||,A|missense_variant&splice_region_variant|MODERATE|CCDC13|CCDC13|tra…
chr16	45006185	C	T	2250.98	T|missense_variant|MODERATE|KLHL40|KLHL40|transcript|XM_001916486.5|protein_coding|1/6|c.608G>A|p.Ser203Asn|879/2585|608/1869|203/622||
chr16	45047630	T	C	1856.99	C|missense_variant|MODERATE|NKTR|NKTR|transcript|XM_003363132.4|protein_coding|13/17|c.3733A>G|p.Thr1245Ala|3915/5387|3733/4398|1245/1465||,C|missense_variant|MODERATE|NKTR|NKTR|transcript|XM_023620673.1|protein_coding|7/11|c.3442A>G|p.Thr1148Ala|3482/4957|3442/4110|1148/1369||,C|missense_variant|MODERATE|NKTR|NKTR|transcript|XM_014731746.2|protein_coding|9/13|c.2974A>G|p.Thr992Ala|4347/5822|2974…
chr16	45703423	C	G	656.47	G|missense_variant|MODERATE|ULK4|ULK4|transcript|XM_023620686.1|protein_coding|19/38|c.1799C>G|p.Ala600Gly|2001/4201|1799/3978|600/1325||,G|missense_variant|MODERATE|ULK4|ULK4|transcript|XM_023620687.1|protein_coding|19/38|c.1796C>G|p.Ala599Gly|1999/4199|1796/3975|599/1324||,G|missense_variant|MODERATE|ULK4|ULK4|transcript|XM_023620690.1|protein_coding|19/37|c.1799C>G|p.Ala600Gly|2002/4019|1799/3…
chr16	46983994	C	T	1007.46	T|missense_variant|MODERATE|MYRIP|MYRIP|transcript|XM_001501883.4|protein_coding|9/16|c.1592G>A|p.Arg531Gln|1592/4701|1592/2580|531/859||,T|missense_variant|MODERATE|MYRIP|MYRIP|transcript|XM_014731769.2|protein_coding|8/15|c.1280G>A|p.Arg427Gln|4425/5413|1280/2268|427/755||,T|missense_variant|MODERATE|MYRIP|MYRIP|transcript|XM_014731770.2|protein_coding|8/15|c.1034G>A|p.Arg345Gln|1377/2365|1034/…
chr16	47694413	T	C	1128.46	C|missense_variant|MODERATE|CX3CR1|CX3CR1|transcript|XM_005600814.3|protein_coding|3/3|c.98T>C|p.Val33Ala|411/3331|98/1083|33/360||,C|missense_variant|MODERATE|CX3CR1|CX3CR1|transcript|XM_005600815.3|protein_coding|2/2|c.86T>C|p.Val29Ala|354/3274|86/1071|29/356||,C|missense_variant|MODERATE|CX3CR1|CX3CR1|transcript|XM_023620711.1|protein_coding|2/2|c.86T>C|p.Val29Ala|222/3142|86/1071|29/356||,C|m…
chr16	47695331	G	A	1171.47	A|missense_variant|MODERATE|CX3CR1|CX3CR1|transcript|XM_005600814.3|protein_coding|3/3|c.1016G>A|p.Arg339Gln|1329/3331|1016/1083|339/360||,A|missense_variant|MODERATE|CX3CR1|CX3CR1|transcript|XM_005600815.3|protein_coding|2/2|c.1004G>A|p.Arg335Gln|1272/3274|1004/1071|335/356||,A|missense_variant|MODERATE|CX3CR1|CX3CR1|transcript|XM_023620711.1|protein_coding|2/2|c.1004G>A|p.Arg335Gln|1140/3142|10…
chr16	47780215	C	T	2043.98	T|missense_variant|MODERATE|XIRP1|XIRP1|transcript|NM_001256977.1|protein_coding|1/1|c.4472C>T|p.Ala1491Val|4472/5532|4472/5532|1491/1843||,T|missense_variant|MODERATE|XIRP1|XIRP1|transcript|XM_005600490.3|protein_coding|2/2|c.4472C>T|p.Ala1491Val|4645/6382|4472/5532|1491/1843||,T|missense_variant|MODERATE|XIRP1|XIRP1|transcript|XM_023619818.1|protein_coding|2/2|c.527C>T|p.Ala176Val|863/2600|527/…
chr16	47845608	C	T	797.46	T|missense_variant|MODERATE|TTC21A|TTC21A|transcript|XM_023620712.1|protein_coding|6/29|c.665G>A|p.Arg222Gln|794/5605|665/3942|222/1313||,T|missense_variant|MODERATE|TTC21A|TTC21A|transcript|XM_023620713.1|protein_coding|6/29|c.665G>A|p.Arg222Gln|794/5593|665/3930|222/1309||,T|missense_variant|MODERATE|TTC21A|TTC21A|transcript|XM_023620714.1|protein_coding|6/29|c.665G>A|p.Arg222Gln|794/5470|665/3…
chr16	47850681	T	C	540.46	C|missense_variant|MODERATE|TTC21A|TTC21A|transcript|XM_023620712.1|protein_coding|3/29|c.226A>G|p.Ile76Val|355/5605|226/3942|76/1313||,C|missense_variant|MODERATE|TTC21A|TTC21A|transcript|XM_023620713.1|protein_coding|3/29|c.226A>G|p.Ile76Val|355/5593|226/3930|76/1309||,C|missense_variant|MODERATE|TTC21A|TTC21A|transcript|XM_023620714.1|protein_coding|3/29|c.226A>G|p.Ile76Val|355/5470|226/3807|7…
chr16	48793201	T	C	997.46	C|missense_variant|MODERATE|PLCD1|PLCD1|transcript|XM_001489014.5|protein_coding|1/15|c.176T>C|p.Phe59Ser|3992/6664|176/2568|59/855||,C|intron_variant|MODIFIER|PLCD1|PLCD1|transcript|XM_023620741.1|protein_coding|1/14|c.35-3846T>C||||||,C|intron_variant|MODIFIER|PLCD1|PLCD1|transcript|XM_023620740.1|protein_coding|1/14|c.-132-3854T>C||||||
chr16	48793308	T	C	1049.46	C|missense_variant|MODERATE|PLCD1|PLCD1|transcript|XM_001489014.5|protein_coding|1/15|c.283T>C|p.Tyr95His|4099/6664|283/2568|95/855||,C|intron_variant|MODIFIER|PLCD1|PLCD1|transcript|XM_023620741.1|protein_coding|1/14|c.35-3739T>C||||||,C|intron_variant|MODIFIER|PLCD1|PLCD1|transcript|XM_023620740.1|protein_coding|1/14|c.-132-3747T>C||||||
chr16	49419812	T	G	416.46	G|missense_variant|MODERATE|GOLGA4|GOLGA4|transcript|XM_014731787.2|protein_coding|16/26|c.1948A>C|p.Lys650Gln|2221/7856|1948/6855|650/2284||,G|missense_variant|MODERATE|GOLGA4|GOLGA4|transcript|XM_001489013.5|protein_coding|14/24|c.1783A>C|p.Lys595Gln|2038/7673|1783/6690|595/2229||,G|missense_variant|MODERATE|GOLGA4|GOLGA4|transcript|XM_014731791.2|protein_coding|15/25|c.1849A>C|p.Lys617Gln|2104…
chr16	49698089	A	T	856.47	T|missense_variant|MODERATE|EPM2AIP1|EPM2AIP1|transcript|NM_001256913.1|protein_coding|1/1|c.1811A>T|p.Asn604Ile|1837/1960|1811/1827|604/608||,T|upstream_gene_variant|MODIFIER|MLH1|MLH1|transcript|XM_001489218.6|protein_coding||c.-2302T>A|||||2268|,T|upstream_gene_variant|MODIFIER|MLH1|MLH1|transcript|XM_005600830.3|protein_coding||c.-2302T>A|||||2268|
chr16	50138396	G	T	825.46	T|missense_variant|MODERATE|STAC|STAC|transcript|XM_023620749.1|protein_coding|1/11|c.152C>A|p.Thr51Lys|500/6544|152/1296|51/431||,T|missense_variant|MODERATE|STAC|STAC|transcript|XM_023620753.1|protein_coding|1/10|c.152C>A|p.Thr51Lys|509/6415|152/1158|51/385||,T|intron_variant|MODIFIER|STAC|STAC|transcript|XM_023620751.1|protein_coding|1/10|c.151-7626C>A||||||,T|intron_variant|MODIFIER|STAC|STAC…
chr16	52674713	G	T	585.47	T|missense_variant|MODERATE|SUSD5|SUSD5|transcript|XM_005600855.3|protein_coding|1/5|c.71G>T|p.Arg24Leu|1131/5289|71/1881|24/626||,T|missense_variant|MODERATE|SUSD5|SUSD5|transcript|XM_023620787.1|protein_coding|1/4|c.71G>T|p.Arg24Leu|1138/5107|71/1692|24/563||
chr16	57568501	TCGGCGG	TCGGCGGCGGCGGCGGCGGCGG	7669.43	TCGGCGGCGGCGGCGGCGGCGG|conservative_inframe_insertion|MODERATE|LOC111768402|LOC111768402|transcript|XM_023620830.1|protein_coding|1/2|c.353_367dupCCGCCGCCGCCGCCG|p.Ala123_Ala124insAlaAlaAlaAlaAla|493/1194|367/873|123/290||,TCGGCGGCGGCGGCGGCGGCGG|5_prime_UTR_variant|MODIFIER|SLC4A7|SLC4A7|transcript|XM_023620820.1|protein_coding|1/26|c.-68_-54dupCGGCGGCGGCGGCGG|||||53|INFO_REALIGN_3_PRIME
chr16	58859898	G	C	751.47	C|missense_variant|MODERATE|OXSM|OXSM|transcript|XM_005600895.3|protein_coding|2/3|c.330C>G|p.Asn110Lys|3355/4522|330/1395|110/464||,C|missense_variant|MODERATE|OXSM|OXSM|transcript|XM_014731837.2|protein_coding|2/3|c.330C>G|p.Asn110Lys|527/1694|330/1395|110/464||,C|missense_variant|MODERATE|OXSM|OXSM|transcript|XM_023620833.1|protein_coding|2/3|c.330C>G|p.Asn110Lys|1119/2286|330/1395|110/464||
chr16	63611853	C	T	1091.47	T|missense_variant|MODERATE|SGO1|SGO1|transcript|XM_023620865.1|protein_coding|7/9|c.869C>T|p.Ala290Val|1055/3948|869/1587|290/528||,T|missense_variant|MODERATE|SGO1|SGO1|transcript|XM_001917735.5|protein_coding|6/8|c.860C>T|p.Ala287Val|1000/3893|860/1578|287/525||,T|missense_variant|MODERATE|SGO1|SGO1|transcript|XM_023620867.1|protein_coding|7/9|c.860C>T|p.Ala287Val|1135/4028|860/1578|287/525||,…
chr16	63614631	G	C	546.47	C|missense_variant|MODERATE|SGO1|SGO1|transcript|XM_023620865.1|protein_coding|8/9|c.1369G>C|p.Val457Leu|1555/3948|1369/1587|457/528||,C|missense_variant|MODERATE|SGO1|SGO1|transcript|XM_001917735.5|protein_coding|7/8|c.1360G>C|p.Val454Leu|1500/3893|1360/1578|454/525||,C|missense_variant|MODERATE|SGO1|SGO1|transcript|XM_023620867.1|protein_coding|8/9|c.1360G>C|p.Val454Leu|1635/4028|1360/1578|454/…
chr16	63840484	A	G	1165.47	G|missense_variant|MODERATE|EFHB|EFHB|transcript|XM_005600908.3|protein_coding|9/13|c.1744A>G|p.Thr582Ala|1894/2871|1744/2553|582/850||
[truncated: 2,475 more rows]
