# Supplementary material for: Genomics in Equine MEED: Whole-Genome Sequencing and Target Mutation Identification
Source: Animals (Basel). 2026 May 21;16(10):1560. doi: 10.3390/ani16101560 (PMC13203250; doi:10.3390/ani16101560)
Supplement: Supplementary file 1 [file animals-16-01560-s001.zip › Rare GO pathway Excel sheet (S1).csv]

query	significant	p_value	term_size	query_size	intersection_size	precision	recall	term_id	source	term_name	effective_domain_size	source_order	parents
query_1	TRUE	4.00420195337872e-69	4312	7014	2236	0.318790989449672	0.518552875695733	GO:0048856	GO:BP	anatomical structure development	17507	12931	GO:0032502
query_1	TRUE	8.74986101295869e-68	4646	7014	2376	0.338751069289991	0.511407662505381	GO:0032502	GO:BP	developmental process	17507	7558	GO:0008150
query_1	TRUE	5.32316493060245e-50	3346	7014	1736	0.24750499001996	0.518828451882845	GO:0007275	GO:BP	multicellular organism development	17507	2788	GO:0032501;GO:0048856
query_1	TRUE	1.98155217641451e-44	3078	7014	1594	0.227259766181922	0.517868745938921	GO:0030154	GO:BP	cell differentiation	17507	6654	GO:0048869
query_1	TRUE	1.98155217641451e-44	3078	7014	1594	0.227259766181922	0.517868745938921	GO:0048869	GO:BP	cellular developmental process	17507	12943	GO:0009987;GO:0032502
query_1	TRUE	3.91328918394434e-44	4707	7014	2303	0.328343313373254	0.489271298066709	GO:0048518	GO:BP	positive regulation of biological process	17507	12634	GO:0008150;GO:0050789
query_1	TRUE	2.81850003227953e-42	2850	7014	1483	0.211434274308526	0.520350877192982	GO:0048731	GO:BP	system development	17507	12821	GO:0007275;GO:0048856
query_1	TRUE	1.68279096160393e-41	4408	7014	2162	0.308240661534075	0.490471869328494	GO:0048522	GO:BP	positive regulation of cellular process	17507	12638	GO:0009987;GO:0048518;GO:0050794
query_1	TRUE	2.20807166655977e-34	2065	7014	1097	0.156401482748788	0.531234866828087	GO:0048468	GO:BP	cell development	17507	12602	GO:0030154;GO:0048856;GO:0048869
query_1	TRUE	1.89418953618813e-31	10530	7014	4605	0.656544054747648	0.437321937321937	GO:0065007	GO:BP	biological regulation	17507	15666	GO:0008150
query_1	TRUE	3.75346720660348e-31	1739	7014	935	0.133304818933561	0.537665324899367	GO:0007399	GO:BP	nervous system development	17507	2884	GO:0048731
query_1	TRUE	1.71778998034699e-30	2873	7014	1442	0.205588822355289	0.501914375217543	GO:0006996	GO:BP	organelle organization	17507	2598	GO:0016043
query_1	TRUE	3.56318296072059e-30	4335	7014	2073	0.295551753635586	0.478200692041522	GO:0051179	GO:BP	localization	17507	13378	GO:0008150
query_1	TRUE	5.44758711275775e-30	2167	7014	1125	0.160393498716852	0.51915089986156	GO:0048513	GO:BP	animal organ development	17507	12631	GO:0048856
query_1	TRUE	4.8267072798433e-27	5523	7014	2555	0.364271457085828	0.462610899873257	GO:0032501	GO:BP	multicellular organismal process	17507	7557	GO:0008150
query_1	TRUE	1.29120562570949e-26	2035	7014	1051	0.149843170801255	0.516461916461916	GO:0009653	GO:BP	anatomical structure morphogenesis	17507	3557	GO:0032502;GO:0048856
query_1	TRUE	6.60899450765128e-26	1220	7014	674	0.0960935272312518	0.552459016393443	GO:0030030	GO:BP	cell projection organization	17507	6621	GO:0016043
query_1	TRUE	1.41530833202521e-25	2050	7014	1053	0.150128314798973	0.513658536585366	GO:0051239	GO:BP	regulation of multicellular organismal process	17507	13407	GO:0032501;GO:0050789
query_1	TRUE	2.24048492675731e-25	1203	7014	664	0.0946678072426575	0.551953449709061	GO:0120036	GO:BP	plasma membrane bounded cell projection organization	17507	19210	GO:0030030
query_1	TRUE	4.315535261014e-25	1233	7014	677	0.0965212432278301	0.549067315490673	GO:0007010	GO:BP	cytoskeleton organization	17507	2609	GO:0006996
query_1	TRUE	8.22540735337618e-25	10208	7014	4435	0.632306814941546	0.434463166144201	GO:0050789	GO:BP	regulation of biological process	17507	13086	GO:0008150;GO:0065007
query_1	TRUE	8.50783029126685e-25	5887	7014	2691	0.38366124893071	0.457108883981655	GO:0071840	GO:BP	cellular component organization or biogenesis	17507	16709	GO:0009987
query_1	TRUE	3.70088280411436e-23	5701	7014	2603	0.371114913031081	0.456586563760744	GO:0016043	GO:BP	cellular component organization	17507	5053	GO:0071840
query_1	TRUE	1.20653953780829e-22	2108	7014	1065	0.151839178785287	0.505218216318786	GO:0065008	GO:BP	regulation of biological quality	17507	15667	GO:0065007
query_1	TRUE	5.99283922739177e-22	2973	7014	1441	0.20544625035643	0.484695593676421	GO:0048583	GO:BP	regulation of response to stimulus	17507	12687	GO:0050789;GO:0050896
query_1	TRUE	1.29007031450627e-21	2555	7014	1257	0.179213002566296	0.491976516634051	GO:0010646	GO:BP	regulation of cell communication	17507	4275	GO:0007154;GO:0050794
query_1	TRUE	5.27204143343012e-21	2558	7014	1255	0.178927858568577	0.49061767005473	GO:0023051	GO:BP	regulation of signaling	17507	6606	GO:0023052;GO:0050789
query_1	TRUE	1.17715510804171e-20	1497	7014	781	0.11134873110921	0.521710086840347	GO:0009888	GO:BP	tissue development	17507	3733	GO:0048856
query_1	TRUE	3.14717350437226e-20	3778	7014	1776	0.253207869974337	0.470089994706194	GO:0051234	GO:BP	establishment of localization	17507	13403	GO:0051179
query_1	TRUE	7.08358220369153e-20	1733	7014	884	0.126033646991731	0.510098095787651	GO:0051128	GO:BP	regulation of cellular component organization	17507	13332	GO:0016043;GO:0050794
query_1	TRUE	1.38739248695958e-19	2293	7014	1131	0.161248930710009	0.493240296554732	GO:0035556	GO:BP	intracellular signal transduction	17507	9022	GO:0007165
query_1	TRUE	3.26175535270334e-19	2218	7014	1096	0.156258910749929	0.494138863841298	GO:0009966	GO:BP	regulation of signal transduction	17507	3789	GO:0007165;GO:0010646;GO:0023051;GO:0048583
query_1	TRUE	8.92378208026746e-19	9858	7014	4252	0.606216139150271	0.431324812335159	GO:0050794	GO:BP	regulation of cellular process	17507	13090	GO:0009987;GO:0050789
query_1	TRUE	1.49815678443125e-18	1263	7014	665	0.094810379241517	0.52652414885194	GO:0022008	GO:BP	neurogenesis	17507	6530	GO:0007399;GO:0030154
query_1	TRUE	3.73351110123959e-18	1696	7014	859	0.122469347020245	0.506485849056604	GO:0050793	GO:BP	regulation of developmental process	17507	13089	GO:0032502;GO:0050789
query_1	TRUE	6.68158500781891e-18	3523	7014	1652	0.235528942115768	0.4689185353392	GO:0006810	GO:BP	transport	17507	2482	GO:0051234
query_1	TRUE	3.14498525565424e-17	2666	7014	1280	0.182492158540063	0.480120030007502	GO:0051641	GO:BP	cellular localization	17507	13664	GO:0009987;GO:0051179
query_1	TRUE	4.77807725502674e-17	1094	7014	581	0.0828343313373253	0.531078610603291	GO:0048699	GO:BP	generation of neurons	17507	12789	GO:0022008
query_1	TRUE	4.84207046688204e-17	828	7014	457	0.0651554034787568	0.551932367149758	GO:0007017	GO:BP	microtubule-based process	17507	2612	GO:0009987
query_1	TRUE	4.34373989150616e-16	2169	7014	1057	0.150698602794411	0.487321346242508	GO:0007166	GO:BP	cell surface receptor signaling pathway	17507	2717	GO:0007165
query_1	TRUE	5.99098574761171e-16	2803	7014	1331	0.189763330481893	0.474848376739208	GO:0006950	GO:BP	response to stress	17507	2571	GO:0050896
query_1	TRUE	8.6808490352515e-16	1361	7014	697	0.0993726832050185	0.512123438648053	GO:0048870	GO:BP	cell motility	17507	12944	GO:0009987
query_1	TRUE	1.4127359201231e-15	1025	7014	543	0.0774165953806672	0.529756097560976	GO:0030182	GO:BP	neuron differentiation	17507	6666	GO:0030154;GO:0048699
query_1	TRUE	1.78593208119943e-15	4251	7014	1942	0.276874821785001	0.456833686191484	GO:0048519	GO:BP	negative regulation of biological process	17507	12635	GO:0008150;GO:0050789
query_1	TRUE	9.90805435922143e-15	821	7014	445	0.0634445394924437	0.542021924482339	GO:0048666	GO:BP	neuron development	17507	12757	GO:0030182;GO:0048468
query_1	TRUE	3.80196148280517e-14	574	7014	326	0.0464784716281722	0.56794425087108	GO:0000226	GO:BP	microtubule cytoskeleton organization	17507	61	GO:0007010;GO:0007017
query_1	TRUE	5.30662744397155e-14	1053	7014	549	0.0782720273738238	0.521367521367521	GO:0007155	GO:BP	cell adhesion	17507	2706	GO:0009987
query_1	TRUE	8.28677186470591e-14	384	7014	232	0.0330767037353864	0.604166666666667	GO:0044782	GO:BP	cilium organization	17507	11008	GO:0006996;GO:0120036
query_1	TRUE	1.4050917164396e-13	985	7014	516	0.0735671514114628	0.523857868020305	GO:0022402	GO:BP	cell cycle process	17507	6561	GO:0007049;GO:0009987
query_1	TRUE	4.02981034791528e-13	4102	7014	1861	0.265326489877388	0.453681131155534	GO:0048523	GO:BP	negative regulation of cellular process	17507	12639	GO:0009987;GO:0048519;GO:0050794
query_1	TRUE	7.27416003859617e-13	1224	7014	621	0.0885372112917023	0.507352941176471	GO:0007049	GO:BP	cell cycle	17507	2636	GO:0009987
query_1	TRUE	9.76110488054202e-13	352	7014	213	0.0303678357570573	0.605113636363636	GO:0060271	GO:BP	cilium assembly	17507	14280	GO:0044782;GO:0070925;GO:0120031
query_1	TRUE	9.76110488054202e-13	368	7014	221	0.0315084117479327	0.60054347826087	GO:0007018	GO:BP	microtubule-based movement	17507	2613	GO:0007017
query_1	TRUE	1.63304370811106e-12	492	7014	281	0.0400627316794981	0.571138211382114	GO:0120031	GO:BP	plasma membrane bounded cell projection assembly	17507	19205	GO:0030031;GO:0120036
query_1	TRUE	1.98690119529524e-12	503	7014	286	0.0407755916737953	0.568588469184891	GO:0030031	GO:BP	cell projection assembly	17507	6622	GO:0022607;GO:0030030
query_1	TRUE	2.97323632892366e-12	1258	7014	633	0.0902480752780154	0.503179650238474	GO:0048585	GO:BP	negative regulation of response to stimulus	17507	12689	GO:0048519;GO:0048583;GO:0050896
query_1	TRUE	3.31295356106015e-12	4030	7014	1823	0.25990875392073	0.452357320099256	GO:0080090	GO:BP	regulation of primary metabolic process	17507	17565	GO:0019222;GO:0044238
query_1	TRUE	6.0335871026909e-12	710	7014	382	0.0544625035643	0.538028169014084	GO:0031175	GO:BP	neuron projection development	17507	7049	GO:0048666;GO:0120036
query_1	TRUE	6.0335871026909e-12	753	7014	402	0.0573139435414885	0.533864541832669	GO:0000902	GO:BP	cell morphogenesis	17507	238	GO:0009653
query_1	TRUE	6.0335871026909e-12	1347	7014	671	0.0956658112346735	0.498144023756496	GO:0033554	GO:BP	cellular response to stress	17507	8226	GO:0006950;GO:0051716
query_1	TRUE	6.39756682219203e-12	864	7014	453	0.0645851154833191	0.524305555555556	GO:0033043	GO:BP	regulation of organelle organization	17507	7941	GO:0006996;GO:0051128
query_1	TRUE	1.05265161639501e-11	1285	7014	642	0.0915312232677502	0.499610894941634	GO:0042592	GO:BP	homeostatic process	17507	10159	GO:0008150
query_1	TRUE	1.39367349884344e-11	16877	7014	6849	0.976475620188195	0.405818569651004	GO:0009987	GO:BP	cellular process	17507	3796	GO:0008150
query_1	TRUE	1.46605470448792e-11	918	7014	476	0.0678642714570858	0.518518518518518	GO:0060429	GO:BP	epithelium development	17507	14416	GO:0009888
query_1	TRUE	2.30732011501606e-11	683	7014	367	0.0523239235814086	0.537335285505124	GO:0006974	GO:BP	DNA damage response	17507	2590	GO:0033554
query_1	TRUE	2.35629590131852e-11	2344	7014	1102	0.157114342743085	0.470136518771331	GO:0010604	GO:BP	positive regulation of macromolecule metabolic process	17507	4234	GO:0009893;GO:0043170;GO:0060255
query_1	TRUE	3.5094941855993e-11	782	7014	412	0.0587396635300827	0.526854219948849	GO:0051130	GO:BP	positive regulation of cellular component organization	17507	13334	GO:0016043;GO:0048522;GO:0051128
query_1	TRUE	4.74526937279423e-11	2564	7014	1194	0.170230966638152	0.465678627145086	GO:0009893	GO:BP	positive regulation of metabolic process	17507	3738	GO:0008152;GO:0019222;GO:0048522
query_1	TRUE	5.75557428060221e-11	854	7014	444	0.0633019674935843	0.519906323185012	GO:0070925	GO:BP	organelle assembly	17507	16146	GO:0006996;GO:0022607
query_1	TRUE	5.86326001052253e-11	2274	7014	1069	0.152409466780724	0.47009674582234	GO:0033036	GO:BP	macromolecule localization	17507	7939	GO:0051179
query_1	TRUE	1.02666312402583e-10	1165	7014	583	0.0831194753350442	0.500429184549356	GO:0016477	GO:BP	cell migration	17507	5204	GO:0048870
query_1	TRUE	1.29394124348623e-10	521	7014	288	0.0410607356715141	0.55278310940499	GO:0010564	GO:BP	regulation of cell cycle process	17507	4200	GO:0022402;GO:0051726
query_1	TRUE	2.4232995592681e-10	1002	7014	508	0.0724265754205874	0.506986027944112	GO:0022414	GO:BP	reproductive process	17507	6573	GO:0008150
query_1	TRUE	2.50815265857542e-10	1116	7014	559	0.079697747362418	0.50089605734767	GO:0051240	GO:BP	positive regulation of multicellular organismal process	17507	13408	GO:0032501;GO:0048518;GO:0051239
query_1	TRUE	3.83824553245646e-10	971	7014	493	0.070287995437696	0.507723995880536	GO:2000026	GO:BP	regulation of multicellular organismal development	17507	24952	GO:0007275;GO:0050793;GO:0051239
query_1	TRUE	4.18070568302842e-10	632	7014	338	0.0481893356144853	0.534810126582278	GO:0098655	GO:BP	monoatomic cation transmembrane transport	17507	18562	GO:0006812;GO:0034220
query_1	TRUE	6.78831381302799e-10	773	7014	402	0.0573139435414885	0.520051746442432	GO:0034220	GO:BP	monoatomic ion transmembrane transport	17507	8445	GO:0006811;GO:0055085
query_1	TRUE	7.21530606097388e-10	758	7014	395	0.0563159395494725	0.521108179419525	GO:0044087	GO:BP	regulation of cellular component biogenesis	17507	10812	GO:0044085;GO:0050794
query_1	TRUE	7.61807542362066e-10	6093	7014	2652	0.378100940975192	0.435253569670113	GO:0051716	GO:BP	cellular response to stimulus	17507	13719	GO:0009987;GO:0050896
query_1	TRUE	9.0788410251879e-10	1299	7014	637	0.0908183632734531	0.490377213240955	GO:0055085	GO:BP	transmembrane transport	17507	14029	GO:0006810;GO:0009987
query_1	TRUE	1.04429651305524e-09	830	7014	427	0.0608782435129741	0.514457831325301	GO:0072359	GO:BP	circulatory system development	17507	17136	GO:0048731
query_1	TRUE	1.05377701632213e-09	7285	7014	3135	0.446963216424294	0.430336307481126	GO:0050896	GO:BP	response to stimulus	17507	13167	GO:0008150
query_1	TRUE	1.20770006531808e-09	917	7014	466	0.0664385514684916	0.508178844056707	GO:0051094	GO:BP	positive regulation of developmental process	17507	13316	GO:0032502;GO:0048518;GO:0050793
query_1	TRUE	1.21549525300105e-09	875	7014	447	0.0637296834901625	0.510857142857143	GO:0009790	GO:BP	embryo development	17507	3662	GO:0007275
query_1	TRUE	1.77039074460243e-09	664	7014	350	0.0499001996007984	0.52710843373494	GO:0097435	GO:BP	supramolecular fiber organization	17507	18414	GO:0016043
query_1	TRUE	1.9019900563723e-09	1406	7014	682	0.0972341032221272	0.485064011379801	GO:1902531	GO:BP	regulation of intracellular signal transduction	17507	22041	GO:0009966;GO:0035556
query_1	TRUE	2.35258965028578e-09	384	7014	218	0.0310806957513544	0.567708333333333	GO:0048232	GO:BP	male gamete generation	17507	12428	GO:0007276
query_1	TRUE	2.35258965028578e-09	757	7014	392	0.0558882235528942	0.517833553500661	GO:0051726	GO:BP	regulation of cell cycle	17507	13721	GO:0007049;GO:0050794
query_1	TRUE	2.40552908289041e-09	709	7014	370	0.0527516395779869	0.521861777150917	GO:0019953	GO:BP	sexual reproduction	17507	6041	GO:0022414
query_1	TRUE	2.41007475477484e-09	672	7014	353	0.0503279155973767	0.525297619047619	GO:0007417	GO:BP	central nervous system development	17507	2898	GO:0007399;GO:0048731
query_1	TRUE	2.55539899086728e-09	1073	7014	534	0.0761334473909324	0.49767008387698	GO:0010648	GO:BP	negative regulation of cell communication	17507	4277	GO:0007154;GO:0010646;GO:0048523
query_1	TRUE	2.66916580669264e-09	1548	7014	743	0.105930995152552	0.479974160206718	GO:0045935	GO:BP	positive regulation of nucleobase-containing compound metabolic process	17507	11567	GO:0006139;GO:0009893;GO:0019219
query_1	TRUE	3.57201985042216e-09	1996	7014	936	0.133447390932421	0.468937875751503	GO:0009891	GO:BP	positive regulation of biosynthetic process	17507	3736	GO:0009058;GO:0009889;GO:0009893
query_1	TRUE	3.57201985042216e-09	512	7014	278	0.0396350156829199	0.54296875	GO:0007276	GO:BP	gamete generation	17507	2789	GO:0019953;GO:0048609
query_1	TRUE	3.57452327992391e-09	1075	7014	534	0.0761334473909324	0.496744186046512	GO:0023057	GO:BP	negative regulation of signaling	17507	6609	GO:0023051;GO:0023052;GO:0048519
query_1	TRUE	5.16461368773853e-09	1342	7014	651	0.092814371257485	0.485096870342772	GO:0032879	GO:BP	regulation of localization	17507	7819	GO:0050789;GO:0051179
query_1	TRUE	7.55328687613998e-09	756	7014	389	0.0554605075563159	0.514550264550265	GO:0032101	GO:BP	regulation of response to external stimulus	17507	7318	GO:0009605;GO:0048583
query_1	TRUE	8.16304647286258e-09	636	7014	334	0.0476190476190476	0.525157232704403	GO:0030029	GO:BP	actin filament-based process	17507	6620	GO:0009987
query_1	TRUE	8.43376584142429e-09	885	7014	447	0.0637296834901625	0.505084745762712	GO:0048646	GO:BP	anatomical structure formation involved in morphogenesis	17507	12737	GO:0009653;GO:0032502
query_1	TRUE	1.04599760195344e-08	598	7014	316	0.045052751639578	0.528428093645485	GO:0048609	GO:BP	multicellular organismal reproductive process	17507	12703	GO:0022414
query_1	TRUE	1.04885618364636e-08	366	7014	207	0.0295124037639008	0.565573770491803	GO:0007283	GO:BP	spermatogenesis	17507	2795	GO:0003006;GO:0048232
query_1	TRUE	1.17065687993261e-08	102	7014	73	0.010407755916738	0.715686274509804	GO:0007156	GO:BP	homophilic cell adhesion via plasma membrane adhesion molecules	17507	2707	GO:0098742
query_1	TRUE	1.35398655270905e-08	1932	7014	904	0.128885086968919	0.467908902691511	GO:0010557	GO:BP	positive regulation of macromolecule biosynthetic process	17507	4193	GO:0009059;GO:0009891;GO:0010556;GO:0010604
query_1	TRUE	1.54079294624209e-08	3111	7014	1404	0.200171086398631	0.451301832208293	GO:0019219	GO:BP	regulation of nucleobase-containing compound metabolic process	17507	5566	GO:0006139;GO:0080090
query_1	TRUE	1.56052506990355e-08	602	7014	317	0.0451953236384374	0.526578073089701	GO:0034330	GO:BP	cell junction organization	17507	8509	GO:0016043
query_1	TRUE	1.56052506990355e-08	1542	7014	735	0.104790419161677	0.476653696498055	GO:0051649	GO:BP	establishment of localization in cell	17507	13672	GO:0051234;GO:0051641
query_1	TRUE	1.70825450119056e-08	1318	7014	637	0.0908183632734531	0.483308042488619	GO:0008283	GO:BP	cell population proliferation	17507	3136	GO:0009987
query_1	TRUE	2.08207331470227e-08	176	7014	112	0.0159680638722555	0.636363636363636	GO:0098742	GO:BP	cell-cell adhesion via plasma-membrane adhesion molecules	17507	18618	GO:0098609
query_1	TRUE	2.09016417661423e-08	1038	7014	513	0.0731394354148845	0.494219653179191	GO:0045595	GO:BP	regulation of cell differentiation	17507	11284	GO:0030154;GO:0050793;GO:0050794
query_1	TRUE	2.34998468609374e-08	606	7014	318	0.0453378956372968	0.524752475247525	GO:0098662	GO:BP	inorganic cation transmembrane transport	17507	18569	GO:0098660
query_1	TRUE	2.36349305394784e-08	1014	7014	502	0.0715711434274309	0.495069033530572	GO:0009968	GO:BP	negative regulation of signal transduction	17507	3791	GO:0007165;GO:0009966;GO:0010648;GO:0023057;GO:0048585
query_1	TRUE	2.52162251014588e-08	650	7014	338	0.0481893356144853	0.52	GO:0003006	GO:BP	developmental process involved in reproduction	17507	1455	GO:0022414;GO:0032502
query_1	TRUE	3.24127767455861e-08	695	7014	358	0.0510407755916738	0.515107913669065	GO:0098660	GO:BP	inorganic ion transmembrane transport	17507	18567	GO:0055085
query_1	TRUE	3.62390089325135e-08	442	7014	241	0.0343598517251212	0.54524886877828	GO:0048667	GO:BP	cell morphogenesis involved in neuron differentiation	17507	12758	GO:0000902;GO:0048666
query_1	TRUE	4.03579172490271e-08	1285	7014	620	0.0883946392928429	0.482490272373541	GO:0012501	GO:BP	programmed cell death	17507	4551	GO:0008219
query_1	TRUE	4.03579172490271e-08	1285	7014	620	0.0883946392928429	0.482490272373541	GO:0008219	GO:BP	cell death	17507	3132	GO:0009987
query_1	TRUE	5.09226143787642e-08	1922	7014	895	0.127601938979184	0.465660770031217	GO:0070727	GO:BP	cellular macromolecule localization	17507	16048	GO:0033036;GO:0051641
query_1	TRUE	5.09226143787642e-08	951	7014	472	0.0672939834616481	0.496319663512093	GO:0080134	GO:BP	regulation of response to stress	17507	17581	GO:0006950;GO:0048583
query_1	TRUE	5.55600618284473e-08	260	7014	153	0.0218135158254919	0.588461538461538	GO:0030198	GO:BP	extracellular matrix organization	17507	6674	GO:0043062;GO:0045229
query_1	TRUE	5.55600618284473e-08	260	7014	153	0.0218135158254919	0.588461538461538	GO:0045229	GO:BP	external encapsulating structure organization	17507	11178	GO:0016043
query_1	TRUE	5.55600618284473e-08	262	7014	154	0.0219560878243513	0.587786259541985	GO:0043062	GO:BP	extracellular structure organization	17507	10414	GO:0016043
query_1	TRUE	5.71338383847987e-08	192	7014	119	0.0169660678642715	0.619791666666667	GO:0003341	GO:BP	cilium movement	17507	1759	GO:0007018
query_1	TRUE	5.81015982531753e-08	676	7014	348	0.0496150556030796	0.514792899408284	GO:0030001	GO:BP	metal ion transport	17507	6613	GO:0006812
query_1	TRUE	6.56755163472907e-08	1915	7014	891	0.127031650983747	0.465274151436031	GO:0008104	GO:BP	protein localization	17507	3109	GO:0070727
query_1	TRUE	7.12043471477728e-08	655	7014	338	0.0481893356144853	0.516030534351145	GO:0098609	GO:BP	cell-cell adhesion	17507	18556	GO:0007155
query_1	TRUE	7.163508651265e-08	66	7014	51	0.00727117194183062	0.772727272727273	GO:0044458	GO:BP	motile cilium assembly	17507	10893	GO:0060271
query_1	TRUE	7.20305822313541e-08	810	7014	408	0.058169375534645	0.503703703703704	GO:0035295	GO:BP	tube development	17507	8887	GO:0007275;GO:0048856
query_1	TRUE	7.42623132598107e-08	304	7014	174	0.0248075278015398	0.572368421052632	GO:1901987	GO:BP	regulation of cell cycle phase transition	17507	21632	GO:0010564;GO:0044770
query_1	TRUE	7.47336008279699e-08	1418	7014	676	0.0963786712289706	0.47672778561354	GO:0051254	GO:BP	positive regulation of RNA metabolic process	17507	13419	GO:0010604;GO:0016070;GO:0045935;GO:0051252
query_1	TRUE	1.20234522677807e-07	1722	7014	806	0.114913031080696	0.468060394889663	GO:0048584	GO:BP	positive regulation of response to stimulus	17507	12688	GO:0048518;GO:0048583;GO:0050896
query_1	TRUE	1.2415598823255e-07	1387	7014	661	0.0942400912460793	0.476568132660418	GO:0141124	GO:BP	intracellular signaling cassette	17507	19772	GO:0035556
query_1	TRUE	1.26817063778311e-07	1316	7014	630	0.0898203592814371	0.478723404255319	GO:1902680	GO:BP	positive regulation of RNA biosynthetic process	17507	22130	GO:0010557;GO:0032774;GO:0051254;GO:2001141
query_1	TRUE	1.31656165140342e-07	1314	7014	629	0.0896777872825777	0.47869101978691	GO:0045893	GO:BP	positive regulation of DNA-templated transcription	17507	11529	GO:0006351;GO:0006355;GO:1902680
query_1	TRUE	1.36222506285437e-07	709	7014	361	0.0514684915882521	0.50916784203103	GO:0051241	GO:BP	negative regulation of multicellular organismal process	17507	13409	GO:0032501;GO:0048519;GO:0051239
query_1	TRUE	1.49236294565096e-07	267	7014	155	0.0220986598232107	0.580524344569288	GO:0045786	GO:BP	negative regulation of cell cycle	17507	11456	GO:0007049;GO:0048523;GO:0051726
query_1	TRUE	1.53178819756838e-07	2030	7014	937	0.13358996293128	0.461576354679803	GO:0009056	GO:BP	catabolic process	17507	3218	GO:0008152
query_1	TRUE	1.53178819756838e-07	2890	7014	1301	0.185486170516111	0.450173010380623	GO:0051252	GO:BP	regulation of RNA metabolic process	17507	13417	GO:0016070;GO:0019219;GO:0060255
query_1	TRUE	1.56129039707426e-07	165	7014	104	0.0148274878813801	0.63030303030303	GO:0001539	GO:BP	cilium or flagellum-dependent cell motility	17507	329	GO:0048870
query_1	TRUE	1.56129039707426e-07	165	7014	104	0.0148274878813801	0.63030303030303	GO:0060285	GO:BP	cilium-dependent cell motility	17507	14293	GO:0001539
query_1	TRUE	1.76176030369394e-07	786	7014	395	0.0563159395494725	0.502544529262086	GO:0006812	GO:BP	monoatomic cation transport	17507	2484	GO:0006811
query_1	TRUE	1.96611752575003e-07	451	7014	242	0.0345024237239806	0.536585365853659	GO:0007610	GO:BP	behavior	17507	3053	GO:0032501
query_1	TRUE	2.18413654463216e-07	381	7014	209	0.0297975477616196	0.548556430446194	GO:0050808	GO:BP	synapse organization	17507	13102	GO:0034330
query_1	TRUE	2.25735721470363e-07	958	7014	471	0.0671514114627887	0.491649269311065	GO:0006811	GO:BP	monoatomic ion transport	17507	2483	GO:0006810
query_1	TRUE	2.42497627645638e-07	312	7014	176	0.0250926717992586	0.564102564102564	GO:0022412	GO:BP	cellular process involved in reproduction in multicellular organism	17507	6571	GO:0009987;GO:0048609
query_1	TRUE	2.62008323988961e-07	491	7014	260	0.0370687197034502	0.529531568228106	GO:0120039	GO:BP	plasma membrane bounded cell projection morphogenesis	17507	19211	GO:0048858
query_1	TRUE	2.74617005928595e-07	384	7014	210	0.029940119760479	0.546875	GO:0048285	GO:BP	organelle fission	17507	12460	GO:0006996
query_1	TRUE	2.76898220162686e-07	186	7014	114	0.0162532078699743	0.612903225806452	GO:1901988	GO:BP	negative regulation of cell cycle phase transition	17507	21633	GO:0010948;GO:0044770;GO:1901987
query_1	TRUE	2.773980989081e-07	744	7014	375	0.053464499572284	0.504032258064516	GO:0006259	GO:BP	DNA metabolic process	17507	2071	GO:0090304
query_1	TRUE	2.78074828717067e-07	212	7014	127	0.0181066438551468	0.599056603773585	GO:0010948	GO:BP	negative regulation of cell cycle process	17507	4506	GO:0010564;GO:0022402;GO:0045786
query_1	TRUE	3.12590445112382e-07	494	7014	261	0.0372112917023097	0.52834008097166	GO:0048858	GO:BP	cell projection morphogenesis	17507	12933	GO:0000902;GO:0009653;GO:0030030
query_1	TRUE	3.54795515698724e-07	161	7014	101	0.0143997718848018	0.627329192546584	GO:0060294	GO:BP	cilium movement involved in cell motility	17507	14300	GO:0003341;GO:0060285
query_1	TRUE	4.07666636572048e-07	5450	7014	2356	0.335899629312803	0.432293577981651	GO:0007154	GO:BP	cell communication	17507	2705	GO:0009987
query_1	TRUE	4.44814475635172e-07	476	7014	252	0.0359281437125748	0.529411764705882	GO:0048812	GO:BP	neuron projection morphogenesis	17507	12891	GO:0031175;GO:0120039
query_1	TRUE	4.47802236484664e-07	287	7014	163	0.0232392358140861	0.56794425087108	GO:0007281	GO:BP	germ cell development	17507	2793	GO:0003006;GO:0007276;GO:0022412;GO:0048468
query_1	TRUE	4.94256130650119e-07	382	7014	208	0.0296549757627602	0.544502617801047	GO:0044770	GO:BP	cell cycle phase transition	17507	10999	GO:0022402
query_1	TRUE	5.40968901012315e-07	564	7014	292	0.0416310236669518	0.517730496453901	GO:1903047	GO:BP	mitotic cell cycle process	17507	22408	GO:0000278;GO:0022402
query_1	TRUE	5.4209302221389e-07	575	7014	297	0.0423438836612489	0.516521739130435	GO:0022603	GO:BP	regulation of anatomical structure morphogenesis	17507	6578	GO:0009653;GO:0050793
query_1	TRUE	5.61721120902033e-07	406	7014	219	0.0312232677502139	0.539408866995074	GO:0051493	GO:BP	regulation of cytoskeleton organization	17507	13562	GO:0007010;GO:0033043
query_1	TRUE	6.06095505332704e-07	1284	7014	611	0.0871114913031081	0.475856697819315	GO:0023056	GO:BP	positive regulation of signaling	17507	6608	GO:0023051;GO:0023052;GO:0048518
query_1	TRUE	6.10140005800212e-07	580	7014	299	0.0426290276589678	0.51551724137931	GO:0030036	GO:BP	actin cytoskeleton organization	17507	6627	GO:0007010;GO:0030029
query_1	TRUE	6.53889965839298e-07	1280	7014	609	0.0868263473053892	0.47578125	GO:0010647	GO:BP	positive regulation of cell communication	17507	4276	GO:0007154;GO:0010646;GO:0048522
query_1	TRUE	6.63574366036011e-07	1225	7014	585	0.083404619332763	0.477551020408163	GO:0006915	GO:BP	apoptotic process	17507	2553	GO:0012501
query_1	TRUE	6.75709352189843e-07	143	7014	91	0.0129740518962076	0.636363636363636	GO:0000075	GO:BP	cell cycle checkpoint signaling	17507	26	GO:0035556;GO:1901988
query_1	TRUE	7.07097083423294e-07	450	7014	239	0.0340747077274023	0.531111111111111	GO:0006281	GO:BP	DNA repair	17507	2088	GO:0006259;GO:0006974
query_1	TRUE	7.27878550969001e-07	1077	7014	520	0.0741374394069005	0.482822655524605	GO:0042127	GO:BP	regulation of cell population proliferation	17507	9890	GO:0008283;GO:0050794
query_1	TRUE	8.50607306944385e-07	2680	7014	1205	0.171799258625606	0.449626865671642	GO:0006355	GO:BP	regulation of DNA-templated transcription	17507	2124	GO:0006351;GO:0010468;GO:2001141
query_1	TRUE	9.64239040590669e-07	321	7014	178	0.0253778157969775	0.554517133956386	GO:0046486	GO:BP	glycerolipid metabolic process	17507	12025	GO:0006629
query_1	TRUE	9.65534528469127e-07	115	7014	76	0.0108354719133162	0.660869565217391	GO:0001578	GO:BP	microtubule bundle formation	17507	359	GO:0000226
query_1	TRUE	1.11892520609076e-06	2690	7014	1208	0.172226974622184	0.44907063197026	GO:2001141	GO:BP	regulation of RNA biosynthetic process	17507	25908	GO:0010556;GO:0032774;GO:0051252
query_1	TRUE	1.12655234516413e-06	478	7014	251	0.0357855717137154	0.52510460251046	GO:0007420	GO:BP	brain development	17507	2901	GO:0007417;GO:0048513;GO:0060322
query_1	TRUE	1.28467752753836e-06	520	7014	270	0.0384944396920445	0.519230769230769	GO:0060322	GO:BP	head development	17507	14325	GO:0048856
query_1	TRUE	2.12766527824654e-06	531	7014	274	0.0390647276874822	0.516007532956685	GO:0060284	GO:BP	regulation of cell development	17507	14292	GO:0045595;GO:0048468
query_1	TRUE	2.1847890945158e-06	1137	7014	543	0.0774165953806672	0.477572559366755	GO:0009967	GO:BP	positive regulation of signal transduction	17507	3790	GO:0007165;GO:0009966;GO:0010647;GO:0023056;GO:0048584
query_1	TRUE	2.66218430452786e-06	333	7014	182	0.0259481037924152	0.546546546546547	GO:0051656	GO:BP	establishment of organelle localization	17507	13679	GO:0051234;GO:0051640
query_1	TRUE	2.94137741245948e-06	344	7014	187	0.0266609637867123	0.543604651162791	GO:0000280	GO:BP	nuclear division	17507	78	GO:0048285
query_1	TRUE	3.26233861076349e-06	5425	7014	2334	0.332763045337896	0.430230414746544	GO:0023052	GO:BP	signaling	17507	6607	GO:0050789
query_1	TRUE	3.29066138289644e-06	45	7014	36	0.00513259195893926	0.8	GO:0120316	GO:BP	sperm flagellum assembly	17507	19356	GO:0003006;GO:0007286;GO:0030317;GO:0044458
query_1	TRUE	3.30677498160642e-06	2804	7014	1251	0.178357570573139	0.446148359486448	GO:0006351	GO:BP	DNA-templated transcription	17507	2120	GO:0010467;GO:0032774
query_1	TRUE	3.48336203870815e-06	682	7014	341	0.0486170516110636	0.5	GO:0000278	GO:BP	mitotic cell cycle	17507	76	GO:0007049
query_1	TRUE	3.71702898312812e-06	418	7014	221	0.0315084117479327	0.528708133971292	GO:0031344	GO:BP	regulation of cell projection organization	17507	7096	GO:0030030;GO:0051128
query_1	TRUE	3.98776696522595e-06	2110	7014	958	0.136583974907328	0.454028436018957	GO:0006357	GO:BP	regulation of transcription by RNA polymerase II	17507	2126	GO:0006355;GO:0006366
query_1	TRUE	4.13192874049426e-06	605	7014	306	0.0436270316509837	0.505785123966942	GO:0006325	GO:BP	chromatin organization	17507	2114	GO:0016043
query_1	TRUE	4.13634548205735e-06	412	7014	218	0.0310806957513544	0.529126213592233	GO:0120035	GO:BP	regulation of plasma membrane bounded cell projection organization	17507	19209	GO:0031344;GO:0120036
query_1	TRUE	4.45509984416612e-06	789	7014	388	0.0553179355574565	0.491761723700887	GO:0009887	GO:BP	animal organ morphogenesis	17507	3732	GO:0009653;GO:0048513
query_1	TRUE	4.86312421421158e-06	274	7014	153	0.0218135158254919	0.558394160583942	GO:0010639	GO:BP	negative regulation of organelle organization	17507	4268	GO:0006996;GO:0033043;GO:0051129
query_1	TRUE	5.40723872755101e-06	540	7014	276	0.039349871685201	0.511111111111111	GO:0009792	GO:BP	embryo development ending in birth or egg hatching	17507	3664	GO:0009790
query_1	TRUE	6.13328336548466e-06	490	7014	253	0.0360707157114343	0.516326530612245	GO:0051129	GO:BP	negative regulation of cellular component organization	17507	13333	GO:0016043;GO:0048523;GO:0051128
query_1	TRUE	6.46073703937811e-06	1663	7014	766	0.109210151126319	0.460613349368611	GO:0009605	GO:BP	response to external stimulus	17507	3519	GO:0050896
query_1	TRUE	6.5894784593593e-06	294	7014	162	0.0230966638152267	0.551020408163265	GO:1902903	GO:BP	regulation of supramolecular fiber organization	17507	22295	GO:0051128;GO:0097435
query_1	TRUE	7.71020095294539e-06	419	7014	220	0.0313658397490733	0.525059665871122	GO:0051276	GO:BP	chromosome organization	17507	13431	GO:0006996
query_1	TRUE	7.89110916894305e-06	865	7014	420	0.0598802395209581	0.485549132947977	GO:0071495	GO:BP	cellular response to endogenous stimulus	17507	16497	GO:0009719
query_1	TRUE	7.93066889008327e-06	391	7014	207	0.0295124037639008	0.529411764705882	GO:0061564	GO:BP	axon development	17507	15345	GO:0031175
query_1	TRUE	7.93066889008327e-06	1492	7014	692	0.0986598232107214	0.463806970509383	GO:0070887	GO:BP	cellular response to chemical stimulus	17507	16130	GO:0042221;GO:0051716
query_1	TRUE	8.28080881609904e-06	463	7014	240	0.0342172797262618	0.518358531317495	GO:0048589	GO:BP	developmental growth	17507	12693	GO:0032502;GO:0040007
query_1	TRUE	8.69969061969212e-06	730	7014	360	0.0513259195893926	0.493150684931507	GO:2000145	GO:BP	regulation of cell motility	17507	25054	GO:0040012;GO:0048870;GO:0050794
query_1	TRUE	9.4206200300262e-06	270	7014	150	0.0213857998289136	0.555555555555556	GO:0006816	GO:BP	calcium ion transport	17507	2487	GO:0030001
query_1	TRUE	9.48314799516953e-06	220	7014	126	0.0179640718562874	0.572727272727273	GO:0070588	GO:BP	calcium ion transmembrane transport	17507	15965	GO:0006816;GO:0098655;GO:0098662
query_1	TRUE	9.62570046510617e-06	268	7014	149	0.0212432278300542	0.555970149253731	GO:0031589	GO:BP	cell-substrate adhesion	17507	7193	GO:0007155
query_1	TRUE	9.74922371849541e-06	521	7014	266	0.0379241516966068	0.510556621880998	GO:0030855	GO:BP	epithelial cell differentiation	17507	6901	GO:0030154;GO:0060429
query_1	TRUE	9.85607317122239e-06	592	7014	298	0.0424864556601084	0.503378378378378	GO:0045597	GO:BP	positive regulation of cell differentiation	17507	11286	GO:0030154;GO:0045595;GO:0048522;GO:0051094
query_1	TRUE	1.02050630041771e-05	1013	7014	484	0.0690048474479612	0.477788746298124	GO:0045944	GO:BP	positive regulation of transcription by RNA polymerase II	17507	11575	GO:0006357;GO:0006366;GO:0045893
query_1	TRUE	1.05160504190685e-05	93	7014	62	0.00883946392928429	0.666666666666667	GO:0035082	GO:BP	axoneme assembly	17507	8736	GO:0001578;GO:0022607;GO:0060271
query_1	TRUE	1.07528573518646e-05	763	7014	374	0.0533219275734246	0.490170380078637	GO:0040012	GO:BP	regulation of locomotion	17507	9809	GO:0040011;GO:0050789
query_1	TRUE	1.08480195593139e-05	736	7014	362	0.0516110635871115	0.491847826086957	GO:0001775	GO:BP	cell activation	17507	438	GO:0009987;GO:0032501
query_1	TRUE	1.09172279783013e-05	116	7014	74	0.0105503279155974	0.637931034482759	GO:0007098	GO:BP	centrosome cycle	17507	2668	GO:0022402;GO:0031023
query_1	TRUE	1.13503591845442e-05	604	7014	303	0.0431993156544055	0.501655629139073	GO:0040007	GO:BP	growth	17507	9804	GO:0008150
query_1	TRUE	1.16962407412862e-05	194	7014	113	0.0161106358711149	0.582474226804124	GO:0032886	GO:BP	regulation of microtubule-based process	17507	7825	GO:0007017;GO:0050794
query_1	TRUE	1.17818270062707e-05	1067	7014	507	0.072284003421728	0.475164011246485	GO:0006629	GO:BP	lipid metabolic process	17507	2334	GO:0044238
query_1	TRUE	1.20402469207348e-05	667	7014	331	0.0471913316224693	0.496251874062969	GO:0098657	GO:BP	import into cell	17507	18564	GO:0006810
query_1	TRUE	1.32600281156254e-05	172	7014	102	0.0145423438836612	0.593023255813954	GO:0007286	GO:BP	spermatid development	17507	2798	GO:0007281;GO:0048515
query_1	TRUE	1.32600281156254e-05	596	7014	299	0.0426290276589678	0.501677852348993	GO:0048871	GO:BP	multicellular organismal-level homeostasis	17507	12945	GO:0032501;GO:0042592
query_1	TRUE	1.37885800154347e-05	150	7014	91	0.0129740518962076	0.606666666666667	GO:0051235	GO:BP	maintenance of location	17507	13404	GO:0051179
query_1	TRUE	1.43435694787146e-05	532	7014	270	0.0384944396920445	0.507518796992481	GO:0043009	GO:BP	chordate embryonic development	17507	10384	GO:0009792
query_1	TRUE	1.51300276060808e-05	519	7014	264	0.0376390076988879	0.508670520231214	GO:0006338	GO:BP	chromatin remodeling	17507	2118	GO:0006325
query_1	TRUE	1.53720420589017e-05	353	7014	188	0.0268035357855717	0.53257790368272	GO:0007346	GO:BP	regulation of mitotic cell cycle	17507	2841	GO:0000278;GO:0051726
query_1	TRUE	1.65386618118561e-05	964	7014	461	0.0657256914741945	0.478215767634855	GO:0009719	GO:BP	response to endogenous stimulus	17507	3602	GO:0050896
query_1	TRUE	1.75094726436972e-05	1100	7014	520	0.0741374394069005	0.472727272727273	GO:0046907	GO:BP	intracellular transport	17507	12264	GO:0006810;GO:0051641;GO:0051649
query_1	TRUE	1.78867445469786e-05	121	7014	76	0.0108354719133162	0.628099173553719	GO:0007605	GO:BP	sensory perception of sound	17507	3050	GO:0050954
query_1	TRUE	1.82697779412458e-05	216	7014	123	0.0175363558597092	0.569444444444444	GO:0006874	GO:BP	intracellular calcium ion homeostasis	17507	2523	GO:0030003;GO:0055074
query_1	TRUE	1.83785307031094e-05	177	7014	104	0.0148274878813801	0.587570621468927	GO:0048515	GO:BP	spermatid differentiation	17507	12633	GO:0003006;GO:0007283;GO:0022412;GO:0030154
query_1	TRUE	1.87394145629533e-05	382	7014	201	0.0286569717707442	0.526178010471204	GO:0044089	GO:BP	positive regulation of cellular component biogenesis	17507	10814	GO:0044085;GO:0044087;GO:0048522
query_1	TRUE	1.97257131747108e-05	235	7014	132	0.018819503849444	0.561702127659575	GO:0055074	GO:BP	calcium ion homeostasis	17507	14023	GO:0055080;GO:0098771
query_1	TRUE	2.18872620491588e-05	361	7014	191	0.02723125178215	0.529085872576177	GO:0010638	GO:BP	positive regulation of organelle organization	17507	4267	GO:0006996;GO:0033043;GO:0051130
query_1	TRUE	2.21673733421811e-05	286	7014	156	0.0222412318220701	0.545454545454545	GO:0032970	GO:BP	regulation of actin filament-based process	17507	7896	GO:0030029;GO:0050794
query_1	TRUE	2.30231506508439e-05	246	7014	137	0.0195323638437411	0.556910569105691	GO:0006302	GO:BP	double-strand break repair	17507	2101	GO:0006281
query_1	TRUE	2.47248692030923e-05	764	7014	372	0.0530367835757057	0.486910994764398	GO:0007167	GO:BP	enzyme-linked receptor protein signaling pathway	17507	2718	GO:0007166
query_1	TRUE	2.59730516666175e-05	1154	7014	542	0.0772740233818078	0.469670710571924	GO:0045934	GO:BP	negative regulation of nucleobase-containing compound metabolic process	17507	11566	GO:0006139;GO:0009892;GO:0019219
query_1	TRUE	2.61053014867628e-05	647	7014	320	0.0456230396350157	0.494590417310665	GO:0035239	GO:BP	tube morphogenesis	17507	8855	GO:0009653;GO:0035295
query_1	TRUE	2.72100549688333e-05	321	7014	172	0.0245223838038209	0.53582554517134	GO:0006644	GO:BP	phospholipid metabolic process	17507	2347	GO:0006629;GO:0006796;GO:0019637
query_1	TRUE	2.93695095601028e-05	134	7014	82	0.0116909039064728	0.611940298507463	GO:0050954	GO:BP	sensory perception of mechanical stimulus	17507	13224	GO:0007600
query_1	TRUE	2.98635163685025e-05	763	7014	371	0.0528942115768463	0.486238532110092	GO:0033365	GO:BP	protein localization to organelle	17507	8115	GO:0008104
query_1	TRUE	3.00863040548276e-05	1190	7014	557	0.0794126033646992	0.468067226890756	GO:0002682	GO:BP	regulation of immune system process	17507	1198	GO:0002376;GO:0050789
query_1	TRUE	3.12644138702317e-05	563	7014	282	0.0402053036783576	0.50088809946714	GO:0031347	GO:BP	regulation of defense response	17507	7099	GO:0006952;GO:0080134
query_1	TRUE	3.30169266821094e-05	689	7014	338	0.0481893356144853	0.490566037735849	GO:0060341	GO:BP	regulation of cellular localization	17507	14344	GO:0032879;GO:0050794;GO:0051641
query_1	TRUE	3.33958876323152e-05	1013	7014	480	0.0684345594525235	0.473840078973347	GO:0051049	GO:BP	regulation of transport	17507	13286	GO:0006810;GO:0032879
query_1	TRUE	3.35602386969317e-05	2202	7014	987	0.140718562874251	0.448228882833787	GO:0006366	GO:BP	transcription by RNA polymerase II	17507	2133	GO:0006351
query_1	TRUE	3.44543496884992e-05	1226	7014	572	0.0815511833475905	0.466557911908646	GO:0016192	GO:BP	vesicle-mediated transport	17507	5143	GO:0006810;GO:0009987
query_1	TRUE	3.48020163811682e-05	335	7014	178	0.0253778157969775	0.53134328358209	GO:0003013	GO:BP	circulatory system process	17507	1462	GO:0003008
query_1	TRUE	3.75000429366539e-05	906	7014	433	0.0617336755061306	0.477924944812362	GO:0040011	GO:BP	locomotion	17507	9808	GO:0008150
query_1	TRUE	3.93626827223626e-05	774	7014	375	0.053464499572284	0.484496124031008	GO:0048878	GO:BP	chemical homeostasis	17507	12950	GO:0042592
query_1	TRUE	4.01080527340426e-05	560	7014	280	0.0399201596806387	0.5	GO:0030155	GO:BP	regulation of cell adhesion	17507	6655	GO:0007155;GO:0050794
query_1	TRUE	4.19668625155923e-05	125	7014	77	0.0109780439121756	0.616	GO:0031023	GO:BP	microtubule organizing center organization	17507	6960	GO:0000226;GO:0007017;GO:0016043
query_1	TRUE	4.19718096537687e-05	650	7014	320	0.0456230396350157	0.492307692307692	GO:0045321	GO:BP	leukocyte activation	17507	11194	GO:0001775;GO:0002376
query_1	TRUE	4.29082546538941e-05	143	7014	86	0.0122611919019105	0.601398601398601	GO:0051651	GO:BP	maintenance of location in cell	17507	13674	GO:0009987;GO:0051235;GO:0051641
query_1	TRUE	4.71239165989885e-05	289	7014	156	0.0222412318220701	0.539792387543253	GO:0010720	GO:BP	positive regulation of cell development	17507	4329	GO:0045597;GO:0048468;GO:0060284
query_1	TRUE	4.8321356373162e-05	317	7014	169	0.0240946678072427	0.533123028391167	GO:0008015	GO:BP	blood circulation	17507	3082	GO:0003013
query_1	TRUE	5.0564436174578e-05	209	7014	118	0.016823495865412	0.564593301435407	GO:0031346	GO:BP	positive regulation of cell projection organization	17507	7098	GO:0030030;GO:0031344;GO:0051130
query_1	TRUE	5.75407212251368e-05	385	7014	200	0.0285143997718848	0.519480519480519	GO:0002831	GO:BP	regulation of response to biotic stimulus	17507	1339	GO:0009607;GO:0048583
query_1	TRUE	6.03115225456558e-05	275	7014	149	0.0212432278300542	0.541818181818182	GO:0030900	GO:BP	forebrain development	17507	6919	GO:0007420;GO:0048856
query_1	TRUE	6.22913125061456e-05	344	7014	181	0.0258055317935557	0.526162790697674	GO:0002683	GO:BP	negative regulation of immune system process	17507	1199	GO:0002376;GO:0002682;GO:0048519
query_1	TRUE	6.31467643628463e-05	142	7014	85	0.012118619903051	0.598591549295775	GO:0030317	GO:BP	flagellated sperm motility	17507	6731	GO:0060285;GO:0060294;GO:0097722
query_1	TRUE	6.31467643628463e-05	142	7014	85	0.012118619903051	0.598591549295775	GO:0097722	GO:BP	sperm motility	17507	18498	GO:0022414;GO:0048870
query_1	TRUE	6.35305525375008e-05	132	7014	80	0.0114057599087539	0.606060606060606	GO:0051495	GO:BP	positive regulation of cytoskeleton organization	17507	13564	GO:0007010;GO:0010638;GO:0051493
query_1	TRUE	6.60766112742863e-05	269	7014	146	0.0208155118334759	0.54275092936803	GO:0016042	GO:BP	lipid catabolic process	17507	5052	GO:0006629;GO:0009056
query_1	TRUE	6.92535557924694e-05	297	7014	159	0.0226689478186484	0.535353535353535	GO:0051960	GO:BP	regulation of nervous system development	17507	13835	GO:0007399;GO:2000026
query_1	TRUE	7.54556649955146e-05	244	7014	134	0.0191046478471628	0.549180327868853	GO:0098813	GO:BP	nuclear chromosome segregation	17507	18651	GO:0007059
query_1	TRUE	8.18473259314077e-05	196	7014	111	0.0158254918733961	0.566326530612245	GO:0097485	GO:BP	neuron projection guidance	17507	18430	GO:0031175;GO:0048812
query_1	TRUE	0.000102209040184272	694	7014	337	0.0480467636156259	0.485590778097983	GO:0030334	GO:BP	regulation of cell migration	17507	6743	GO:0016477;GO:2000145
query_1	TRUE	0.00011098229761431	472	7014	238	0.0339321357285429	0.504237288135593	GO:0050801	GO:BP	monoatomic ion homeostasis	17507	13095	GO:0048878
query_1	TRUE	0.000115878481143758	195	7014	110	0.0156829198745366	0.564102564102564	GO:0007411	GO:BP	axon guidance	17507	2892	GO:0007409;GO:0097485
query_1	TRUE	0.000116757796623412	679	7014	330	0.0470487596236099	0.4860088365243	GO:0030097	GO:BP	hemopoiesis	17507	6642	GO:0048468
query_1	TRUE	0.000117501862455191	349	7014	182	0.0259481037924152	0.521489971346705	GO:0007409	GO:BP	axonogenesis	17507	2891	GO:0048667;GO:0048812;GO:0061564
query_1	TRUE	0.000120375634784553	437	7014	222	0.0316509837467921	0.508009153318078	GO:0051640	GO:BP	organelle localization	17507	13663	GO:0051179
query_1	TRUE	0.000122548361496184	98	7014	62	0.00883946392928429	0.63265306122449	GO:0031570	GO:BP	DNA integrity checkpoint signaling	17507	7180	GO:0000075
query_1	TRUE	0.000131953266861368	422	7014	215	0.0306529797547762	0.509478672985782	GO:0032870	GO:BP	cellular response to hormone stimulus	17507	7810	GO:0009725;GO:0070887;GO:0071495
query_1	TRUE	0.000134637325504112	108	7014	67	0.00955232392358141	0.62037037037037	GO:0097553	GO:BP	calcium ion transmembrane import into cytosol	17507	18457	GO:0070588
query_1	TRUE	0.000137859353938929	409	7014	209	0.0297975477616196	0.511002444987775	GO:0098771	GO:BP	inorganic ion homeostasis	17507	18637	GO:0048878
query_1	TRUE	0.00014099607964761	34	7014	27	0.00384944396920445	0.794117647058823	GO:0045494	GO:BP	photoreceptor cell maintenance	17507	11251	GO:0001895;GO:0032501
query_1	TRUE	0.000142374960315455	449	7014	227	0.0323638437410892	0.505567928730512	GO:0032103	GO:BP	positive regulation of response to external stimulus	17507	7320	GO:0009605;GO:0032101;GO:0048584
query_1	TRUE	0.000147587549744292	270	7014	145	0.0206729398346165	0.537037037037037	GO:0042060	GO:BP	wound healing	17507	9856	GO:0009611
query_1	TRUE	0.000157070042835413	167	7014	96	0.0136869118905047	0.574850299401198	GO:0045930	GO:BP	negative regulation of mitotic cell cycle	17507	11562	GO:0000278;GO:0007346;GO:0045786
query_1	TRUE	0.000157070042835413	251	7014	136	0.0193897918448817	0.541832669322709	GO:0006650	GO:BP	glycerophospholipid metabolic process	17507	2352	GO:0006644;GO:0046486
query_1	TRUE	0.000166596817262893	57	7014	40	0.00570287995437696	0.701754385964912	GO:1905515	GO:BP	non-motile cilium assembly	17507	24275	GO:0060271
query_1	TRUE	0.000181124814285022	971	7014	456	0.0650128314798974	0.46961894953656	GO:0045892	GO:BP	negative regulation of DNA-templated transcription	17507	11528	GO:0006351;GO:0006355;GO:1902679
query_1	TRUE	0.000184565597843408	542	7014	268	0.0382092956943256	0.494464944649447	GO:0006954	GO:BP	inflammatory response	17507	2574	GO:0006952
query_1	TRUE	0.000185254398063548	466	7014	234	0.0333618477331052	0.502145922746781	GO:0055080	GO:BP	monoatomic cation homeostasis	17507	14026	GO:0050801
query_1	TRUE	0.000185549626842358	5022	7014	2143	0.305531793555746	0.426722421346077	GO:0007165	GO:BP	signal transduction	17507	2716	GO:0007154;GO:0009987;GO:0023052;GO:0050794;GO:0051716
query_1	TRUE	0.000195672793199352	473	7014	237	0.0337895637296835	0.501057082452431	GO:0048729	GO:BP	tissue morphogenesis	17507	12819	GO:0009653;GO:0009888
query_1	TRUE	0.000202649381562561	131	7014	78	0.0111206159110351	0.595419847328244	GO:0006261	GO:BP	DNA-templated DNA replication	17507	2073	GO:0006260
query_1	TRUE	0.000204508190192133	43	7014	32	0.00456230396350157	0.744186046511628	GO:0033344	GO:BP	cholesterol efflux	17507	8094	GO:0030301
query_1	TRUE	0.000208441187992948	265	7014	142	0.0202452238380382	0.535849056603774	GO:0032956	GO:BP	regulation of actin cytoskeleton organization	17507	7883	GO:0030036;GO:0032970;GO:0051493
query_1	TRUE	0.000220287189099685	166	7014	95	0.0135443398916453	0.572289156626506	GO:0009913	GO:BP	epidermal cell differentiation	17507	3754	GO:0008544;GO:0030855
query_1	TRUE	0.000225157446774312	959	7014	450	0.0641573994867408	0.469238790406674	GO:1901700	GO:BP	response to oxygen-containing compound	17507	21371	GO:0042221
query_1	TRUE	0.000232622624055483	227	7014	124	0.0176789278585686	0.54625550660793	GO:0045787	GO:BP	positive regulation of cell cycle	17507	11457	GO:0007049;GO:0048522;GO:0051726
query_1	TRUE	0.000238613906537707	978	7014	458	0.0652979754776162	0.468302658486708	GO:1902679	GO:BP	negative regulation of RNA biosynthetic process	17507	22129	GO:0010558;GO:0032774;GO:0051253;GO:2001141
query_1	TRUE	0.000249673985642482	1436	7014	654	0.0932420872540633	0.455431754874652	GO:0043412	GO:BP	macromolecule modification	17507	10582	GO:0043170
query_1	TRUE	0.000263864042463406	408	7014	207	0.0295124037639008	0.507352941176471	GO:0050865	GO:BP	regulation of cell activation	17507	13141	GO:0001775;GO:0050794;GO:0051239
query_1	TRUE	0.000275235008891926	522	7014	258	0.0367835757057314	0.494252873563218	GO:0001568	GO:BP	blood vessel development	17507	351	GO:0001944;GO:0048856
query_1	TRUE	0.000276671103673117	426	7014	215	0.0306529797547762	0.504694835680751	GO:0007507	GO:BP	heart development	17507	2979	GO:0048513;GO:0072359
query_1	TRUE	0.000283846832023241	617	7014	300	0.0427715996578272	0.486223662884927	GO:0019725	GO:BP	cellular homeostasis	17507	5988	GO:0042592
query_1	TRUE	0.000283990908517517	262	7014	140	0.0199600798403194	0.534351145038168	GO:0008544	GO:BP	epidermis development	17507	3178	GO:0009888
query_1	TRUE	0.000286276750978104	473	7014	236	0.0336469917308241	0.498942917547569	GO:0007423	GO:BP	sensory organ development	17507	2904	GO:0048513
query_1	TRUE	0.000288317973423053	213	7014	117	0.0166809238665526	0.549295774647887	GO:0110053	GO:BP	regulation of actin filament organization	17507	19117	GO:0007015;GO:0032956;GO:1902903
query_1	TRUE	0.000290482640509786	1054	7014	490	0.0698602794411178	0.464895635673624	GO:0051253	GO:BP	negative regulation of RNA metabolic process	17507	13418	GO:0010605;GO:0016070;GO:0045934;GO:0051252
query_1	TRUE	0.000291459876874472	102	7014	63	0.00898203592814371	0.617647058823529	GO:0007093	GO:BP	mitotic cell cycle checkpoint signaling	17507	2663	GO:0000075;GO:0045930;GO:1903047
query_1	TRUE	0.000293476628573834	104	7014	64	0.00912460792700314	0.615384615384615	GO:0006639	GO:BP	acylglycerol metabolic process	17507	2342	GO:0006638;GO:0046486
query_1	TRUE	0.000296473426000215	228	7014	124	0.0176789278585686	0.543859649122807	GO:1901990	GO:BP	regulation of mitotic cell cycle phase transition	17507	21635	GO:0007346;GO:0044772;GO:1901987
query_1	TRUE	0.000303636063427901	209	7014	115	0.0163957798688338	0.550239234449761	GO:0006260	GO:BP	DNA replication	17507	2072	GO:0006259
query_1	TRUE	0.000315418915591499	505	7014	250	0.035642999714856	0.495049504950495	GO:0051050	GO:BP	positive regulation of transport	17507	13287	GO:0006810;GO:0048518;GO:0051049
query_1	TRUE	0.000315418915591499	550	7014	270	0.0384944396920445	0.490909090909091	GO:0001944	GO:BP	vasculature development	17507	553	GO:0048731;GO:0072359
query_1	TRUE	0.000319467754750134	282	7014	149	0.0212432278300542	0.528368794326241	GO:0030522	GO:BP	intracellular receptor signaling pathway	17507	6799	GO:0035556
query_1	TRUE	0.00034293224311553	201	7014	111	0.0158254918733961	0.552238805970149	GO:0050803	GO:BP	regulation of synapse structure or activity	17507	13097	GO:0065008
query_1	TRUE	0.000360171534497995	412	7014	208	0.0296549757627602	0.504854368932039	GO:1901699	GO:BP	cellular response to nitrogen compound	17507	21370	GO:0070887;GO:1901698
query_1	TRUE	0.000364012501974552	197	7014	109	0.0155403478756772	0.553299492385787	GO:0050807	GO:BP	regulation of synapse organization	17507	13101	GO:0050803;GO:0050808;GO:0051128
query_1	TRUE	0.000394918128950708	137	7014	80	0.0114057599087539	0.583941605839416	GO:0007599	GO:BP	hemostasis	17507	3044	GO:0050878
query_1	TRUE	0.000398548834252698	135	7014	79	0.0112631879098945	0.585185185185185	GO:0007596	GO:BP	blood coagulation	17507	3041	GO:0007599;GO:0042060;GO:0050817
query_1	TRUE	0.000398548834252698	191	7014	106	0.0151126318790989	0.554973821989529	GO:0051321	GO:BP	meiotic cell cycle	17507	13466	GO:0007049;GO:0019953;GO:0022414
query_1	TRUE	0.000423871974486589	223	7014	121	0.0172512118619903	0.542600896860987	GO:0050878	GO:BP	regulation of body fluid levels	17507	13151	GO:0065008
query_1	TRUE	0.000425364944110718	351	7014	180	0.0256629597946963	0.512820512820513	GO:0090066	GO:BP	regulation of anatomical structure size	17507	17757	GO:0065008
query_1	TRUE	0.000457777558215541	325	7014	168	0.0239520958083832	0.516923076923077	GO:0006869	GO:BP	lipid transport	17507	2521	GO:0006810;GO:0010876
query_1	TRUE	0.000472726090901031	154	7014	88	0.0125463358996293	0.571428571428571	GO:0030705	GO:BP	cytoskeleton-dependent intracellular transport	17507	6849	GO:0046907
query_1	TRUE	0.000493758881173441	150	7014	86	0.0122611919019105	0.573333333333333	GO:0140013	GO:BP	meiotic nuclear division	17507	19371	GO:0000280;GO:1903046
query_1	TRUE	0.000528629657546644	816	7014	385	0.0548902195608782	0.471813725490196	GO:0002684	GO:BP	positive regulation of immune system process	17507	1200	GO:0002376;GO:0002682;GO:0048518
query_1	TRUE	0.00055896777247449	48	7014	34	0.00484744796122042	0.708333333333333	GO:0045005	GO:BP	DNA-templated DNA replication maintenance of fidelity	17507	11069	GO:0006259;GO:0006261
query_1	TRUE	0.000562566059257894	80	7014	51	0.00727117194183062	0.6375	GO:0006641	GO:BP	triglyceride metabolic process	17507	2344	GO:0006639
query_1	TRUE	0.000587781707356112	324	7014	167	0.0238095238095238	0.515432098765432	GO:0045088	GO:BP	regulation of innate immune response	17507	11117	GO:0002831;GO:0031347;GO:0032101;GO:0045087;GO:0050776
query_1	TRUE	0.000592355194695945	670	7014	321	0.0457656116338751	0.47910447761194	GO:0009628	GO:BP	response to abiotic stimulus	17507	3535	GO:0050896
query_1	TRUE	0.000612293772403133	344	7014	176	0.0250926717992586	0.511627906976744	GO:0010876	GO:BP	lipid localization	17507	4445	GO:0033036
query_1	TRUE	0.000619661105400546	34	7014	26	0.00370687197034502	0.764705882352941	GO:0060632	GO:BP	regulation of microtubule-based movement	17507	14594	GO:0007018;GO:0032886
query_1	TRUE	0.000619661105400546	34	7014	26	0.00370687197034502	0.764705882352941	GO:0043277	GO:BP	apoptotic cell clearance	17507	10502	GO:0006909
query_1	TRUE	0.000620147851249136	1012	7014	469	0.0668662674650699	0.463438735177866	GO:0043067	GO:BP	regulation of programmed cell death	17507	10418	GO:0012501;GO:0050794
query_1	TRUE	0.000628833765947108	259	7014	137	0.0195323638437411	0.528957528957529	GO:0032102	GO:BP	negative regulation of response to external stimulus	17507	7319	GO:0009605;GO:0032101;GO:0048585
query_1	TRUE	0.000646140025319139	197	7014	108	0.0153977758768178	0.548223350253807	GO:0002221	GO:BP	pattern recognition receptor signaling pathway	17507	753	GO:0002758
query_1	TRUE	0.000646140025319139	106	7014	64	0.00912460792700314	0.60377358490566	GO:0006638	GO:BP	neutral lipid metabolic process	17507	2341	GO:0006629
query_1	TRUE	0.000650776059903394	351	7014	179	0.0255203877958369	0.50997150997151	GO:0009611	GO:BP	response to wounding	17507	3525	GO:0006950
query_1	TRUE	0.000685717377684692	149	7014	85	0.012118619903051	0.570469798657718	GO:0120032	GO:BP	regulation of plasma membrane bounded cell projection assembly	17507	19206	GO:0060491;GO:0120031;GO:0120035
query_1	TRUE	0.000707350040770107	800	7014	377	0.0537496435700029	0.47125	GO:1902533	GO:BP	positive regulation of intracellular signal transduction	17507	22043	GO:0009967;GO:0035556;GO:1902531
query_1	TRUE	0.000730980226754699	189	7014	104	0.0148274878813801	0.55026455026455	GO:0051056	GO:BP	regulation of small GTPase mediated signal transduction	17507	13293	GO:0007264;GO:1902531
query_1	TRUE	0.000756003541381804	299	7014	155	0.0220986598232107	0.518394648829431	GO:0002833	GO:BP	positive regulation of response to biotic stimulus	17507	1341	GO:0002831;GO:0009607;GO:0048584
query_1	TRUE	0.000758100740257063	488	7014	240	0.0342172797262618	0.491803278688525	GO:0006897	GO:BP	endocytosis	17507	2540	GO:0016192;GO:0098657
query_1	TRUE	0.000758100740257063	139	7014	80	0.0114057599087539	0.575539568345324	GO:0050866	GO:BP	negative regulation of cell activation	17507	13142	GO:0001775;GO:0048523;GO:0050865;GO:0051241
query_1	TRUE	0.000758100740257063	36	7014	27	0.00384944396920445	0.75	GO:0086065	GO:BP	cell communication involved in cardiac conduction	17507	17684	GO:0007154;GO:0061337
query_1	TRUE	0.000758100740257063	452	7014	224	0.031936127744511	0.495575221238938	GO:0048514	GO:BP	blood vessel morphogenesis	17507	12632	GO:0001568;GO:0035239
query_1	TRUE	0.000829176195774787	77	7014	49	0.00698602794411178	0.636363636363636	GO:0051283	GO:BP	negative regulation of sequestering of calcium ion	17507	13437	GO:0048523;GO:0051208;GO:0051282
query_1	TRUE	0.000829176195774787	77	7014	49	0.00698602794411178	0.636363636363636	GO:0051209	GO:BP	release of sequestered calcium ion into cytosol	17507	13388	GO:0051283;GO:0097553
query_1	TRUE	0.000845895873341423	379	7014	191	0.02723125178215	0.503957783641161	GO:0007015	GO:BP	actin filament organization	17507	2611	GO:0030036;GO:0097435
query_1	TRUE	0.000847894322561371	79	7014	50	0.0071285999429712	0.632911392405063	GO:0051282	GO:BP	regulation of sequestering of calcium ion	17507	13436	GO:0032879;GO:0050794;GO:0051208
query_1	TRUE	0.000861998607828394	123	7014	72	0.0102651839178785	0.585365853658537	GO:1901991	GO:BP	negative regulation of mitotic cell cycle phase transition	17507	21636	GO:0044772;GO:0045930;GO:1901988;GO:1901990
query_1	TRUE	0.000914440205815351	1053	7014	485	0.0691474194468206	0.460588793922127	GO:0051246	GO:BP	regulation of protein metabolic process	17507	13411	GO:0019538;GO:0060255;GO:0080090
query_1	TRUE	0.000921622749642333	496	7014	243	0.03464499572284	0.48991935483871	GO:0007169	GO:BP	cell surface receptor protein tyrosine kinase signaling pathway	17507	2720	GO:0007167
query_1	TRUE	0.00094810435017636	171	7014	95	0.0135443398916453	0.555555555555556	GO:1903046	GO:BP	meiotic cell cycle process	17507	22407	GO:0022402;GO:0022414;GO:0051321
query_1	TRUE	0.00097369005732237	411	7014	205	0.0292272597661819	0.498783454987835	GO:0006873	GO:BP	intracellular monoatomic ion homeostasis	17507	2522	GO:0050801;GO:0055082
query_1	TRUE	0.000973895345790951	188	7014	103	0.0146849158825207	0.547872340425532	GO:0051962	GO:BP	positive regulation of nervous system development	17507	13837	GO:0007399;GO:0051094;GO:0051240;GO:0051960
query_1	TRUE	0.00100151607575151	167	7014	93	0.0132591958939264	0.55688622754491	GO:0022604	GO:BP	regulation of cell morphogenesis	17507	6579	GO:0000902;GO:0022603
query_1	TRUE	0.00101492175257738	617	7014	296	0.0422013116623895	0.479740680713128	GO:0032880	GO:BP	regulation of protein localization	17507	7820	GO:0008104;GO:0060341
query_1	TRUE	0.00106530266495152	387	7014	194	0.0276589677787283	0.501291989664083	GO:0002009	GO:BP	morphogenesis of an epithelium	17507	610	GO:0048729;GO:0060429
query_1	TRUE	0.00106530266495152	40	7014	29	0.0041345879669233	0.725	GO:0071526	GO:BP	semaphorin-plexin signaling pathway	17507	16516	GO:0007166
query_1	TRUE	0.0010765267348566	66	7014	43	0.00613059595095523	0.651515151515151	GO:1903035	GO:BP	negative regulation of response to wounding	17507	22396	GO:0009611;GO:0048585;GO:1903034
query_1	TRUE	0.00112557586962303	312	7014	160	0.0228115198175078	0.512820512820513	GO:0043254	GO:BP	regulation of protein-containing complex assembly	17507	10492	GO:0044087;GO:0051128;GO:0065003
query_1	TRUE	0.00113024013231815	354	7014	179	0.0255203877958369	0.505649717514124	GO:0015711	GO:BP	organic anion transport	17507	4807	GO:0006810
query_1	TRUE	0.00113855742286381	130	7014	75	0.0106928999144568	0.576923076923077	GO:0051494	GO:BP	negative regulation of cytoskeleton organization	17507	13563	GO:0007010;GO:0010639;GO:0051493
query_1	TRUE	0.00119327250198016	341	7014	173	0.0246649558026804	0.50733137829912	GO:0016055	GO:BP	Wnt signaling pathway	17507	5063	GO:0007166
query_1	TRUE	0.0012068534135182	153	7014	86	0.0122611919019105	0.562091503267974	GO:0016358	GO:BP	dendrite development	17507	5195	GO:0031175;GO:0048856
query_1	TRUE	0.0012386969631522	151	7014	85	0.012118619903051	0.562913907284768	GO:0060491	GO:BP	regulation of cell projection assembly	17507	14474	GO:0030031;GO:0031344;GO:0044087
query_1	TRUE	0.00130743362235882	326	7014	166	0.0236669518106644	0.50920245398773	GO:0001701	GO:BP	in utero embryonic development	17507	391	GO:0043009
query_1	TRUE	0.0013206859657086	168	7014	93	0.0132591958939264	0.553571428571429	GO:0007160	GO:BP	cell-matrix adhesion	17507	2711	GO:0031589
query_1	TRUE	0.00133286907177415	35	7014	26	0.00370687197034502	0.742857142857143	GO:0050982	GO:BP	detection of mechanical stimulus	17507	13252	GO:0009581;GO:0009582;GO:0009612
query_1	TRUE	0.00133286907177415	108	7014	64	0.00912460792700314	0.592592592592593	GO:1903034	GO:BP	regulation of response to wounding	17507	22395	GO:0009611;GO:0080134
query_1	TRUE	0.00136471636738633	467	7014	229	0.0326489877388081	0.490364025695931	GO:0061061	GO:BP	muscle structure development	17507	14961	GO:0048856
query_1	TRUE	0.00137387854109558	44	7014	31	0.00441973196464214	0.704545454545455	GO:0001895	GO:BP	retina homeostasis	17507	518	GO:0001894
query_1	TRUE	0.00139038771772335	141	7014	80	0.0114057599087539	0.567375886524823	GO:0050817	GO:BP	coagulation	17507	13107	GO:0032501
query_1	TRUE	0.00139038771772335	164	7014	91	0.0129740518962076	0.554878048780488	GO:0007626	GO:BP	locomotory behavior	17507	3069	GO:0007610
query_1	TRUE	0.00139576960641159	353	7014	178	0.0253778157969775	0.504249291784703	GO:0048568	GO:BP	embryonic organ development	17507	12673	GO:0009790;GO:0048513
query_1	TRUE	0.00141936042815736	508	7014	247	0.0352152837182777	0.486220472440945	GO:0000165	GO:BP	MAPK cascade	17507	55	GO:0141124
query_1	TRUE	0.00143577975146851	252	7014	132	0.018819503849444	0.523809523809524	GO:0030111	GO:BP	regulation of Wnt signaling pathway	17507	6648	GO:0009966;GO:0016055
query_1	TRUE	0.00148275217340381	744	7014	350	0.0499001996007984	0.470430107526882	GO:1901701	GO:BP	cellular response to oxygen-containing compound	17507	21372	GO:0070887;GO:1901700
query_1	TRUE	0.00153098218349554	261	7014	136	0.0193897918448817	0.521072796934866	GO:0032535	GO:BP	regulation of cellular component size	17507	7574	GO:0016043;GO:0090066
query_1	TRUE	0.00156218875462094	30	7014	23	0.00327915597376675	0.766666666666667	GO:0007288	GO:BP	sperm axoneme assembly	17507	2800	GO:0003006;GO:0035082;GO:0120316
query_1	TRUE	0.00156218875462094	207	7014	111	0.0158254918733961	0.536231884057971	GO:0002758	GO:BP	innate immune response-activating signaling pathway	17507	1267	GO:0002218;GO:0002757
query_1	TRUE	0.00158554439892903	450	7014	221	0.0315084117479327	0.491111111111111	GO:0008285	GO:BP	negative regulation of cell population proliferation	17507	3138	GO:0008283;GO:0042127;GO:0048523
query_1	TRUE	0.00161904837004321	835	7014	389	0.0554605075563159	0.465868263473054	GO:0007267	GO:BP	cell-cell signaling	17507	2781	GO:0007154;GO:0023052
query_1	TRUE	0.00162940238651924	403	7014	200	0.0285143997718848	0.496277915632754	GO:0030003	GO:BP	intracellular monoatomic cation homeostasis	17507	6615	GO:0006873;GO:0055080
query_1	TRUE	0.00165425965604704	48	7014	33	0.00470487596236099	0.6875	GO:0035315	GO:BP	hair cell differentiation	17507	8899	GO:0009913;GO:0030182
query_1	TRUE	0.00165425965604704	65	7014	42	0.00598802395209581	0.646153846153846	GO:0042116	GO:BP	macrophage activation	17507	9881	GO:0002274
query_1	TRUE	0.00169425512999682	121	7014	70	0.00998003992015968	0.578512396694215	GO:0007224	GO:BP	smoothened signaling pathway	17507	2764	GO:0007166
query_1	TRUE	0.00169425512999682	169	7014	93	0.0132591958939264	0.550295857988166	GO:0031032	GO:BP	actomyosin structure organization	17507	6967	GO:0030036
query_1	TRUE	0.00170211729202542	67	7014	43	0.00613059595095523	0.641791044776119	GO:0045103	GO:BP	intermediate filament-based process	17507	11120	GO:0009987
query_1	TRUE	0.00174670156424016	277	7014	143	0.0203877958368976	0.516245487364621	GO:0045089	GO:BP	positive regulation of innate immune response	17507	11118	GO:0002833;GO:0031349;GO:0032103;GO:0045087;GO:0045088;GO:0050778
query_1	TRUE	0.00175890063087901	17	7014	15	0.00213857998289136	0.882352941176471	GO:0000076	GO:BP	DNA replication checkpoint signaling	17507	27	GO:0031570
query_1	TRUE	0.00177150775084132	3124	7014	1348	0.192187054462504	0.431498079385403	GO:0019538	GO:BP	protein metabolic process	17507	5841	GO:0043170;GO:0044238
query_1	TRUE	0.00177605188482192	350	7014	176	0.0250926717992586	0.502857142857143	GO:1903131	GO:BP	mononuclear cell differentiation	17507	22467	GO:0002521
query_1	TRUE	0.00181373658809324	397	7014	197	0.0280866837753065	0.496221662468514	GO:0001501	GO:BP	skeletal system development	17507	316	GO:0048731
query_1	TRUE	0.00181676900142374	111	7014	65	0.00926717992586256	0.585585585585586	GO:0007292	GO:BP	female gamete generation	17507	2804	GO:0007276
query_1	TRUE	0.00188334237687954	337	7014	170	0.0242372398061021	0.504451038575668	GO:0003002	GO:BP	regionalization	17507	1451	GO:0007389
query_1	TRUE	0.0018903358203047	77	7014	48	0.00684345594525235	0.623376623376623	GO:0120034	GO:BP	positive regulation of plasma membrane bounded cell projection assembly	17507	19208	GO:0031346;GO:0044089;GO:0120031;GO:0120032
query_1	TRUE	0.00193180551769225	81	7014	50	0.0071285999429712	0.617283950617284	GO:0051208	GO:BP	sequestering of calcium ion	17507	13387	GO:0006874;GO:0051651
query_1	TRUE	0.00193180551769225	99	7014	59	0.00841174793270602	0.595959595959596	GO:0008360	GO:BP	regulation of cell shape	17507	3165	GO:0022604;GO:0065008
query_1	TRUE	0.00193693111366606	83	7014	51	0.00727117194183062	0.614457831325301	GO:0030048	GO:BP	actin filament-based movement	17507	6634	GO:0030029
query_1	TRUE	0.00193693111366606	208	7014	111	0.0158254918733961	0.533653846153846	GO:0045765	GO:BP	regulation of angiogenesis	17507	11439	GO:0001525;GO:0022603;GO:1901342
query_1	TRUE	0.00194827140856221	597	7014	285	0.0406330196749358	0.477386934673367	GO:0051093	GO:BP	negative regulation of developmental process	17507	13315	GO:0032502;GO:0048519;GO:0050793
query_1	TRUE	0.00194925222197772	91	7014	55	0.00784145993726832	0.604395604395604	GO:0000077	GO:BP	DNA damage checkpoint signaling	17507	28	GO:0031570;GO:0042770
query_1	TRUE	0.00199822209609134	134	7014	76	0.0108354719133162	0.567164179104478	GO:0035264	GO:BP	multicellular organism growth	17507	8863	GO:0032501;GO:0048589
query_1	TRUE	0.00199822209609134	134	7014	76	0.0108354719133162	0.567164179104478	GO:0042770	GO:BP	signal transduction in response to DNA damage	17507	10262	GO:0006974;GO:0035556
query_1	TRUE	0.00203103633600195	436	7014	214	0.0305104077559167	0.490825688073394	GO:0002521	GO:BP	leukocyte differentiation	17507	1041	GO:0030097;GO:0030154
query_1	TRUE	0.00208502616523379	545	7014	262	0.0373538637011691	0.480733944954128	GO:0046649	GO:BP	lymphocyte activation	17507	12121	GO:0045321
query_1	TRUE	0.00211617130584523	5211	7014	2201	0.313800969489592	0.422375743619267	GO:0019222	GO:BP	regulation of metabolic process	17507	5569	GO:0008152;GO:0050794
query_1	TRUE	0.00211968104528208	320	7014	162	0.0230966638152267	0.50625	GO:0007059	GO:BP	chromosome segregation	17507	2645	GO:0022402
query_1	TRUE	0.00215400982913474	1123	7014	511	0.0728542914171657	0.455031166518255	GO:0006796	GO:BP	phosphate-containing compound metabolic process	17507	2474	GO:0006793
query_1	TRUE	0.0022367312042613	263	7014	136	0.0193897918448817	0.517110266159696	GO:0015849	GO:BP	organic acid transport	17507	4934	GO:0006810
query_1	TRUE	0.0022367312042613	34	7014	25	0.0035642999714856	0.735294117647059	GO:0007099	GO:BP	centriole replication	17507	2669	GO:0022402;GO:0051298;GO:0098534
query_1	TRUE	0.00228184350228753	183	7014	99	0.014114627887083	0.540983606557377	GO:0090068	GO:BP	positive regulation of cell cycle process	17507	17759	GO:0010564;GO:0022402;GO:0045787
query_1	TRUE	0.00228902666452465	166	7014	91	0.0129740518962076	0.548192771084337	GO:0032259	GO:BP	methylation	17507	7392	GO:0008152
query_1	TRUE	0.00232543335857644	211	7014	112	0.0159680638722555	0.530805687203792	GO:0140014	GO:BP	mitotic nuclear division	17507	19372	GO:0000280;GO:1903047
query_1	TRUE	0.0023402528920132	514	7014	248	0.0353578557171372	0.482490272373541	GO:0009725	GO:BP	response to hormone	17507	3608	GO:0009719;GO:0042221
query_1	TRUE	0.00240634841805172	303	7014	154	0.0219560878243513	0.508250825082508	GO:0048732	GO:BP	gland development	17507	12822	GO:0048513
query_1	TRUE	0.00241419887904078	45	7014	31	0.00441973196464214	0.688888888888889	GO:0097061	GO:BP	dendritic spine organization	17507	18229	GO:0099173;GO:0106027
query_1	TRUE	0.00245039390200557	528	7014	254	0.0362132877102937	0.481060606060606	GO:0055082	GO:BP	intracellular chemical homeostasis	17507	14028	GO:0019725;GO:0048878
query_1	TRUE	0.00247605436202002	64	7014	41	0.00584545195323638	0.640625	GO:0097009	GO:BP	energy homeostasis	17507	18202	GO:0048871
query_1	TRUE	0.00249875185409201	160	7014	88	0.0125463358996293	0.55	GO:0048839	GO:BP	inner ear development	17507	12914	GO:0043583;GO:0048856
query_1	TRUE	0.00254321940041032	66	7014	42	0.00598802395209581	0.636363636363636	GO:0045104	GO:BP	intermediate filament cytoskeleton organization	17507	11121	GO:0007010;GO:0045103
query_1	TRUE	0.0025800769012868	36	7014	26	0.00370687197034502	0.722222222222222	GO:0098534	GO:BP	centriole assembly	17507	18543	GO:0031023;GO:0140694
query_1	TRUE	0.0025800769012868	231	7014	121	0.0172512118619903	0.523809523809524	GO:0050767	GO:BP	regulation of neurogenesis	17507	13070	GO:0022008;GO:0051960;GO:0060284
query_1	TRUE	0.00268496750932151	229	7014	120	0.0171086398631309	0.524017467248908	GO:0043491	GO:BP	phosphatidylinositol 3-kinase/protein kinase B signal transduction	17507	10639	GO:0141124
query_1	TRUE	0.00268752923466231	531	7014	255	0.0363558597091531	0.480225988700565	GO:0008610	GO:BP	lipid biosynthetic process	17507	3192	GO:0006629;GO:0009058
query_1	TRUE	0.00268752923466231	29	7014	22	0.00313658397490733	0.758620689655172	GO:0072337	GO:BP	modified amino acid transport	17507	17123	GO:0071705
query_1	TRUE	0.00272265174701989	154	7014	85	0.012118619903051	0.551948051948052	GO:0099111	GO:BP	microtubule-based transport	17507	18793	GO:0006810
query_1	TRUE	0.00277725788294603	186	7014	100	0.0142571998859424	0.537634408602151	GO:0032386	GO:BP	regulation of intracellular transport	17507	7487	GO:0046907;GO:0051049;GO:0060341
query_1	TRUE	0.00277725788294603	131	7014	74	0.0105503279155974	0.564885496183206	GO:1902904	GO:BP	negative regulation of supramolecular fiber organization	17507	22296	GO:0051129;GO:0097435;GO:1902903
query_1	TRUE	0.0027835558576661	284	7014	145	0.0206729398346165	0.51056338028169	GO:0030098	GO:BP	lymphocyte differentiation	17507	6643	GO:0046649;GO:1903131
query_1	TRUE	0.0027835558576661	86	7014	52	0.00741374394069005	0.604651162790698	GO:0099175	GO:BP	regulation of postsynapse organization	17507	18832	GO:0050807;GO:0099173
query_1	TRUE	0.0027835558576661	49	7014	33	0.00470487596236099	0.673469387755102	GO:0046503	GO:BP	glycerolipid catabolic process	17507	12041	GO:0016042;GO:0046486
query_1	TRUE	0.0027835558576661	262	7014	135	0.0192472198460222	0.515267175572519	GO:0046942	GO:BP	carboxylic acid transport	17507	12271	GO:0015711;GO:0015849
query_1	TRUE	0.0029417582864017	197	7014	105	0.0149700598802395	0.532994923857868	GO:0007162	GO:BP	negative regulation of cell adhesion	17507	2713	GO:0007155;GO:0030155;GO:0048523
query_1	TRUE	0.00296025471532875	302	7014	153	0.0218135158254919	0.506622516556291	GO:0044772	GO:BP	mitotic cell cycle phase transition	17507	11001	GO:0044770;GO:1903047
query_1	TRUE	0.00306525050697353	491	7014	237	0.0337895637296835	0.482688391038697	GO:0048598	GO:BP	embryonic morphogenesis	17507	12698	GO:0009653;GO:0009790
query_1	TRUE	0.00306594830216446	1127	7014	511	0.0728542914171657	0.453416149068323	GO:0006793	GO:BP	phosphorus metabolic process	17507	2471	GO:0008152
query_1	TRUE	0.00318508900470781	376	7014	186	0.0265183917878529	0.49468085106383	GO:0002694	GO:BP	regulation of leukocyte activation	17507	1210	GO:0002682;GO:0045321;GO:0050865
query_1	TRUE	0.0033450804015739	336	7014	168	0.0239520958083832	0.5	GO:0022411	GO:BP	cellular component disassembly	17507	6570	GO:0016043
query_1	TRUE	0.00337481677037539	345	7014	172	0.0245223838038209	0.498550724637681	GO:0034329	GO:BP	cell junction assembly	17507	8508	GO:0022607;GO:0034330
query_1	TRUE	0.00337481677037539	973	7014	445	0.0634445394924437	0.457348406988695	GO:0042981	GO:BP	regulation of apoptotic process	17507	10372	GO:0006915;GO:0043067
query_1	TRUE	0.00340297206588759	354	7014	176	0.0250926717992586	0.497175141242938	GO:0031349	GO:BP	positive regulation of defense response	17507	7101	GO:0006952;GO:0031347;GO:0048584
query_1	TRUE	0.00344174394644895	372	7014	184	0.026233247790134	0.494623655913978	GO:0007389	GO:BP	pattern specification process	17507	2875	GO:0007275;GO:0032501
query_1	TRUE	0.00350497108112319	136	7014	76	0.0108354719133162	0.558823529411765	GO:0030178	GO:BP	negative regulation of Wnt signaling pathway	17507	6665	GO:0009968;GO:0016055;GO:0030111
query_1	TRUE	0.00377738326723377	63	7014	40	0.00570287995437696	0.634920634920635	GO:1902017	GO:BP	regulation of cilium assembly	17507	21657	GO:0060271;GO:0120032;GO:1902115
query_1	TRUE	0.00378362037027354	183	7014	98	0.0139720558882236	0.53551912568306	GO:0021537	GO:BP	telencephalon development	17507	6089	GO:0030900;GO:0048856
query_1	TRUE	0.00386134882736177	319	7014	160	0.0228115198175078	0.501567398119122	GO:1903829	GO:BP	positive regulation of protein localization	17507	22969	GO:0008104;GO:0032880;GO:0048522
query_1	TRUE	0.00390163821359797	375	7014	185	0.0263758197889934	0.493333333333333	GO:0001525	GO:BP	angiogenesis	17507	328	GO:0048514;GO:0048646
query_1	TRUE	0.00390941397806845	181	7014	97	0.0138294838893641	0.535911602209945	GO:0071805	GO:BP	potassium ion transmembrane transport	17507	16687	GO:0006813;GO:0098655;GO:0098662
query_1	TRUE	0.00390987806171665	67	7014	42	0.00598802395209581	0.626865671641791	GO:2001251	GO:BP	negative regulation of chromosome organization	17507	25986	GO:0010639;GO:0033044;GO:0051276
query_1	TRUE	0.00399668000747373	147	7014	81	0.0115483319076133	0.551020408163265	GO:0050769	GO:BP	positive regulation of neurogenesis	17507	13072	GO:0010720;GO:0022008;GO:0050767;GO:0051962
query_1	TRUE	0.00399668000747373	126	7014	71	0.0101226119190191	0.563492063492063	GO:0002695	GO:BP	negative regulation of leukocyte activation	17507	1211	GO:0002683;GO:0002694;GO:0045321;GO:0050866
query_1	TRUE	0.00404459901281698	4822	7014	2037	0.290419161676647	0.422438822065533	GO:0060255	GO:BP	regulation of macromolecule metabolic process	17507	14264	GO:0019222;GO:0043170
query_1	TRUE	0.00404809982794973	21	7014	17	0.00242372398061021	0.80952380952381	GO:0046471	GO:BP	phosphatidylglycerol metabolic process	17507	12014	GO:0006650
query_1	TRUE	0.00404809982794973	79	7014	48	0.00684345594525235	0.607594936708861	GO:0009582	GO:BP	detection of abiotic stimulus	17507	3503	GO:0009628;GO:0051606
query_1	TRUE	0.00404809982794973	85	7014	51	0.00727117194183062	0.6	GO:0015918	GO:BP	sterol transport	17507	4989	GO:0006869;GO:0015850
query_1	TRUE	0.00404809982794973	124	7014	70	0.00998003992015968	0.564516129032258	GO:1902905	GO:BP	positive regulation of supramolecular fiber organization	17507	22297	GO:0051130;GO:0097435;GO:1902903
query_1	TRUE	0.00404809982794973	83	7014	50	0.0071285999429712	0.602409638554217	GO:0007088	GO:BP	regulation of mitotic nuclear division	17507	2660	GO:0007346;GO:0010564;GO:0051783;GO:0140014
query_1	TRUE	0.00404809982794973	21	7014	17	0.00242372398061021	0.80952380952381	GO:0035461	GO:BP	vitamin transmembrane transport	17507	8982	GO:0051180;GO:0055085
query_1	TRUE	0.00409710157483961	640	7014	301	0.0429141716566866	0.4703125	GO:1901698	GO:BP	response to nitrogen compound	17507	21369	GO:0042221
query_1	TRUE	0.0041472816862735	229	7014	119	0.0169660678642715	0.519650655021834	GO:0002218	GO:BP	activation of innate immune response	17507	751	GO:0002253;GO:0045089
query_1	TRUE	0.00428619498016239	35	7014	25	0.0035642999714856	0.714285714285714	GO:1900047	GO:BP	negative regulation of hemostasis	17507	20092	GO:0007599;GO:0048519;GO:1900046
query_1	TRUE	0.00428619498016239	35	7014	25	0.0035642999714856	0.714285714285714	GO:0042551	GO:BP	neuron maturation	17507	10149	GO:0048469;GO:0048666
query_1	TRUE	0.00434725154030513	118	7014	67	0.00955232392358141	0.567796610169492	GO:0007254	GO:BP	JNK cascade	17507	2773	GO:0000165
query_1	TRUE	0.00437072084942337	214	7014	112	0.0159680638722555	0.523364485981308	GO:0051258	GO:BP	protein polymerization	17507	13423	GO:0065003
query_1	TRUE	0.00455943758666322	329	7014	164	0.0233818078129455	0.498480243161094	GO:0001819	GO:BP	positive regulation of cytokine production	17507	474	GO:0001816;GO:0001817;GO:0010628;GO:0051240
query_1	TRUE	0.00456410640527635	199	7014	105	0.0149700598802395	0.527638190954774	GO:0050890	GO:BP	cognition	17507	13162	GO:0050877
query_1	TRUE	0.00469634562521817	184	7014	98	0.0139720558882236	0.532608695652174	GO:0060249	GO:BP	anatomical structure homeostasis	17507	14258	GO:0048871
query_1	TRUE	0.0047309594808436	540	7014	257	0.036641003706872	0.475925925925926	GO:0099536	GO:BP	synaptic signaling	17507	18864	GO:0007267
query_1	TRUE	0.00474776924684762	110	7014	63	0.00898203592814371	0.572727272727273	GO:0043244	GO:BP	regulation of protein-containing complex disassembly	17507	10486	GO:0032984;GO:0051128
query_1	TRUE	0.00475647342411334	827	7014	381	0.0543199315654406	0.460701330108827	GO:0019637	GO:BP	organophosphate metabolic process	17507	5929	GO:0006793
query_1	TRUE	0.00484771054619157	182	7014	97	0.0138294838893641	0.532967032967033	GO:0043583	GO:BP	ear development	17507	10690	GO:0007423
query_1	TRUE	0.00491031502943673	325	7014	162	0.0230966638152267	0.498461538461538	GO:0044057	GO:BP	regulation of system process	17507	10796	GO:0003008;GO:0051239
query_1	TRUE	0.00495360422179253	131	7014	73	0.010407755916738	0.557251908396947	GO:0001764	GO:BP	neuron migration	17507	428	GO:0016477;GO:0048699
query_1	TRUE	0.00501001897326075	54	7014	35	0.00499001996007984	0.648148148148148	GO:0070192	GO:BP	chromosome organization involved in meiotic cell cycle	17507	15752	GO:0051276;GO:1903046
query_1	TRUE	0.00501001897326075	104	7014	60	0.00855431993156544	0.576923076923077	GO:0051261	GO:BP	protein depolymerization	17507	13426	GO:0032984
query_1	TRUE	0.00501001897326075	104	7014	60	0.00855431993156544	0.576923076923077	GO:1990138	GO:BP	neuron projection extension	17507	24657	GO:0048588;GO:0048812;GO:0060560
query_1	TRUE	0.0050404914071304	1121	7014	506	0.0721414314228686	0.451382694023194	GO:0009057	GO:BP	macromolecule catabolic process	17507	3219	GO:0009056;GO:0043170
query_1	TRUE	0.00525162189750753	146	7014	80	0.0114057599087539	0.547945205479452	GO:0007034	GO:BP	vacuolar transport	17507	2626	GO:0046907
query_1	TRUE	0.0052704373044222	261	7014	133	0.0189620758483034	0.509578544061303	GO:0010975	GO:BP	regulation of neuron projection development	17507	4531	GO:0031175;GO:0120035
query_1	TRUE	0.0053255720781544	58	7014	37	0.00527516395779869	0.637931034482759	GO:0060113	GO:BP	inner ear receptor cell differentiation	17507	14152	GO:0042490;GO:0048839
query_1	TRUE	0.0053255720781544	18	7014	15	0.00213857998289136	0.833333333333333	GO:0000729	GO:BP	DNA double-strand break processing	17507	204	GO:0006259;GO:0006302
query_1	TRUE	0.0054794015457629	30	7014	22	0.00313658397490733	0.733333333333333	GO:0061842	GO:BP	microtubule organizing center localization	17507	15463	GO:0009987;GO:0051179
query_1	TRUE	0.0054794015457629	123	7014	69	0.00983746792130026	0.560975609756098	GO:0062207	GO:BP	regulation of pattern recognition receptor signaling pathway	17507	15639	GO:0002221;GO:0009966;GO:0045088
query_1	TRUE	0.0054794015457629	30	7014	22	0.00313658397490733	0.733333333333333	GO:0051642	GO:BP	centrosome localization	17507	13665	GO:0061842
query_1	TRUE	0.00553951465611765	213	7014	111	0.0158254918733961	0.52112676056338	GO:1901342	GO:BP	regulation of vasculature development	17507	21126	GO:0001944;GO:2000026
query_1	TRUE	0.00553951465611765	62	7014	39	0.00556030795551754	0.629032258064516	GO:0042490	GO:BP	mechanoreceptor differentiation	17507	10126	GO:0030182
query_1	TRUE	0.00553951465611765	491	7014	235	0.0335044197319646	0.478615071283096	GO:1902532	GO:BP	negative regulation of intracellular signal transduction	17507	22042	GO:0009968;GO:0035556;GO:1902531
query_1	TRUE	0.00573071880138754	84	7014	50	0.0071285999429712	0.595238095238095	GO:0009062	GO:BP	fatty acid catabolic process	17507	3224	GO:0006631;GO:0016042;GO:0072329
query_1	TRUE	0.00579281414990097	80	7014	48	0.00684345594525235	0.6	GO:0009581	GO:BP	detection of external stimulus	17507	3502	GO:0009605;GO:0051606
query_1	TRUE	0.00579281414990097	70	7014	43	0.00613059595095523	0.614285714285714	GO:0006022	GO:BP	aminoglycan metabolic process	17507	1893	GO:0043170;GO:1901135
query_1	TRUE	0.00580746294298318	78	7014	47	0.00670088394639293	0.602564102564103	GO:1901879	GO:BP	regulation of protein depolymerization	17507	21538	GO:0043244;GO:0051261
query_1	TRUE	0.00581098385657572	74	7014	45	0.00641573994867408	0.608108108108108	GO:1902117	GO:BP	positive regulation of organelle assembly	17507	21742	GO:0010638;GO:0044089;GO:0070925;GO:1902115
query_1	TRUE	0.00586704416789621	155	7014	84	0.0119760479041916	0.541935483870968	GO:0032271	GO:BP	regulation of protein polymerization	17507	7399	GO:0043254;GO:0051258
query_1	TRUE	0.00587435679432541	170	7014	91	0.0129740518962076	0.535294117647059	GO:0000819	GO:BP	sister chromatid segregation	17507	235	GO:0051276;GO:0098813
query_1	TRUE	0.00597740453811241	183	7014	97	0.0138294838893641	0.530054644808743	GO:0001894	GO:BP	tissue homeostasis	17507	517	GO:0048871;GO:0060249
query_1	TRUE	0.00603400288007873	43	7014	29	0.0041345879669233	0.674418604651163	GO:0031297	GO:BP	replication fork processing	17507	7080	GO:0045005
query_1	TRUE	0.00603400288007873	43	7014	29	0.0041345879669233	0.674418604651163	GO:0071715	GO:BP	icosanoid transport	17507	16645	GO:0046942
query_1	TRUE	0.00603400288007873	43	7014	29	0.0041345879669233	0.674418604651163	GO:0045839	GO:BP	negative regulation of mitotic nuclear division	17507	11493	GO:0007088;GO:0010948;GO:0045930;GO:0051784;GO:0140014
query_1	TRUE	0.00603400288007873	43	7014	29	0.0041345879669233	0.674418604651163	GO:0042491	GO:BP	inner ear auditory receptor cell differentiation	17507	10127	GO:0035315;GO:0060113
query_1	TRUE	0.00608999177301012	517	7014	246	0.0350727117194183	0.475822050290135	GO:0098916	GO:BP	anterograde trans-synaptic signaling	17507	18700	GO:0099537
query_1	TRUE	0.00608999177301012	517	7014	246	0.0350727117194183	0.475822050290135	GO:0007268	GO:BP	chemical synaptic transmission	17507	2782	GO:0098916
query_1	TRUE	0.00621059281269191	32	7014	23	0.00327915597376675	0.71875	GO:0030201	GO:BP	heparan sulfate proteoglycan metabolic process	17507	6677	GO:0006029;GO:0006790
query_1	TRUE	0.00626955332565588	760	7014	351	0.0500427715996578	0.461842105263158	GO:0009894	GO:BP	regulation of catabolic process	17507	3739	GO:0009056;GO:0019222
query_1	TRUE	0.00632031704824434	392	7014	191	0.02723125178215	0.487244897959184	GO:0051248	GO:BP	negative regulation of protein metabolic process	17507	13413	GO:0010605;GO:0019538;GO:0051246
query_1	TRUE	0.00633354934210033	132	7014	73	0.010407755916738	0.553030303030303	GO:0050905	GO:BP	neuromuscular process	17507	13175	GO:0050877
query_1	TRUE	0.00655501191917861	15	7014	13	0.00185343598517251	0.866666666666667	GO:0050910	GO:BP	detection of mechanical stimulus involved in sensory perception of sound	17507	13180	GO:0007605;GO:0050877;GO:0050974
query_1	TRUE	0.00660929840519114	1283	7014	573	0.08169375534645	0.446609508963367	GO:0036211	GO:BP	protein modification process	17507	9413	GO:0019538;GO:0043412
query_1	TRUE	0.00665002543275241	1257	7014	562	0.0801254633589963	0.447096260938743	GO:0006508	GO:BP	proteolysis	17507	2225	GO:0019538
query_1	TRUE	0.00667830150380956	105	7014	60	0.00855431993156544	0.571428571428571	GO:0051783	GO:BP	regulation of nuclear division	17507	13739	GO:0000280;GO:0033043
query_1	TRUE	0.00692141351604051	34	7014	24	0.00342172797262618	0.705882352941177	GO:0030195	GO:BP	negative regulation of blood coagulation	17507	6673	GO:0007596;GO:0030193;GO:0050819;GO:0061045;GO:1900047
query_1	TRUE	0.00692141351604051	541	7014	256	0.0364984317080125	0.473197781885397	GO:0001817	GO:BP	regulation of cytokine production	17507	472	GO:0001816;GO:0010468;GO:0051239
query_1	TRUE	0.00692141351604051	34	7014	24	0.00342172797262618	0.705882352941177	GO:0007094	GO:BP	mitotic spindle assembly checkpoint signaling	17507	2664	GO:0045841;GO:0071173;GO:0071174
query_1	TRUE	0.00692141351604051	34	7014	24	0.00342172797262618	0.705882352941177	GO:0071173	GO:BP	spindle assembly checkpoint signaling	17507	16239	GO:0031577
query_1	TRUE	0.00692141351604051	34	7014	24	0.00342172797262618	0.705882352941177	GO:0071174	GO:BP	mitotic spindle checkpoint signaling	17507	16240	GO:0007093;GO:0031577
query_1	TRUE	0.00692141351604051	34	7014	24	0.00342172797262618	0.705882352941177	GO:0071539	GO:BP	protein localization to centrosome	17507	16520	GO:1905508
query_1	TRUE	0.00692141351604051	101	7014	58	0.00826917593384659	0.574257425742574	GO:0007127	GO:BP	meiosis I	17507	2685	GO:0061982;GO:0140013
query_1	TRUE	0.00698208392438573	49	7014	32	0.00456230396350157	0.653061224489796	GO:0051784	GO:BP	negative regulation of nuclear division	17507	13740	GO:0000280;GO:0010639;GO:0051783
query_1	TRUE	0.00709422518812205	158	7014	85	0.012118619903051	0.537974683544304	GO:0098739	GO:BP	import across plasma membrane	17507	18617	GO:0055085;GO:0098657
query_1	TRUE	0.00716336339852089	468	7014	224	0.031936127744511	0.478632478632479	GO:0033993	GO:BP	response to lipid	17507	8310	GO:0042221
query_1	TRUE	0.00717587696532262	294	7014	147	0.0209580838323353	0.5	GO:0009314	GO:BP	response to radiation	17507	3446	GO:0009628
query_1	TRUE	0.00717587696532262	523	7014	248	0.0353578557171372	0.474187380497132	GO:0099537	GO:BP	trans-synaptic signaling	17507	18865	GO:0099536
query_1	TRUE	0.00725046256738284	12	7014	11	0.00156829198745366	0.916666666666667	GO:0051152	GO:BP	positive regulation of smooth muscle cell differentiation	17507	13355	GO:0051145;GO:0051149;GO:0051150
query_1	TRUE	0.00727809513490905	722	7014	334	0.0476190476190476	0.462603878116344	GO:0050776	GO:BP	regulation of immune response	17507	13079	GO:0002682;GO:0006955;GO:0048583
query_1	TRUE	0.00738030028397467	357	7014	175	0.0249500998003992	0.490196078431373	GO:0002757	GO:BP	immune response-activating signaling pathway	17507	1266	GO:0002253;GO:0002764
query_1	TRUE	0.00758473336470827	36	7014	25	0.0035642999714856	0.694444444444444	GO:2000816	GO:BP	negative regulation of mitotic sister chromatid separation	17507	25622	GO:0010965;GO:0033048;GO:0051306;GO:1905819
query_1	TRUE	0.00758473336470827	36	7014	25	0.0035642999714856	0.694444444444444	GO:0033048	GO:BP	negative regulation of mitotic sister chromatid segregation	17507	7946	GO:0000070;GO:0033046;GO:0033047
query_1	TRUE	0.00758473336470827	36	7014	25	0.0035642999714856	0.694444444444444	GO:0033046	GO:BP	negative regulation of sister chromatid segregation	17507	7944	GO:0000819;GO:0033045;GO:0051985;GO:2001251
query_1	TRUE	0.00758473336470827	36	7014	25	0.0035642999714856	0.694444444444444	GO:0045841	GO:BP	negative regulation of mitotic metaphase/anaphase transition	17507	11495	GO:0007091;GO:0030071;GO:0045839;GO:1901991;GO:1902100;GO:2000816
query_1	TRUE	0.00758473336470827	118	7014	66	0.00940975192472198	0.559322033898305	GO:0021543	GO:BP	pallium development	17507	6095	GO:0021537;GO:0048856
query_1	TRUE	0.0078042144183545	57	7014	36	0.00513259195893926	0.631578947368421	GO:0043954	GO:BP	cellular component maintenance	17507	10784	GO:0016043
query_1	TRUE	0.00795077532416311	59	7014	37	0.00527516395779869	0.627118644067797	GO:0044774	GO:BP	mitotic DNA integrity checkpoint signaling	17507	11003	GO:0007093;GO:0031570
query_1	TRUE	0.00800884282736785	81	7014	48	0.00684345594525235	0.592592592592593	GO:0061041	GO:BP	regulation of wound healing	17507	14941	GO:0042060;GO:1903034
query_1	TRUE	0.00800884282736785	81	7014	48	0.00684345594525235	0.592592592592593	GO:0021987	GO:BP	cerebral cortex development	17507	6510	GO:0021543;GO:0048856
query_1	TRUE	0.00803419676623771	61	7014	38	0.00541773595665811	0.622950819672131	GO:0051304	GO:BP	chromosome separation	17507	13453	GO:0007059;GO:0022402
query_1	TRUE	0.00831891309208515	148	7014	80	0.0114057599087539	0.540540540540541	GO:0002274	GO:BP	myeloid leukocyte activation	17507	804	GO:0045321
query_1	TRUE	0.00831891309208515	714	7014	330	0.0470487596236099	0.46218487394958	GO:0000122	GO:BP	negative regulation of transcription by RNA polymerase II	17507	48	GO:0006357;GO:0006366;GO:0045892
query_1	TRUE	0.00835145241062788	189	7014	99	0.014114627887083	0.523809523809524	GO:0015850	GO:BP	organic hydroxy compound transport	17507	4935	GO:0006810
query_1	TRUE	0.00843009195383279	1246	7014	556	0.0792700313658398	0.446227929373997	GO:0006952	GO:BP	defense response	17507	2572	GO:0006950
query_1	TRUE	0.00861505824472486	129	7014	71	0.0101226119190191	0.550387596899225	GO:0010970	GO:BP	transport along microtubule	17507	4526	GO:0007018;GO:0030705;GO:0099111
query_1	TRUE	0.00904266083702054	185	7014	97	0.0138294838893641	0.524324324324324	GO:0010959	GO:BP	regulation of metal ion transport	17507	4516	GO:0030001;GO:0043269
query_1	TRUE	0.0093514897394056	102	7014	58	0.00826917593384659	0.568627450980392	GO:0008037	GO:BP	cell recognition	17507	3085	GO:0009987
query_1	TRUE	0.00937002801944475	22	7014	17	0.00242372398061021	0.772727272727273	GO:0071312	GO:BP	cellular response to alkaloid	17507	16338	GO:0043279;GO:1901699
query_1	TRUE	0.00946220519698871	42	7014	28	0.00399201596806387	0.666666666666667	GO:0046605	GO:BP	regulation of centrosome cycle	17507	12090	GO:0007098;GO:0010564;GO:0032886;GO:0051128
query_1	TRUE	0.00946220519698871	546	7014	257	0.036641003706872	0.470695970695971	GO:0001816	GO:BP	cytokine production	17507	471	GO:0010467;GO:0032501
query_1	TRUE	0.00952850385358776	100	7014	57	0.00812660393498717	0.57	GO:0031109	GO:BP	microtubule polymerization or depolymerization	17507	6997	GO:0000226
query_1	TRUE	0.00973589825407154	168	7014	89	0.0126889078984887	0.529761904761905	GO:0002064	GO:BP	epithelial cell development	17507	653	GO:0030855;GO:0048468
query_1	TRUE	0.0097383143586617	98	7014	56	0.00798403193612774	0.571428571428571	GO:0072329	GO:BP	monocarboxylic acid catabolic process	17507	17118	GO:0032787;GO:0046395
query_1	TRUE	0.00978373958683089	17	7014	14	0.00199600798403194	0.823529411764706	GO:0046599	GO:BP	regulation of centriole replication	17507	12084	GO:0007099;GO:0010824;GO:1902115
query_1	TRUE	0.00992658113267863	96	7014	55	0.00784145993726832	0.572916666666667	GO:0042303	GO:BP	molting cycle	17507	9983	GO:0032501
query_1	TRUE	0.00992658113267863	96	7014	55	0.00784145993726832	0.572916666666667	GO:0042633	GO:BP	hair cycle	17507	10173	GO:0042303
query_1	TRUE	0.0100352975721932	323	7014	159	0.0226689478186484	0.492260061919505	GO:0051052	GO:BP	regulation of DNA metabolic process	17507	13289	GO:0006259;GO:0019219;GO:0060255
query_1	TRUE	0.0100352975721932	166	7014	88	0.0125463358996293	0.530120481927711	GO:0031503	GO:BP	protein-containing complex localization	17507	7149	GO:0051179
query_1	TRUE	0.0102407376885204	31	7014	22	0.00313658397490733	0.709677419354839	GO:0060122	GO:BP	inner ear receptor cell stereocilium organization	17507	14161	GO:0031175;GO:0060119
query_1	TRUE	0.0102751308793622	117	7014	65	0.00926717992586256	0.555555555555556	GO:0008033	GO:BP	tRNA processing	17507	3084	GO:0006396;GO:0006399
query_1	TRUE	0.0103209737135863	46	7014	30	0.00427715996578272	0.652173913043478	GO:0030193	GO:BP	regulation of blood coagulation	17507	6671	GO:0007596;GO:0032101;GO:0050818;GO:0061041;GO:1900046
query_1	TRUE	0.0104037801510044	177	7014	93	0.0132591958939264	0.525423728813559	GO:0060541	GO:BP	respiratory system development	17507	14519	GO:0048731
query_1	TRUE	0.0107016119431073	48	7014	31	0.00441973196464214	0.645833333333333	GO:0061045	GO:BP	negative regulation of wound healing	17507	14945	GO:0032102;GO:0042060;GO:0061041;GO:1903035
query_1	TRUE	0.0107016119431073	48	7014	31	0.00441973196464214	0.645833333333333	GO:1900046	GO:BP	regulation of hemostasis	17507	20091	GO:0007599;GO:0050789;GO:0050878
query_1	TRUE	0.0107795059626079	132	7014	72	0.0102651839178785	0.545454545454545	GO:0035725	GO:BP	sodium ion transmembrane transport	17507	9125	GO:0006814;GO:0098655;GO:0098662
query_1	TRUE	0.0110382527464571	50	7014	32	0.00456230396350157	0.64	GO:0030071	GO:BP	regulation of mitotic metaphase/anaphase transition	17507	6638	GO:0007091;GO:1901990;GO:1902099
query_1	TRUE	0.0113268906912428	435	7014	208	0.0296549757627602	0.47816091954023	GO:0043408	GO:BP	regulation of MAPK cascade	17507	10579	GO:0000165;GO:1902531
query_1	TRUE	0.0113461386266832	33	7014	23	0.00327915597376675	0.696969696969697	GO:0006284	GO:BP	base-excision repair	17507	2091	GO:0006281
query_1	TRUE	0.0113561366088407	24	7014	18	0.00256629597946963	0.75	GO:0060998	GO:BP	regulation of dendritic spine development	17507	14906	GO:0050793;GO:0060996
query_1	TRUE	0.0113561366088407	80	7014	47	0.00670088394639293	0.5875	GO:0030301	GO:BP	cholesterol transport	17507	6723	GO:0015918
query_1	TRUE	0.0113561366088407	24	7014	18	0.00256629597946963	0.75	GO:0050974	GO:BP	detection of mechanical stimulus involved in sensory perception	17507	13244	GO:0050906;GO:0050954;GO:0050982
query_1	TRUE	0.0114100514914404	109	7014	61	0.00869689193042486	0.559633027522936	GO:0007041	GO:BP	lysosomal transport	17507	2632	GO:0007034
query_1	TRUE	0.0114100514914404	109	7014	61	0.00869689193042486	0.559633027522936	GO:0061982	GO:BP	meiosis I cell cycle process	17507	15545	GO:1903046
query_1	TRUE	0.0114100514914404	184	7014	96	0.0136869118905047	0.521739130434783	GO:0016485	GO:BP	protein processing	17507	5208	GO:0006508;GO:0051604
query_1	TRUE	0.0114100514914404	128	7014	70	0.00998003992015968	0.546875	GO:0141193	GO:BP	nuclear receptor-mediated signaling pathway	17507	19818	GO:0030522
query_1	TRUE	0.0114108554973645	54	7014	34	0.00484744796122042	0.62962962962963	GO:0033143	GO:BP	regulation of intracellular steroid hormone receptor signaling pathway	17507	7999	GO:0030518;GO:1902531
query_1	TRUE	0.0114669003542579	239	7014	121	0.0172512118619903	0.506276150627615	GO:0034504	GO:BP	protein localization to nucleus	17507	8606	GO:0033365
query_1	TRUE	0.0115598165977115	143	7014	77	0.0109780439121756	0.538461538461538	GO:0046488	GO:BP	phosphatidylinositol metabolic process	17507	12027	GO:0006650
query_1	TRUE	0.0117127972469227	58	7014	36	0.00513259195893926	0.620689655172414	GO:0072384	GO:BP	organelle transport along microtubule	17507	17144	GO:0010970;GO:0051656
query_1	TRUE	0.0118759336453222	68	7014	41	0.00584545195323638	0.602941176470588	GO:0051298	GO:BP	centrosome duplication	17507	13447	GO:0007098;GO:0022402
query_1	TRUE	0.0118875025997251	66	7014	40	0.00570287995437696	0.606060606060606	GO:0048675	GO:BP	axon extension	17507	12766	GO:0007409;GO:1990138
query_1	TRUE	0.0119367594308777	141	7014	76	0.0108354719133162	0.539007092198582	GO:0009451	GO:BP	RNA modification	17507	3484	GO:0016070;GO:0043412
query_1	TRUE	0.0120828331581651	266	7014	133	0.0189620758483034	0.5	GO:1903706	GO:BP	regulation of hemopoiesis	17507	22880	GO:0002682;GO:0030097;GO:0060284;GO:2000026
query_1	TRUE	0.0120828331581651	204	7014	105	0.0149700598802395	0.514705882352941	GO:0006936	GO:BP	muscle contraction	17507	2564	GO:0003012
query_1	TRUE	0.0121129740844254	35	7014	24	0.00342172797262618	0.685714285714286	GO:0070286	GO:BP	axonemal dynein complex assembly	17507	15810	GO:0035082;GO:0065003
query_1	TRUE	0.0121129740844254	35	7014	24	0.00342172797262618	0.685714285714286	GO:0031577	GO:BP	spindle checkpoint signaling	17507	7183	GO:0000075
query_1	TRUE	0.0121129740844254	35	7014	24	0.00342172797262618	0.685714285714286	GO:1905508	GO:BP	protein localization to microtubule organizing center	17507	24268	GO:0072698
query_1	TRUE	0.0121590264298604	275	7014	137	0.0195323638437411	0.498181818181818	GO:0006310	GO:BP	DNA recombination	17507	2107	GO:0006259
query_1	TRUE	0.0123749515059761	14	7014	12	0.00171086398631309	0.857142857142857	GO:0003356	GO:BP	regulation of cilium beat frequency	17507	1774	GO:0003352
query_1	TRUE	0.012417343796855	224	7014	114	0.0162532078699743	0.508928571428571	GO:0043269	GO:BP	regulation of monoatomic ion transport	17507	10497	GO:0006811;GO:0051049
query_1	TRUE	0.012995662650354	19	7014	15	0.00213857998289136	0.789473684210526	GO:0002093	GO:BP	auditory receptor cell morphogenesis	17507	677	GO:0042472;GO:0048598;GO:0048667;GO:0060117
query_1	TRUE	0.0130013118816132	37	7014	25	0.0035642999714856	0.675675675675676	GO:0032374	GO:BP	regulation of cholesterol transport	17507	7475	GO:0030301;GO:0032371
query_1	TRUE	0.0130013118816132	37	7014	25	0.0035642999714856	0.675675675675676	GO:0050819	GO:BP	negative regulation of coagulation	17507	13109	GO:0050817;GO:0050818;GO:0051241
query_1	TRUE	0.0130013118816132	37	7014	25	0.0035642999714856	0.675675675675676	GO:0032371	GO:BP	regulation of sterol transport	17507	7472	GO:0015918;GO:0032368
query_1	TRUE	0.01304113403351	8	7014	8	0.00114057599087539	1	GO:0010572	GO:BP	positive regulation of platelet activation	17507	4208	GO:0010543;GO:0030168;GO:0050867
query_1	TRUE	0.01304113403351	26	7014	19	0.00270886797832906	0.730769230769231	GO:0045724	GO:BP	positive regulation of cilium assembly	17507	11404	GO:0060271;GO:0120034;GO:1902017;GO:1902117
query_1	TRUE	0.01304113403351	8	7014	8	0.00114057599087539	1	GO:0051917	GO:BP	regulation of fibrinolysis	17507	13799	GO:0030193;GO:0042730
query_1	TRUE	0.01304113403351	135	7014	73	0.010407755916738	0.540740740740741	GO:0030832	GO:BP	regulation of actin filament length	17507	6880	GO:0032535;GO:0032956
query_1	TRUE	0.01304113403351	8	7014	8	0.00114057599087539	1	GO:0046601	GO:BP	positive regulation of centriole replication	17507	12086	GO:0007099;GO:0046599;GO:0051495;GO:0090068;GO:1902117
query_1	TRUE	0.01304113403351	8	7014	8	0.00114057599087539	1	GO:0032490	GO:BP	detection of molecule of bacterial origin	17507	7547	GO:0002237;GO:0009593;GO:0098581
query_1	TRUE	0.0137679573695238	39	7014	26	0.00370687197034502	0.666666666666667	GO:0051055	GO:BP	negative regulation of lipid biosynthetic process	17507	13292	GO:0008610;GO:0009890;GO:0045833;GO:0046890
query_1	TRUE	0.0138029660543717	185	7014	96	0.0136869118905047	0.518918918918919	GO:1902115	GO:BP	regulation of organelle assembly	17507	21740	GO:0033043;GO:0044087;GO:0070925
query_1	TRUE	0.0145375654051893	41	7014	27	0.00384944396920445	0.658536585365854	GO:0007019	GO:BP	microtubule depolymerization	17507	2614	GO:0031109;GO:0051261;GO:0097435
query_1	TRUE	0.014807660757937	337	7014	164	0.0233818078129455	0.486646884272997	GO:0080135	GO:BP	regulation of cellular response to stress	17507	17582	GO:0033554;GO:0050794;GO:0080134
query_1	TRUE	0.0152000119867425	43	7014	28	0.00399201596806387	0.651162790697674	GO:0060119	GO:BP	inner ear receptor cell development	17507	14158	GO:0048666;GO:0060113
query_1	TRUE	0.0153179117822796	108	7014	60	0.00855431993156544	0.555555555555556	GO:0051250	GO:BP	negative regulation of lymphocyte activation	17507	13415	GO:0002695;GO:0046649;GO:0051249
query_1	TRUE	0.0155721691428438	502	7014	236	0.0336469917308241	0.470119521912351	GO:0070848	GO:BP	response to growth factor	17507	16112	GO:0009719
query_1	TRUE	0.0155827581334909	81	7014	47	0.00670088394639293	0.580246913580247	GO:0006400	GO:BP	tRNA modification	17507	2153	GO:0008033;GO:0009451
query_1	TRUE	0.0156790871540593	45	7014	29	0.0041345879669233	0.644444444444444	GO:0007129	GO:BP	homologous chromosome pairing at meiosis	17507	2687	GO:0045143;GO:0070192
query_1	TRUE	0.0156790871540593	45	7014	29	0.0041345879669233	0.644444444444444	GO:0003229	GO:BP	ventricular cardiac muscle tissue development	17507	1657	GO:0048738
query_1	TRUE	0.015757751009042	424	7014	202	0.0287995437696036	0.476415094339623	GO:0002253	GO:BP	activation of immune response	17507	783	GO:0002376;GO:0050778
query_1	TRUE	0.0161149343258782	270	7014	134	0.0191046478471628	0.496296296296296	GO:0141188	GO:BP	nucleic acid catabolic process	17507	19815	GO:0009057;GO:0034655;GO:0090304
query_1	TRUE	0.0161149343258782	47	7014	30	0.00427715996578272	0.638297872340426	GO:0051306	GO:BP	mitotic sister chromatid separation	17507	13455	GO:0000070;GO:0051304;GO:1903047
query_1	TRUE	0.0167284550676414	30	7014	21	0.0029940119760479	0.7	GO:0007157	GO:BP	heterophilic cell-cell adhesion via plasma membrane cell adhesion molecules	17507	2708	GO:0098742
query_1	TRUE	0.0167589275003012	71	7014	42	0.00598802395209581	0.591549295774648	GO:0045132	GO:BP	meiotic chromosome segregation	17507	11138	GO:0098813;GO:0140013;GO:1903046
query_1	TRUE	0.0170345623241634	53	7014	33	0.00470487596236099	0.622641509433962	GO:1902099	GO:BP	regulation of metaphase/anaphase transition of cell cycle	17507	21725	GO:0033045;GO:0044784;GO:1901987
query_1	TRUE	0.0171000615781658	119	7014	65	0.00926717992586256	0.546218487394958	GO:0006941	GO:BP	striated muscle contraction	17507	2568	GO:0006936
query_1	TRUE	0.0171258351455944	55	7014	34	0.00484744796122042	0.618181818181818	GO:0072348	GO:BP	sulfur compound transport	17507	17131	GO:0006810
query_1	TRUE	0.0171258351455944	65	7014	39	0.00556030795551754	0.6	GO:0043414	GO:BP	macromolecule methylation	17507	10584	GO:0032259;GO:0043412
query_1	TRUE	0.0171258351455944	65	7014	39	0.00556030795551754	0.6	GO:0001510	GO:BP	RNA methylation	17507	322	GO:0009451;GO:0043414
query_1	TRUE	0.0175375868041637	98	7014	55	0.00784145993726832	0.561224489795918	GO:0046328	GO:BP	regulation of JNK cascade	17507	11898	GO:0007254;GO:0043408
query_1	TRUE	0.0178684407374529	226	7014	114	0.0162532078699743	0.504424778761062	GO:0043588	GO:BP	skin development	17507	10695	GO:0048513
query_1	TRUE	0.0178808890070753	132	7014	71	0.0101226119190191	0.537878787878788	GO:0048588	GO:BP	developmental cell growth	17507	12692	GO:0016049;GO:0048468;GO:0048589
query_1	TRUE	0.0179574969030737	16	7014	13	0.00185343598517251	0.8125	GO:0072376	GO:BP	protein activation cascade	17507	17139	GO:0051604
query_1	TRUE	0.0179574969030737	16	7014	13	0.00185343598517251	0.8125	GO:0010770	GO:BP	positive regulation of cell morphogenesis	17507	4371	GO:0000902;GO:0010720;GO:0022604
query_1	TRUE	0.0180600345859679	603	7014	279	0.0397775876817793	0.462686567164179	GO:0008284	GO:BP	positive regulation of cell population proliferation	17507	3137	GO:0008283;GO:0042127;GO:0048522
query_1	TRUE	0.0181210477039529	32	7014	22	0.00313658397490733	0.6875	GO:0052652	GO:BP	cyclic purine nucleotide metabolic process	17507	13946	GO:0006163;GO:0009187
query_1	TRUE	0.0183618522831742	334	7014	162	0.0230966638152267	0.48502994011976	GO:0051249	GO:BP	regulation of lymphocyte activation	17507	13414	GO:0002694;GO:0046649
query_1	TRUE	0.0193948940342741	111	7014	61	0.00869689193042486	0.54954954954955	GO:0090090	GO:BP	negative regulation of canonical Wnt signaling pathway	17507	17776	GO:0030178;GO:0060070;GO:0060828
query_1	TRUE	0.0194833644586232	23	7014	17	0.00242372398061021	0.739130434782609	GO:0086019	GO:BP	cell-cell signaling involved in cardiac conduction	17507	17658	GO:0007267;GO:0086065
query_1	TRUE	0.0195068394350833	34	7014	23	0.00327915597376675	0.676470588235294	GO:0006356	GO:BP	regulation of transcription by RNA polymerase I	17507	2125	GO:0006355;GO:0006360
query_1	TRUE	0.0195068394350833	34	7014	23	0.00327915597376675	0.676470588235294	GO:0086091	GO:BP	regulation of heart rate by cardiac conduction	17507	17694	GO:0002027;GO:0061337
query_1	TRUE	0.0195068394350833	34	7014	23	0.00327915597376675	0.676470588235294	GO:0030488	GO:BP	tRNA methylation	17507	6777	GO:0001510;GO:0006400
query_1	TRUE	0.0195118698643772	211	7014	107	0.0152552038779584	0.507109004739337	GO:1902105	GO:BP	regulation of leukocyte differentiation	17507	21731	GO:0002521;GO:1903706
query_1	TRUE	0.0196277959559549	1353	7014	596	0.0849729113202167	0.44050258684405	GO:0044281	GO:BP	small molecule metabolic process	17507	10850	GO:0008152
query_1	TRUE	0.0197645379730352	1377	7014	606	0.086398631308811	0.440087145969499	GO:0071705	GO:BP	nitrogen compound transport	17507	16638	GO:0006810
query_1	TRUE	0.0204012035790608	152	7014	80	0.0114057599087539	0.526315789473684	GO:0000070	GO:BP	mitotic sister chromatid segregation	17507	24	GO:0000819;GO:0140014;GO:1903047
query_1	TRUE	0.0210064085605104	247	7014	123	0.0175363558597092	0.497975708502024	GO:0006401	GO:BP	RNA catabolic process	17507	2154	GO:0016070;GO:0141188
query_1	TRUE	0.0212202120709108	150	7014	79	0.0112631879098945	0.526666666666667	GO:0099173	GO:BP	postsynapse organization	17507	18830	GO:0016043;GO:0050808
query_1	TRUE	0.0213711958594143	196	7014	100	0.0142571998859424	0.510204081632653	GO:0030336	GO:BP	negative regulation of cell migration	17507	6745	GO:0016477;GO:0030334;GO:2000146
query_1	TRUE	0.0217148549526716	80	7014	46	0.0065583119475335	0.575	GO:0032231	GO:BP	regulation of actin filament bundle assembly	17507	7367	GO:0044087;GO:0051017;GO:0110053
query_1	TRUE	0.0217148549526716	38	7014	25	0.0035642999714856	0.657894736842105	GO:0051985	GO:BP	negative regulation of chromosome segregation	17507	13853	GO:0007059;GO:0010948;GO:0051983
query_1	TRUE	0.0217148549526716	38	7014	25	0.0035642999714856	0.657894736842105	GO:1905819	GO:BP	negative regulation of chromosome separation	17507	24501	GO:0051304;GO:0051985;GO:1905818
query_1	TRUE	0.0217148549526716	38	7014	25	0.0035642999714856	0.657894736842105	GO:1902100	GO:BP	negative regulation of metaphase/anaphase transition of cell cycle	17507	21726	GO:0044784;GO:1901988;GO:1902099
query_1	TRUE	0.0217557998387749	103	7014	57	0.00812660393498717	0.553398058252427	GO:0030216	GO:BP	keratinocyte differentiation	17507	6687	GO:0009913;GO:0043588
query_1	TRUE	0.0219070272694054	205	7014	104	0.0148274878813801	0.507317073170732	GO:0062197	GO:BP	cellular response to chemical stress	17507	15637	GO:0033554;GO:0070887
query_1	TRUE	0.0221578863682154	25	7014	18	0.00256629597946963	0.72	GO:0032232	GO:BP	negative regulation of actin filament bundle assembly	17507	7368	GO:0032231;GO:0051017;GO:0051494;GO:1902904
query_1	TRUE	0.0221578863682154	25	7014	18	0.00256629597946963	0.72	GO:0060117	GO:BP	auditory receptor cell development	17507	14156	GO:0042491;GO:0060119
query_1	TRUE	0.0221578863682154	25	7014	18	0.00256629597946963	0.72	GO:0010874	GO:BP	regulation of cholesterol efflux	17507	4443	GO:0032374;GO:0033344
query_1	TRUE	0.0221578863682154	25	7014	18	0.00256629597946963	0.72	GO:0006026	GO:BP	aminoglycan catabolic process	17507	1896	GO:0006022;GO:0009057;GO:1901136
query_1	TRUE	0.0221578863682154	25	7014	18	0.00256629597946963	0.72	GO:0045943	GO:BP	positive regulation of transcription by RNA polymerase I	17507	11574	GO:0006356;GO:0006360;GO:0045893
query_1	TRUE	0.0222889651272477	315	7014	153	0.0218135158254919	0.485714285714286	GO:0048880	GO:BP	sensory system development	17507	12951	GO:0048731
query_1	TRUE	0.0223312151644492	76	7014	44	0.00627316794981466	0.578947368421053	GO:0009791	GO:BP	post-embryonic development	17507	3663	GO:0007275;GO:0032501
query_1	TRUE	0.0223312151644492	133	7014	71	0.0101226119190191	0.533834586466165	GO:0008064	GO:BP	regulation of actin polymerization or depolymerization	17507	3099	GO:0008154;GO:0030832;GO:0110053
query_1	TRUE	0.0223971503943812	306	7014	149	0.0212432278300542	0.486928104575163	GO:0043410	GO:BP	positive regulation of MAPK cascade	17507	10581	GO:0000165;GO:0043408;GO:1902533
query_1	TRUE	0.0226909440837235	74	7014	43	0.00613059595095523	0.581081081081081	GO:0046330	GO:BP	positive regulation of JNK cascade	17507	11900	GO:0007254;GO:0043410;GO:0046328
query_1	TRUE	0.0226909440837235	74	7014	43	0.00613059595095523	0.581081081081081	GO:0051262	GO:BP	protein tetramerization	17507	13427	GO:0051259
query_1	TRUE	0.0227211881322334	192	7014	98	0.0139720558882236	0.510416666666667	GO:1904951	GO:BP	positive regulation of establishment of protein localization	17507	23853	GO:0045184;GO:0070201;GO:1903829
query_1	TRUE	0.0227647837003547	487	7014	228	0.0325064157399487	0.468172484599589	GO:0071363	GO:BP	cellular response to growth factor stimulus	17507	16385	GO:0070848;GO:0071495
query_1	TRUE	0.0230315421956737	72	7014	42	0.00598802395209581	0.583333333333333	GO:0043242	GO:BP	negative regulation of protein-containing complex disassembly	17507	10484	GO:0032984;GO:0043244;GO:0051129
query_1	TRUE	0.0230747544517831	157	7014	82	0.0116909039064728	0.522292993630573	GO:0007416	GO:BP	synapse assembly	17507	2897	GO:0007399;GO:0034329;GO:0050808
query_1	TRUE	0.02308627267067	18	7014	14	0.00199600798403194	0.777777777777778	GO:0046058	GO:BP	cAMP metabolic process	17507	11673	GO:0009150;GO:0052652
query_1	TRUE	0.023343737769531	70	7014	41	0.00584545195323638	0.585714285714286	GO:0002027	GO:BP	regulation of heart rate	17507	627	GO:0008016;GO:0065008
query_1	TRUE	0.0233936015092129	168	7014	87	0.0124037639007699	0.517857142857143	GO:0007051	GO:BP	spindle organization	17507	2637	GO:0000226;GO:0022402
query_1	TRUE	0.0233936015092129	259	7014	128	0.0182492158540063	0.494208494208494	GO:0050900	GO:BP	leukocyte migration	17507	13170	GO:0002376;GO:0016477
query_1	TRUE	0.0234123861249394	268	7014	132	0.018819503849444	0.492537313432836	GO:0043010	GO:BP	camera-type eye development	17507	10385	GO:0001654
query_1	TRUE	0.0234352916471052	190	7014	97	0.0138294838893641	0.510526315789474	GO:0045017	GO:BP	glycerolipid biosynthetic process	17507	11077	GO:0008610;GO:0046486
query_1	TRUE	0.0234841477183484	13	7014	11	0.00156829198745366	0.846153846153846	GO:0071103	GO:BP	DNA conformation change	17507	16223	GO:0051276
query_1	TRUE	0.0235950642624495	114	7014	62	0.00883946392928429	0.543859649122807	GO:0008361	GO:BP	regulation of cell size	17507	3166	GO:0032535
query_1	TRUE	0.0239302126218487	95	7014	53	0.00755631593954947	0.557894736842105	GO:0034502	GO:BP	protein localization to chromosome	17507	8604	GO:0033365
query_1	TRUE	0.0242081348547448	166	7014	86	0.0122611919019105	0.518072289156627	GO:0033044	GO:BP	regulation of chromosome organization	17507	7942	GO:0033043;GO:0051276
query_1	TRUE	0.0242395711178267	60	7014	36	0.00513259195893926	0.6	GO:0070252	GO:BP	actin-mediated cell contraction	17507	15796	GO:0030048
query_1	TRUE	0.0242395711178267	60	7014	36	0.00513259195893926	0.6	GO:0061337	GO:BP	cardiac conduction	17507	15203	GO:0008016
query_1	TRUE	0.0242395711178267	58	7014	35	0.00499001996007984	0.603448275862069	GO:0030203	GO:BP	glycosaminoglycan metabolic process	17507	6679	GO:0006022
query_1	TRUE	0.0242395711178267	27	7014	19	0.00270886797832906	0.703703703703704	GO:0006516	GO:BP	glycoprotein catabolic process	17507	2230	GO:0009100;GO:0030163;GO:1901136
query_1	TRUE	0.0242395711178267	52	7014	32	0.00456230396350157	0.615384615384615	GO:0060996	GO:BP	dendritic spine development	17507	14904	GO:0016358;GO:0048856
query_1	TRUE	0.0242395711178267	50	7014	31	0.00441973196464214	0.62	GO:0072666	GO:BP	establishment of protein localization to vacuole	17507	17252	GO:0072594;GO:0072665
query_1	TRUE	0.0242395711178267	27	7014	19	0.00270886797832906	0.703703703703704	GO:0071108	GO:BP	protein K48-linked deubiquitination	17507	16228	GO:0016579
query_1	TRUE	0.0242395711178267	56	7014	34	0.00484744796122042	0.607142857142857	GO:0007091	GO:BP	metaphase/anaphase transition of mitotic cell cycle	17507	2662	GO:0044772;GO:0044784
query_1	TRUE	0.0242395711178267	54	7014	33	0.00470487596236099	0.611111111111111	GO:0001706	GO:BP	endoderm formation	17507	396	GO:0001704;GO:0007492
query_1	TRUE	0.0242395711178267	27	7014	19	0.00270886797832906	0.703703703703704	GO:0003352	GO:BP	regulation of cilium movement	17507	1770	GO:0003341;GO:0060632
query_1	TRUE	0.0242395711178267	56	7014	34	0.00484744796122042	0.607142857142857	GO:0044773	GO:BP	mitotic DNA damage checkpoint signaling	17507	11002	GO:0000077;GO:0044774
query_1	TRUE	0.0242395711178267	52	7014	32	0.00456230396350157	0.615384615384615	GO:0106027	GO:BP	neuron projection organization	17507	18968	GO:0120036
query_1	TRUE	0.0242395711178267	56	7014	34	0.00484744796122042	0.607142857142857	GO:0044380	GO:BP	protein localization to cytoskeleton	17507	10877	GO:0033365
query_1	TRUE	0.0242395711178267	177	7014	91	0.0129740518962076	0.514124293785311	GO:0051054	GO:BP	positive regulation of DNA metabolic process	17507	13291	GO:0006259;GO:0010604;GO:0045935;GO:0051052
query_1	TRUE	0.0242395711178267	228	7014	114	0.0162532078699743	0.5	GO:0007517	GO:BP	muscle organ development	17507	2985	GO:0048513;GO:0061061
query_1	TRUE	0.024354230589581	4404	7014	1849	0.263615625891075	0.419845594913715	GO:0009889	GO:BP	regulation of biosynthetic process	17507	3734	GO:0009058;GO:0019222
query_1	TRUE	0.0247251349192617	255	7014	126	0.0179640718562874	0.494117647058824	GO:0021700	GO:BP	developmental maturation	17507	6251	GO:0032502
query_1	TRUE	0.0247984985306074	186	7014	95	0.0135443398916453	0.510752688172043	GO:0006814	GO:BP	sodium ion transport	17507	2486	GO:0030001
query_1	TRUE	0.0248782259892463	125	7014	67	0.00955232392358141	0.536	GO:0061572	GO:BP	actin filament bundle organization	17507	15349	GO:0007015
query_1	TRUE	0.0258509772678296	173	7014	89	0.0126889078984887	0.514450867052023	GO:1901888	GO:BP	regulation of cell junction assembly	17507	21547	GO:0034329;GO:0044087;GO:0051128
query_1	TRUE	0.0258509772678296	123	7014	66	0.00940975192472198	0.536585365853659	GO:0051017	GO:BP	actin filament bundle assembly	17507	13269	GO:0022607;GO:0061572
query_1	TRUE	0.026280871174163	204	7014	103	0.0146849158825207	0.504901960784314	GO:0016072	GO:BP	rRNA metabolic process	17507	5074	GO:0016070
query_1	TRUE	0.0269782018062846	85	7014	48	0.00684345594525235	0.564705882352941	GO:0030518	GO:BP	nuclear receptor-mediated steroid hormone signaling pathway	17507	6796	GO:0043401;GO:0141193
query_1	TRUE	0.0272377144092989	222	7014	111	0.0158254918733961	0.5	GO:0071214	GO:BP	cellular response to abiotic stimulus	17507	16246	GO:0009628;GO:0104004
query_1	TRUE	0.0272377144092989	222	7014	111	0.0158254918733961	0.5	GO:0104004	GO:BP	cellular response to environmental stimulus	17507	18951	GO:0051716
query_1	TRUE	0.027512343973618	20	7014	15	0.00213857998289136	0.75	GO:0006298	GO:BP	mismatch repair	17507	2099	GO:0006281
query_1	TRUE	0.027512343973618	20	7014	15	0.00213857998289136	0.75	GO:0007130	GO:BP	synaptonemal complex assembly	17507	2688	GO:0007129;GO:0022607;GO:0070192;GO:0070193
query_1	TRUE	0.027512343973618	20	7014	15	0.00213857998289136	0.75	GO:0071459	GO:BP	protein localization to chromosome, centromeric region	17507	16461	GO:0034502
query_1	TRUE	0.0276525477842443	158	7014	82	0.0116909039064728	0.518987341772152	GO:0060560	GO:BP	developmental growth involved in morphogenesis	17507	14532	GO:0009653;GO:0048589
query_1	TRUE	0.0278626436660791	169	7014	87	0.0124037639007699	0.514792899408284	GO:0007611	GO:BP	learning or memory	17507	3054	GO:0007610;GO:0050890
query_1	TRUE	0.0278626436660791	582	7014	268	0.0382092956943256	0.460481099656357	GO:0050778	GO:BP	positive regulation of immune response	17507	13081	GO:0002684;GO:0006955;GO:0048584;GO:0050776
query_1	TRUE	0.0281013035147877	31	7014	21	0.0029940119760479	0.67741935483871	GO:0071827	GO:BP	plasma lipoprotein particle organization	17507	16699	GO:0032501;GO:0071825
query_1	TRUE	0.0281013035147877	31	7014	21	0.0029940119760479	0.67741935483871	GO:0060074	GO:BP	synapse maturation	17507	14128	GO:0007399;GO:0021700;GO:0050808
query_1	TRUE	0.0281062644632882	10	7014	9	0.00128314798973482	0.9	GO:0070988	GO:BP	demethylation	17507	16190	GO:0008152
query_1	TRUE	0.0281062644632882	10	7014	9	0.00128314798973482	0.9	GO:0035871	GO:BP	protein K11-linked deubiquitination	17507	9227	GO:0016579
query_1	TRUE	0.0281062644632882	10	7014	9	0.00128314798973482	0.9	GO:0060081	GO:BP	membrane hyperpolarization	17507	14133	GO:0042391
query_1	TRUE	0.0281062644632882	10	7014	9	0.00128314798973482	0.9	GO:1901978	GO:BP	positive regulation of cell cycle checkpoint	17507	21625	GO:0000075;GO:1901976;GO:1902533
query_1	TRUE	0.0281062644632882	10	7014	9	0.00128314798973482	0.9	GO:0030167	GO:BP	proteoglycan catabolic process	17507	6661	GO:0006029;GO:0006516
query_1	TRUE	0.0281062644632882	10	7014	9	0.00128314798973482	0.9	GO:0097062	GO:BP	dendritic spine maintenance	17507	18230	GO:0043954;GO:0097061
query_1	TRUE	0.0283358049598895	117	7014	63	0.00898203592814371	0.538461538461538	GO:0061351	GO:BP	neural precursor cell proliferation	17507	15210	GO:0008283
query_1	TRUE	0.0285366361018383	79	7014	45	0.00641573994867408	0.569620253164557	GO:0007229	GO:BP	integrin-mediated signaling pathway	17507	2766	GO:0007166
query_1	TRUE	0.0285366361018383	265	7014	130	0.0185343598517251	0.490566037735849	GO:0051169	GO:BP	nuclear transport	17507	13372	GO:0046907
query_1	TRUE	0.0285366361018383	265	7014	130	0.0185343598517251	0.490566037735849	GO:0006913	GO:BP	nucleocytoplasmic transport	17507	2551	GO:0051169
query_1	TRUE	0.0285563152457157	308	7014	149	0.0212432278300542	0.483766233766234	GO:0001654	GO:BP	eye development	17507	366	GO:0007423;GO:0150063
query_1	TRUE	0.0290746356543749	372	7014	177	0.025235243798118	0.475806451612903	GO:0007264	GO:BP	small GTPase-mediated signal transduction	17507	2778	GO:0141124
query_1	TRUE	0.0290746356543749	198	7014	100	0.0142571998859424	0.505050505050505	GO:0006813	GO:BP	potassium ion transport	17507	2485	GO:0030001
query_1	TRUE	0.0294725689422901	33	7014	22	0.00313658397490733	0.666666666666667	GO:0071825	GO:BP	protein-lipid complex organization	17507	16697	GO:0043933
query_1	TRUE	0.0296634223518976	207	7014	104	0.0148274878813801	0.502415458937198	GO:0030217	GO:BP	T cell differentiation	17507	6688	GO:0030098;GO:0042110
query_1	TRUE	0.0298123200662868	141	7014	74	0.0105503279155974	0.524822695035461	GO:0051648	GO:BP	vesicle localization	17507	13671	GO:0051640
query_1	TRUE	0.0298123200662868	128	7014	68	0.00969489592244083	0.53125	GO:0045619	GO:BP	regulation of lymphocyte differentiation	17507	11308	GO:0030098;GO:0051249;GO:1902105
query_1	TRUE	0.0298123200662868	128	7014	68	0.00969489592244083	0.53125	GO:0051650	GO:BP	establishment of vesicle localization	17507	13673	GO:0051648;GO:0051649;GO:0051656
query_1	TRUE	0.0303498166095981	96	7014	53	0.00755631593954947	0.552083333333333	GO:0043401	GO:BP	steroid hormone receptor signaling pathway	17507	10574	GO:0009755;GO:0071383
query_1	TRUE	0.0304907587513475	152	7014	79	0.0112631879098945	0.519736842105263	GO:0010810	GO:BP	regulation of cell-substrate adhesion	17507	4405	GO:0030155;GO:0031589
query_1	TRUE	0.0315414068353043	69	7014	40	0.00570287995437696	0.579710144927536	GO:0035249	GO:BP	synaptic transmission, glutamatergic	17507	8858	GO:0007268
query_1	TRUE	0.0315414068353043	311	7014	150	0.0213857998289136	0.482315112540193	GO:0150063	GO:BP	visual system development	17507	19858	GO:0048880
query_1	TRUE	0.0315414068353043	15	7014	12	0.00171086398631309	0.8	GO:0050775	GO:BP	positive regulation of dendrite morphogenesis	17507	13078	GO:0010770;GO:0031346;GO:0048813;GO:0048814;GO:0050769
query_1	TRUE	0.0315414068353043	15	7014	12	0.00171086398631309	0.8	GO:0030242	GO:BP	autophagy of peroxisome	17507	6702	GO:0006914
query_1	TRUE	0.0315414068353043	69	7014	40	0.00570287995437696	0.579710144927536	GO:0045833	GO:BP	negative regulation of lipid metabolic process	17507	11487	GO:0006629;GO:0009892;GO:0019216
query_1	TRUE	0.0315414068353043	22	7014	16	0.00228115198175078	0.727272727272727	GO:0019433	GO:BP	triglyceride catabolic process	17507	5755	GO:0006641;GO:0046464
query_1	TRUE	0.0318292767179882	259	7014	127	0.0181066438551468	0.49034749034749	GO:0060562	GO:BP	epithelial tube morphogenesis	17507	14534	GO:0002009;GO:0035239
query_1	TRUE	0.0318292767179882	343	7014	164	0.0233818078129455	0.478134110787172	GO:0050804	GO:BP	modulation of chemical synaptic transmission	17507	13098	GO:0007268;GO:0099177
query_1	TRUE	0.0318961056798258	124	7014	66	0.00940975192472198	0.532258064516129	GO:0002753	GO:BP	cytoplasmic pattern recognition receptor signaling pathway	17507	1262	GO:0002221;GO:0030522
query_1	TRUE	0.0328316959041871	148	7014	77	0.0109780439121756	0.52027027027027	GO:0048469	GO:BP	cell maturation	17507	12603	GO:0048468;GO:0048869;GO:0071695
query_1	TRUE	0.0328316959041871	39	7014	25	0.0035642999714856	0.641025641025641	GO:0010824	GO:BP	regulation of centrosome duplication	17507	4417	GO:0046605;GO:0051298
query_1	TRUE	0.0328806702934411	396	7014	187	0.0266609637867123	0.472222222222222	GO:0002764	GO:BP	immune response-regulating signaling pathway	17507	1273	GO:0007165;GO:0050776
query_1	TRUE	0.0330753700003444	248	7014	122	0.0173937838608497	0.491935483870968	GO:0072001	GO:BP	renal system development	17507	16803	GO:0048731
query_1	TRUE	0.0330753700003444	63	7014	37	0.00527516395779869	0.587301587301587	GO:1901880	GO:BP	negative regulation of protein depolymerization	17507	21539	GO:0043242;GO:0051261;GO:1901879
query_1	TRUE	0.0331332510120513	135	7014	71	0.0101226119190191	0.525925925925926	GO:0051897	GO:BP	positive regulation of phosphatidylinositol 3-kinase/protein kinase B signal transduction	17507	13787	GO:0043491;GO:0051896;GO:1902533
query_1	TRUE	0.0333761506652281	41	7014	26	0.00370687197034502	0.634146341463415	GO:2000179	GO:BP	positive regulation of neural precursor cell proliferation	17507	25072	GO:0008284;GO:0061351;GO:2000177
query_1	TRUE	0.0333761506652281	41	7014	26	0.00370687197034502	0.634146341463415	GO:0007140	GO:BP	male meiotic nuclear division	17507	2698	GO:0048232;GO:0140013
query_1	TRUE	0.0333761506652281	41	7014	26	0.00370687197034502	0.634146341463415	GO:0050881	GO:BP	musculoskeletal movement	17507	13153	GO:0050879;GO:0050905
query_1	TRUE	0.0338186930432012	59	7014	35	0.00499001996007984	0.593220338983051	GO:0044784	GO:BP	metaphase/anaphase transition of cell cycle	17507	11009	GO:0033045;GO:0044770
query_1	TRUE	0.0338421511016331	43	7014	27	0.00384944396920445	0.627906976744186	GO:0009395	GO:BP	phospholipid catabolic process	17507	3450	GO:0006644;GO:0016042;GO:0046434
query_1	TRUE	0.0338421511016331	43	7014	27	0.00384944396920445	0.627906976744186	GO:0140527	GO:BP	reciprocal homologous recombination	17507	19553	GO:0035825
query_1	TRUE	0.0338421511016331	43	7014	27	0.00384944396920445	0.627906976744186	GO:0007131	GO:BP	reciprocal meiotic recombination	17507	2689	GO:0007127;GO:0140527;GO:1903046
query_1	TRUE	0.0341128645768787	255	7014	125	0.017821499857428	0.490196078431373	GO:0003012	GO:BP	muscle system process	17507	1461	GO:0003008
query_1	TRUE	0.0341620979469541	199	7014	100	0.0142571998859424	0.50251256281407	GO:0060828	GO:BP	regulation of canonical Wnt signaling pathway	17507	14761	GO:0030111;GO:0060070
query_1	TRUE	0.0341620979469541	45	7014	28	0.00399201596806387	0.622222222222222	GO:0010965	GO:BP	regulation of mitotic sister chromatid separation	17507	4521	GO:0051306;GO:1905818
query_1	TRUE	0.0342040196907033	55	7014	33	0.00470487596236099	0.6	GO:1905818	GO:BP	regulation of chromosome separation	17507	24500	GO:0051304;GO:0051983
query_1	TRUE	0.0342861466032082	53	7014	32	0.00456230396350157	0.60377358490566	GO:0072698	GO:BP	protein localization to microtubule cytoskeleton	17507	17275	GO:0044380
query_1	TRUE	0.0342861466032082	47	7014	29	0.0041345879669233	0.617021276595745	GO:0099068	GO:BP	postsynapse assembly	17507	18778	GO:0007416;GO:0022607;GO:0099173
query_1	TRUE	0.0342861466032082	53	7014	32	0.00456230396350157	0.60377358490566	GO:0006518	GO:BP	peptide metabolic process	17507	2232	GO:0008152
query_1	TRUE	0.0343076347934513	49	7014	30	0.00427715996578272	0.612244897959184	GO:0050885	GO:BP	neuromuscular process controlling balance	17507	13157	GO:0050905
query_1	TRUE	0.0343076347934513	330	7014	158	0.022526375819789	0.478787878787879	GO:0070201	GO:BP	regulation of establishment of protein localization	17507	15760	GO:0032880;GO:0045184
query_1	TRUE	0.0349343892273989	103	7014	56	0.00798403193612774	0.543689320388349	GO:0032388	GO:BP	positive regulation of intracellular transport	17507	7489	GO:0032386;GO:0046907;GO:0048522;GO:0051050
query_1	TRUE	0.0349343892273989	118	7014	63	0.00898203592814371	0.533898305084746	GO:0030833	GO:BP	regulation of actin filament polymerization	17507	6881	GO:0008064;GO:0030041;GO:0032271
query_1	TRUE	0.0349343892273989	118	7014	63	0.00898203592814371	0.533898305084746	GO:0045766	GO:BP	positive regulation of angiogenesis	17507	11440	GO:0001525;GO:0045765;GO:1904018
query_1	TRUE	0.0356263721181855	344	7014	164	0.0233818078129455	0.476744186046512	GO:0099177	GO:BP	regulation of trans-synaptic signaling	17507	18834	GO:0010646;GO:0023051;GO:0099537
query_1	TRUE	0.0362836139318847	116	7014	62	0.00883946392928429	0.53448275862069	GO:0007266	GO:BP	Rho protein signal transduction	17507	2780	GO:0007264
query_1	TRUE	0.0364577955386476	82	7014	46	0.0065583119475335	0.560975609756098	GO:1902414	GO:BP	protein localization to cell junction	17507	21967	GO:0008104
query_1	TRUE	0.0366965712868794	164	7014	84	0.0119760479041916	0.51219512195122	GO:0051222	GO:BP	positive regulation of protein transport	17507	13394	GO:0015031;GO:0051050;GO:0051223;GO:1904951
query_1	TRUE	0.0373228616198181	204	7014	102	0.0145423438836612	0.5	GO:2000146	GO:BP	negative regulation of cell motility	17507	25055	GO:0040013;GO:0048523;GO:0048870;GO:2000145
query_1	TRUE	0.0374095392571245	99	7014	54	0.0076988879384089	0.545454545454545	GO:0050000	GO:BP	chromosome localization	17507	13014	GO:0051640
query_1	TRUE	0.0374202260863131	80	7014	45	0.00641573994867408	0.5625	GO:0001708	GO:BP	cell fate specification	17507	398	GO:0045165;GO:0048869
query_1	TRUE	0.0385357361408889	78	7014	44	0.00627316794981466	0.564102564102564	GO:0048477	GO:BP	oogenesis	17507	12605	GO:0007281;GO:0007292
query_1	TRUE	0.0390061390329438	112	7014	60	0.00855431993156544	0.535714285714286	GO:0050777	GO:BP	negative regulation of immune response	17507	13080	GO:0002683;GO:0006955;GO:0048585;GO:0050776
query_1	TRUE	0.0390061390329438	17	7014	13	0.00185343598517251	0.764705882352941	GO:0098581	GO:BP	detection of external biotic stimulus	17507	18549	GO:0009595;GO:0043207
query_1	TRUE	0.0390061390329438	17	7014	13	0.00185343598517251	0.764705882352941	GO:0060999	GO:BP	positive regulation of dendritic spine development	17507	14907	GO:0051094;GO:0060996;GO:0060998
query_1	TRUE	0.0396817530501496	160	7014	82	0.0116909039064728	0.5125	GO:0008154	GO:BP	actin polymerization or depolymerization	17507	3113	GO:0007015
query_1	TRUE	0.0396817530501496	238	7014	117	0.0166809238665526	0.491596638655462	GO:0001822	GO:BP	kidney development	17507	477	GO:0048513;GO:0072001
query_1	TRUE	0.0403988706508433	200	7014	100	0.0142571998859424	0.5	GO:0002237	GO:BP	response to molecule of bacterial origin	17507	768	GO:0009617;GO:0043207
query_1	TRUE	0.0405028241845435	74	7014	42	0.00598802395209581	0.567567567567568	GO:0051899	GO:BP	membrane depolarization	17507	13789	GO:0042391
query_1	TRUE	0.0407997483602089	209	7014	104	0.0148274878813801	0.497607655502392	GO:0034762	GO:BP	regulation of transmembrane transport	17507	8666	GO:0050794;GO:0051049;GO:0055085
query_1	TRUE	0.0408345947980825	123	7014	65	0.00926717992586256	0.528455284552846	GO:0046890	GO:BP	regulation of lipid biosynthetic process	17507	12258	GO:0008610;GO:0009889;GO:0019216
query_1	TRUE	0.0408479710796106	28	7014	19	0.00270886797832906	0.678571428571429	GO:0035640	GO:BP	exploration behavior	17507	9063	GO:0007610
query_1	TRUE	0.0408479710796106	28	7014	19	0.00270886797832906	0.678571428571429	GO:1901976	GO:BP	regulation of cell cycle checkpoint	17507	21623	GO:0000075;GO:1901987;GO:1902531
query_1	TRUE	0.0408479710796106	28	7014	19	0.00270886797832906	0.678571428571429	GO:0062125	GO:BP	regulation of mitochondrial gene expression	17507	15608	GO:0010468;GO:0140053
query_1	TRUE	0.0408479710796106	28	7014	19	0.00270886797832906	0.678571428571429	GO:0043045	GO:BP	epigenetic programming of gene expression	17507	10399	GO:0040029
query_1	TRUE	0.040862714433037	147	7014	76	0.0108354719133162	0.517006802721088	GO:0055001	GO:BP	muscle cell development	17507	13983	GO:0042692;GO:0048468
query_1	TRUE	0.0408640333607284	158	7014	81	0.0115483319076133	0.512658227848101	GO:0060173	GO:BP	limb development	17507	14202	GO:0048736
query_1	TRUE	0.0408640333607284	158	7014	81	0.0115483319076133	0.512658227848101	GO:0048736	GO:BP	appendage development	17507	12826	GO:0007275;GO:0048856
query_1	TRUE	0.0408640333607284	158	7014	81	0.0115483319076133	0.512658227848101	GO:0042445	GO:BP	hormone metabolic process	17507	10092	GO:0008152;GO:0010817
query_1	TRUE	0.0414111352568462	108	7014	58	0.00826917593384659	0.537037037037037	GO:0060972	GO:BP	left/right pattern formation	17507	14883	GO:0003002
query_1	TRUE	0.0423393313580349	12	7014	10	0.00142571998859424	0.833333333333333	GO:0048681	GO:BP	negative regulation of axon regeneration	17507	12771	GO:0031103;GO:0032102;GO:0048679;GO:0070571;GO:1903035
query_1	TRUE	0.0423393313580349	12	7014	10	0.00142571998859424	0.833333333333333	GO:0070571	GO:BP	negative regulation of neuron projection regeneration	17507	15954	GO:0010977;GO:0031102;GO:0048585;GO:0051093;GO:0070570
query_1	TRUE	0.0423393313580349	145	7014	75	0.0106928999144568	0.517241379310345	GO:0043487	GO:BP	regulation of RNA stability	17507	10635	GO:0006401;GO:0009894;GO:0010608;GO:0051252;GO:0065008
query_1	TRUE	0.0423393313580349	12	7014	10	0.00142571998859424	0.833333333333333	GO:0070593	GO:BP	dendrite self-avoidance	17507	15969	GO:0008038
query_1	TRUE	0.0424288158266341	302	7014	145	0.0206729398346165	0.480132450331126	GO:0006631	GO:BP	fatty acid metabolic process	17507	2335	GO:0006629;GO:0032787
query_1	TRUE	0.0430466999391362	30	7014	20	0.00285143997718848	0.666666666666667	GO:0046456	GO:BP	icosanoid biosynthetic process	17507	11999	GO:0006690;GO:0046394
query_1	TRUE	0.0439611562141413	66	7014	38	0.00541773595665811	0.575757575757576	GO:1905954	GO:BP	positive regulation of lipid localization	17507	24609	GO:0010876;GO:0048518;GO:1905952
query_1	TRUE	0.0439611562141413	66	7014	38	0.00541773595665811	0.575757575757576	GO:0033627	GO:BP	cell adhesion mediated by integrin	17507	8268	GO:0007155
query_1	TRUE	0.0452775459177627	117	7014	62	0.00883946392928429	0.52991452991453	GO:0030010	GO:BP	establishment of cell polarity	17507	6617	GO:0007163
query_1	TRUE	0.0452775459177627	117	7014	62	0.00883946392928429	0.52991452991453	GO:1904062	GO:BP	regulation of monoatomic cation transmembrane transport	17507	23146	GO:0034765;GO:0098655
query_1	TRUE	0.0458249804836698	141	7014	73	0.010407755916738	0.517730496453901	GO:0015748	GO:BP	organophosphate ester transport	17507	4843	GO:0006810
query_1	TRUE	0.0458322631857573	19	7014	14	0.00199600798403194	0.736842105263158	GO:0097107	GO:BP	postsynaptic density assembly	17507	18260	GO:0097106;GO:0098698;GO:1904861
query_1	TRUE	0.0459770936369707	102	7014	55	0.00784145993726832	0.53921568627451	GO:0045807	GO:BP	positive regulation of endocytosis	17507	11469	GO:0006897;GO:0030100;GO:0051050;GO:0051130
query_1	TRUE	0.0466345550553612	289	7014	139	0.0198175078414599	0.480968858131488	GO:0042692	GO:BP	muscle cell differentiation	17507	10209	GO:0030154;GO:0061061
query_1	TRUE	0.0466864024077009	34	7014	22	0.00313658397490733	0.647058823529412	GO:0042908	GO:BP	xenobiotic transport	17507	10346	GO:0006810
query_1	TRUE	0.0473459779813104	201	7014	100	0.0142571998859424	0.497512437810945	GO:0003007	GO:BP	heart morphogenesis	17507	1456	GO:0007507;GO:0009887
query_1	TRUE	0.0475813986033412	161	7014	82	0.0116909039064728	0.509316770186335	GO:0009755	GO:BP	hormone-mediated signaling pathway	17507	3637	GO:0007165;GO:0032870
query_1	TRUE	0.0475906093055698	210	7014	104	0.0148274878813801	0.495238095238095	GO:0009416	GO:BP	response to light stimulus	17507	3466	GO:0009314
query_1	TRUE	0.0480628201730026	56	7014	33	0.00470487596236099	0.589285714285714	GO:0030199	GO:BP	collagen fibril organization	17507	6675	GO:0030198;GO:0097435
query_1	TRUE	0.0485162561469287	126	7014	66	0.00940975192472198	0.523809523809524	GO:0021915	GO:BP	neural tube development	17507	6443	GO:0007399;GO:0035295;GO:0043009;GO:0060429
query_1	TRUE	0.0486708766152372	54	7014	32	0.00456230396350157	0.592592592592593	GO:0062208	GO:BP	positive regulation of pattern recognition receptor signaling pathway	17507	15640	GO:0002221;GO:0009967;GO:0045089;GO:0062207
query_1	TRUE	0.0487616218494573	38	7014	24	0.00342172797262618	0.631578947368421	GO:1903036	GO:BP	positive regulation of response to wounding	17507	22397	GO:0009611;GO:0048584;GO:1903034
query_1	TRUE	0.0487616218494573	253	7014	123	0.0175363558597092	0.486166007905138	GO:0006979	GO:BP	response to oxidative stress	17507	2591	GO:0006950
query_1	TRUE	0.0490468510361858	52	7014	31	0.00441973196464214	0.596153846153846	GO:0050818	GO:BP	regulation of coagulation	17507	13108	GO:0050817;GO:0051239
query_1	TRUE	0.0490468510361858	52	7014	31	0.00441973196464214	0.596153846153846	GO:0045185	GO:BP	maintenance of protein location	17507	11160	GO:0008104;GO:0051235
query_1	TRUE	0.0492335700320919	159	7014	81	0.0115483319076133	0.509433962264151	GO:0030323	GO:BP	respiratory tube development	17507	6735	GO:0035295;GO:0048513
query_1	TRUE	0.0492345514504242	148	7014	76	0.0108354719133162	0.513513513513513	GO:0061013	GO:BP	regulation of mRNA catabolic process	17507	14920	GO:0006402;GO:0009894;GO:0010468;GO:1903311
query_1	TRUE	0.0492345514504242	50	7014	30	0.00427715996578272	0.6	GO:0015909	GO:BP	long-chain fatty acid transport	17507	4981	GO:0015908
query_1	TRUE	0.0492345514504242	50	7014	30	0.00427715996578272	0.6	GO:0030865	GO:BP	cortical cytoskeleton organization	17507	6909	GO:0007010
query_1	TRUE	0.0492345514504242	40	7014	25	0.0035642999714856	0.625	GO:0042446	GO:BP	hormone biosynthetic process	17507	10093	GO:0009058;GO:0042445
query_1	TRUE	0.0494791549007838	42	7014	26	0.00370687197034502	0.619047619047619	GO:0050879	GO:BP	multicellular organismal movement	17507	13152	GO:0032501
query_1	TRUE	0.049523791240289	44	7014	27	0.00384944396920445	0.613636363636364	GO:0035825	GO:BP	homologous recombination	17507	9200	GO:0006310
query_1	TRUE	0.049523791240289	46	7014	28	0.00399201596806387	0.608695652173913	GO:0045109	GO:BP	intermediate filament organization	17507	11126	GO:0045104;GO:0097435
query_1	TRUE	0.049523791240289	44	7014	27	0.00384944396920445	0.613636363636364	GO:0097006	GO:BP	regulation of plasma lipoprotein particle levels	17507	18201	GO:0050789
query_1	TRUE	0.0497429284000274	124	7014	65	0.00926717992586256	0.524193548387097	GO:0006575	GO:BP	modified amino acid metabolic process	17507	2286	GO:0008152
query_1	TRUE	0.0497630790002347	111	7014	59	0.00841174793270602	0.531531531531532	GO:0006997	GO:BP	nucleus organization	17507	2599	GO:0006996
query_1	TRUE	1.89952185172756e-92	9472	7448	4382	0.588345864661654	0.462626689189189	GO:0005737	GO:CC	cytoplasm	19149	304	GO:0005622;GO:0110165
query_1	TRUE	5.18684040427063e-49	18707	7448	7414	0.995435016111708	0.396322232319453	GO:0110165	GO:CC	cellular anatomical structure	19149	3368	GO:0005575
query_1	TRUE	3.39749019122057e-40	13736	7448	5755	0.772690655209452	0.41897204426325	GO:0005622	GO:CC	intracellular anatomical structure	19149	232	GO:0110165
query_1	TRUE	6.02093273814795e-37	2984	7448	1485	0.19938238453276	0.497654155495979	GO:0005654	GO:CC	nucleoplasm	19149	247	GO:0031981;GO:0110165
query_1	TRUE	5.30740926839354e-33	1642	7448	876	0.117615467239527	0.533495736906212	GO:0042995	GO:CC	cell projection	19149	1807	GO:0110165
query_1	TRUE	5.30740926839354e-33	12443	7448	5236	0.703007518796993	0.420798842722816	GO:0043226	GO:CC	organelle	19149	1840	GO:0110165
query_1	TRUE	5.54676880775725e-32	1587	7448	847	0.113721804511278	0.533711405166982	GO:0120025	GO:CC	plasma membrane bounded cell projection	19149	3372	GO:0042995
query_1	TRUE	1.73202702369951e-31	1885	7448	979	0.131444683136412	0.519363395225464	GO:0005856	GO:CC	cytoskeleton	19149	386	GO:0043232
query_1	TRUE	7.59184279092199e-24	12150	7448	5066	0.680182599355532	0.416954732510288	GO:0043229	GO:CC	intracellular organelle	19149	1843	GO:0005622;GO:0043226
query_1	TRUE	2.81325746084036e-21	3120	7448	1463	0.196428571428571	0.468910256410256	GO:0005829	GO:CC	cytosol	19149	367	GO:0005737;GO:0110165
query_1	TRUE	1.90640806896091e-20	1654	7448	830	0.111439312567132	0.501813784764208	GO:0030054	GO:CC	cell junction	19149	844	GO:0110165
query_1	TRUE	1.0041732387212e-19	1142	7448	599	0.0804242749731472	0.524518388791594	GO:0015630	GO:CC	microtubule cytoskeleton	19149	687	GO:0005856
query_1	TRUE	3.47791009536275e-19	11356	7448	4728	0.634801288936627	0.416343783022191	GO:0043227	GO:CC	membrane-bounded organelle	19149	1841	GO:0043226
query_1	TRUE	9.15528055675601e-19	3261	7448	1506	0.202201933404941	0.461821527138914	GO:0012505	GO:CC	endomembrane system	19149	666	GO:0110165
query_1	TRUE	3.18792609773375e-18	885	7448	476	0.0639097744360902	0.537853107344633	GO:0098590	GO:CC	plasma membrane region	19149	3148	GO:0005886;GO:0016020
query_1	TRUE	3.18792609773375e-18	5103	7448	2259	0.303302900107411	0.442680776014109	GO:0071944	GO:CC	cell periphery	19149	2725	GO:0110165
query_1	TRUE	1.05997620757918e-16	589	7448	333	0.0447099892588614	0.565365025466893	GO:0005929	GO:CC	cilium	19149	440	GO:0043227;GO:0120025
query_1	TRUE	1.20720368183603e-16	709	7448	389	0.0522287862513426	0.548660084626234	GO:0005815	GO:CC	microtubule organizing center	19149	355	GO:0015630;GO:0110165
query_1	TRUE	1.51792718463479e-16	862	7448	459	0.0616272824919441	0.532482598607889	GO:0043005	GO:CC	neuron projection	19149	1808	GO:0120025
query_1	TRUE	3.66944921216889e-14	341	7448	206	0.0276584317937701	0.604105571847507	GO:0030312	GO:CC	external encapsulating structure	19149	902	GO:0071944;GO:0110165
query_1	TRUE	5.50079217110574e-14	340	7448	205	0.0275241675617615	0.602941176470588	GO:0031012	GO:CC	extracellular matrix	19149	1000	GO:0030312
query_1	TRUE	1.03866186077973e-12	1025	7448	516	0.0692803437164339	0.503414634146341	GO:0099080	GO:CC	supramolecular complex	19149	3270	GO:0110165
query_1	TRUE	8.35493067455591e-12	4205	7448	1841	0.24718045112782	0.437812128418549	GO:0070013	GO:CC	intracellular organelle lumen	19149	2334	GO:0043229;GO:0043233
query_1	TRUE	8.35493067455591e-12	4205	7448	1841	0.24718045112782	0.437812128418549	GO:0031974	GO:CC	membrane-enclosed lumen	19149	1193	GO:0110165
query_1	TRUE	8.35493067455591e-12	4205	7448	1841	0.24718045112782	0.437812128418549	GO:0043233	GO:CC	organelle lumen	19149	1847	GO:0031974;GO:0043226
query_1	TRUE	8.35493067455591e-12	600	7448	321	0.0430988184747583	0.535	GO:0005813	GO:CC	centrosome	19149	353	GO:0005815
query_1	TRUE	4.7247867543788e-11	322	7448	188	0.0252416756176155	0.583850931677019	GO:0045177	GO:CC	apical part of cell	19149	2098	GO:0110165
query_1	TRUE	6.72727009218641e-11	10947	7448	4492	0.603114930182599	0.410340732620809	GO:0043231	GO:CC	intracellular membrane-bounded organelle	19149	1845	GO:0043227;GO:0043229
query_1	TRUE	1.00423052538883e-10	1535	7448	726	0.0974758324382385	0.472964169381107	GO:0031982	GO:CC	vesicle	19149	1199	GO:0043227
query_1	TRUE	2.60047209048426e-10	4715	7448	2033	0.272959183673469	0.431177094379639	GO:0005886	GO:CC	plasma membrane	19149	409	GO:0016020;GO:0071944
query_1	TRUE	2.64121066590252e-10	680	7448	351	0.0471267454350161	0.516176470588235	GO:0016604	GO:CC	nuclear body	19149	744	GO:0005654;GO:0110165
query_1	TRUE	3.55751850308443e-10	1145	7448	555	0.0745166487647691	0.48471615720524	GO:0045202	GO:CC	synapse	19149	2102	GO:0030054
query_1	TRUE	5.8017986781538e-10	127	7448	87	0.0116809881847476	0.68503937007874	GO:0005814	GO:CC	centriole	19149	354	GO:0005815;GO:0043232
query_1	TRUE	7.60046578289336e-10	231	7448	140	0.018796992481203	0.606060606060606	GO:0098984	GO:CC	neuron to neuron synapse	19149	3252	GO:0045202
query_1	TRUE	1.9226095033251e-09	470	7448	252	0.0338345864661654	0.536170212765957	GO:0036477	GO:CC	somatodendritic compartment	19149	1684	GO:0110165
query_1	TRUE	1.9226095033251e-09	266	7448	156	0.0209452201933405	0.586466165413534	GO:0016324	GO:CC	apical plasma membrane	19149	711	GO:0045177;GO:0098590
query_1	TRUE	2.8763965654219e-09	1438	7448	675	0.0906283566058002	0.469401947148818	GO:0097708	GO:CC	intracellular vesicle	19149	3068	GO:0031982;GO:0043231
query_1	TRUE	3.47191971263113e-09	1430	7448	671	0.0900912996777658	0.469230769230769	GO:0031410	GO:CC	cytoplasmic vesicle	19149	1078	GO:0005737;GO:0097708
query_1	TRUE	3.47191971263113e-09	3859	7448	1675	0.224892588614393	0.434050272091215	GO:0031981	GO:CC	nuclear lumen	19149	1198	GO:0005634;GO:0070013
query_1	TRUE	4.37939865717398e-09	207	7448	126	0.0169172932330827	0.608695652173913	GO:0032279	GO:CC	asymmetric synapse	19149	1253	GO:0098984
query_1	TRUE	4.62542656785986e-09	478	7448	254	0.0341031149301826	0.531380753138075	GO:0098794	GO:CC	postsynapse	19149	3187	GO:0045202;GO:0110165
query_1	TRUE	1.06099487732092e-08	201	7448	122	0.0163802363050483	0.606965174129353	GO:0014069	GO:CC	postsynaptic density	19149	673	GO:0032279;GO:0099572
query_1	TRUE	1.23285641562264e-08	234	7448	138	0.0185284640171858	0.58974358974359	GO:0099568	GO:CC	cytoplasmic region	19149	3301	GO:0005737
query_1	TRUE	1.48506420108389e-08	733	7448	366	0.049140708915145	0.499317871759891	GO:0099081	GO:CC	supramolecular polymer	19149	3271	GO:0099080
query_1	TRUE	2.24093113528251e-08	726	7448	362	0.0486036519871106	0.49862258953168	GO:0099512	GO:CC	supramolecular fiber	19149	3294	GO:0099081
query_1	TRUE	5.40047626391215e-08	521	7448	269	0.0361170784103115	0.516314779270633	GO:0070161	GO:CC	anchoring junction	19149	2375	GO:0030054
query_1	TRUE	5.44208626957477e-08	1102	7448	523	0.0702201933404941	0.47459165154265	GO:0005694	GO:CC	chromosome	19149	279	GO:0043232
query_1	TRUE	6.77557727834685e-08	351	7448	191	0.0256444683136412	0.544159544159544	GO:0030425	GO:CC	dendrite	19149	908	GO:0043005;GO:0097447
query_1	TRUE	7.85392666451585e-08	206	7448	122	0.0163802363050483	0.592233009708738	GO:0032838	GO:CC	plasma membrane bounded cell projection cytoplasm	19149	1302	GO:0099568;GO:0120025
query_1	TRUE	8.78976246071972e-08	352	7448	191	0.0256444683136412	0.542613636363636	GO:0097447	GO:CC	dendritic tree	19149	2936	GO:0036477;GO:0043005
query_1	TRUE	9.49530645831248e-08	156	7448	97	0.0130236305048335	0.621794871794872	GO:0062023	GO:CC	collagen-containing extracellular matrix	19149	2296	GO:0031012
query_1	TRUE	2.23631615275838e-07	4472	7448	1902	0.255370569280344	0.425313059033989	GO:0043232	GO:CC	intracellular membraneless organelle	19149	1846	GO:0043228;GO:0043229
query_1	TRUE	2.23631615275838e-07	4472	7448	1902	0.255370569280344	0.425313059033989	GO:0043228	GO:CC	membraneless organelle	19149	1842	GO:0043226
query_1	TRUE	2.28795654640001e-07	158	7448	97	0.0130236305048335	0.613924050632911	GO:0005930	GO:CC	axoneme	19149	441	GO:0005856;GO:0097014;GO:0110165
query_1	TRUE	2.28795654640001e-07	158	7448	97	0.0130236305048335	0.613924050632911	GO:0097014	GO:CC	ciliary plasm	19149	2824	GO:0005929;GO:0032838
query_1	TRUE	2.54864410285159e-07	201	7448	118	0.015843179377014	0.587064676616915	GO:0031514	GO:CC	motile cilium	19149	1123	GO:0005929
query_1	TRUE	3.17635075911583e-07	416	7448	218	0.0292696025778733	0.524038461538462	GO:0015629	GO:CC	actin cytoskeleton	19149	686	GO:0005856
query_1	TRUE	4.21767190608743e-07	1154	7448	539	0.0723684210526316	0.467071057192374	GO:0005794	GO:CC	Golgi apparatus	19149	345	GO:0005737;GO:0012505;GO:0043231
query_1	TRUE	4.74403164855747e-07	234	7448	133	0.0178571428571429	0.568376068376068	GO:0005938	GO:CC	cell cortex	19149	447	GO:0005737;GO:0071944
query_1	TRUE	5.18950126539254e-07	228	7448	130	0.0174543501611171	0.570175438596491	GO:0099572	GO:CC	postsynaptic specialization	19149	3304	GO:0043226;GO:0098794
query_1	TRUE	9.5555056743068e-07	2320	7448	1022	0.137218045112782	0.44051724137931	GO:0031090	GO:CC	organelle membrane	19149	1017	GO:0016020;GO:0043227
query_1	TRUE	9.77123553096705e-07	370	7448	195	0.0261815252416756	0.527027027027027	GO:0030424	GO:CC	axon	19149	907	GO:0043005
query_1	TRUE	1.24263065037223e-06	299	7448	162	0.0217508055853921	0.54180602006689	GO:0034702	GO:CC	monoatomic ion channel complex	19149	1505	GO:1902495
query_1	TRUE	1.27745200504244e-06	347	7448	184	0.0247046186895811	0.530259365994236	GO:0005874	GO:CC	microtubule	19149	399	GO:0015630;GO:0099513
query_1	TRUE	2.06412105896758e-06	1244	7448	572	0.0767991407089152	0.459807073954984	GO:0098588	GO:CC	bounding membrane of organelle	19149	3147	GO:0031090
query_1	TRUE	2.18140194125763e-06	391	7448	203	0.0272556390977444	0.519181585677749	GO:0005911	GO:CC	cell-cell junction	19149	426	GO:0070161
query_1	TRUE	4.0424333395276e-06	76	7448	52	0.00698174006444683	0.684210526315789	GO:0005604	GO:CC	basement membrane	19149	218	GO:0031012
query_1	TRUE	5.04004921893729e-06	117	7448	73	0.00980128893662728	0.623931623931624	GO:0098862	GO:CC	cluster of actin-based cell projections	19149	3224	GO:0110165
query_1	TRUE	6.07374944948808e-06	351	7448	183	0.0245703544575725	0.521367521367521	GO:0005635	GO:CC	nuclear envelope	19149	239	GO:0005634;GO:0012505;GO:0031967
query_1	TRUE	7.17295569119612e-06	385	7448	198	0.0265843179377014	0.514285714285714	GO:0043235	GO:CC	receptor complex	19149	1848	GO:0032991
query_1	TRUE	7.83224860049675e-06	557	7448	274	0.0367883995703545	0.491921005385996	GO:0099513	GO:CC	polymeric cytoskeletal fiber	19149	3295	GO:0005856;GO:0099512
query_1	TRUE	9.40732765918117e-06	182	7448	104	0.0139634801288937	0.571428571428571	GO:0034703	GO:CC	cation channel complex	19149	1506	GO:0034702
query_1	TRUE	1.56306750909114e-05	194	7448	109	0.0146348012889366	0.561855670103093	GO:0045211	GO:CC	postsynaptic membrane	19149	2103	GO:0097060;GO:0098794
query_1	TRUE	1.66785737411955e-05	276	7448	147	0.0197368421052632	0.532608695652174	GO:0097060	GO:CC	synaptic membrane	19149	2831	GO:0045202;GO:0098590
query_1	TRUE	1.78501929643682e-05	378	7448	193	0.0259129967776584	0.510582010582011	GO:0098978	GO:CC	glutamatergic synapse	19149	3246	GO:0045202
query_1	TRUE	1.8907395633223e-05	116	7448	71	0.0095327604726101	0.612068965517241	GO:0034451	GO:CC	centriolar satellite	19149	1455	GO:0005813;GO:0110165
query_1	TRUE	3.00435308852181e-05	8868	7448	3607	0.484291084854995	0.406743346865133	GO:0016020	GO:CC	membrane	19149	699	GO:0110165
query_1	TRUE	3.24935512285584e-05	704	7448	334	0.04484425349087	0.474431818181818	GO:0005768	GO:CC	endosome	19149	323	GO:0012505;GO:0031410
query_1	TRUE	4.47959923312403e-05	118	7448	71	0.0095327604726101	0.601694915254237	GO:0097730	GO:CC	non-motile cilium	19149	3074	GO:0005929
query_1	TRUE	7.24552945966609e-05	146	7448	84	0.0112781954887218	0.575342465753425	GO:0036064	GO:CC	ciliary basal body	19149	1646	GO:0005815;GO:0005929
query_1	TRUE	7.47774512152004e-05	49	7448	35	0.00469924812030075	0.714285714285714	GO:0032421	GO:CC	stereocilium bundle	19149	1268	GO:0098862
query_1	TRUE	7.47774512152004e-05	197	7448	108	0.014500537056928	0.548223350253807	GO:0009925	GO:CC	basal plasma membrane	19149	638	GO:0045178;GO:0098590
query_1	TRUE	8.05663579845336e-05	1338	7448	598	0.0802900107411386	0.446935724962631	GO:0005783	GO:CC	endoplasmic reticulum	19149	335	GO:0005737;GO:0012505;GO:0043231
query_1	TRUE	8.52617054011404e-05	42	7448	31	0.00416219119226638	0.738095238095238	GO:0005871	GO:CC	kinesin complex	19149	396	GO:0005875
query_1	TRUE	8.62459057989217e-05	217	7448	117	0.0157089151450054	0.539170506912442	GO:0000793	GO:CC	condensed chromosome	19149	93	GO:0005694
query_1	TRUE	8.76928286602244e-05	128	7448	75	0.0100698174006445	0.5859375	GO:0000922	GO:CC	spindle pole	19149	118	GO:0005819;GO:0110165
query_1	TRUE	9.64193267319106e-05	211	7448	114	0.0153061224489796	0.540284360189573	GO:0045178	GO:CC	basal part of cell	19149	2099	GO:0110165
query_1	TRUE	9.64193267319106e-05	211	7448	114	0.0153061224489796	0.540284360189573	GO:0031965	GO:CC	nuclear membrane	19149	1185	GO:0005635;GO:0031090
query_1	TRUE	9.93230368399582e-05	164	7448	92	0.0123523093447905	0.560975609756098	GO:0097729	GO:CC	9+2 motile cilium	19149	3073	GO:0031514
query_1	TRUE	0.000113652554859811	135	7448	78	0.0104726100966702	0.577777777777778	GO:0030017	GO:CC	sarcomere	19149	841	GO:0030016;GO:0110165
query_1	TRUE	0.00012553882567014	372	7448	186	0.0249731471535983	0.5	GO:0000323	GO:CC	lytic vacuole	19149	50	GO:0005773
query_1	TRUE	0.00012553882567014	372	7448	186	0.0249731471535983	0.5	GO:0005764	GO:CC	lysosome	19149	319	GO:0000323
query_1	TRUE	0.00012553882567014	470	7448	229	0.0307465091299678	0.487234042553191	GO:0005773	GO:CC	vacuole	19149	327	GO:0005737;GO:0043231
query_1	TRUE	0.000147144165661784	416	7448	205	0.0275241675617615	0.492788461538462	GO:0048471	GO:CC	perinuclear region of cytoplasm	19149	2167	GO:0005737;GO:0110165
query_1	TRUE	0.000152454071930734	1362	7448	605	0.0812298603651987	0.444199706314244	GO:0005739	GO:CC	mitochondrion	19149	305	GO:0005737;GO:0043231
query_1	TRUE	0.000158532966123352	155	7448	87	0.0116809881847476	0.561290322580645	GO:0030016	GO:CC	myofibril	19149	840	GO:0043292
query_1	TRUE	0.000254469908607879	180	7448	98	0.0131578947368421	0.544444444444444	GO:0000228	GO:CC	nuclear chromosome	19149	37	GO:0005694;GO:0031981
query_1	TRUE	0.000254683354349766	78	7448	49	0.00657894736842105	0.628205128205128	GO:0098839	GO:CC	postsynaptic density membrane	19149	3208	GO:0014069;GO:0099634
query_1	TRUE	0.000257997666098684	127	7448	73	0.00980128893662728	0.574803149606299	GO:0005875	GO:CC	microtubule associated complex	19149	400	GO:0015630;GO:0032991
query_1	TRUE	0.000367711667191827	177	7448	96	0.0128893662728249	0.542372881355932	GO:0016323	GO:CC	basolateral plasma membrane	19149	710	GO:0009925;GO:0098590
query_1	TRUE	0.000387687198014544	254	7448	131	0.0175886143931257	0.515748031496063	GO:0044297	GO:CC	cell body	19149	2012	GO:0110165
query_1	TRUE	0.000613829719487725	43	7448	30	0.00402792696025779	0.697674418604651	GO:0032420	GO:CC	stereocilium	19149	1267	GO:0032421;GO:0043005;GO:0043226;GO:0098858
query_1	TRUE	0.000709350193852661	210	7448	110	0.0147690655209452	0.523809523809524	GO:0043025	GO:CC	neuronal cell body	19149	1810	GO:0036477;GO:0044297
query_1	TRUE	0.000717117603337337	250	7448	128	0.0171858216970999	0.512	GO:0005759	GO:CC	mitochondrial matrix	19149	314	GO:0005739;GO:0070013
query_1	TRUE	0.000871371741208252	95	7448	56	0.0075187969924812	0.589473684210526	GO:0000781	GO:CC	chromosome, telomeric region	19149	86	GO:0098687
query_1	TRUE	0.000883582631188774	93	7448	55	0.00738453276047261	0.591397849462366	GO:0031674	GO:CC	I band	19149	1160	GO:0030017;GO:0110165
query_1	TRUE	0.000967763759176606	161	7448	87	0.0116809881847476	0.540372670807453	GO:0043292	GO:CC	contractile muscle fiber	19149	1862	GO:0005737;GO:0043232;GO:0099512
query_1	TRUE	0.000977983163918113	65	7448	41	0.00550483351235231	0.630769230769231	GO:0000794	GO:CC	condensed nuclear chromosome	19149	94	GO:0000228;GO:0000793
query_1	TRUE	0.001725728529766	39	7448	27	0.00362513426423201	0.692307692307692	GO:0098636	GO:CC	protein complex involved in cell adhesion	19149	3155	GO:0032991
query_1	TRUE	0.00178784612112004	148	7448	80	0.0107411385606874	0.540540540540541	GO:0036126	GO:CC	sperm flagellum	19149	1650	GO:0097729
query_1	TRUE	0.00220422992867336	319	7448	156	0.0209452201933405	0.489028213166144	GO:0005819	GO:CC	spindle	19149	358	GO:0015630;GO:0043232
query_1	TRUE	0.00220422992867336	32	7448	23	0.00308807733619764	0.71875	GO:0098686	GO:CC	hippocampal mossy fiber to CA3 synapse	19149	3174	GO:0098984
query_1	TRUE	0.00220422992867336	620	7448	285	0.038265306122449	0.459677419354839	GO:0030659	GO:CC	cytoplasmic vesicle membrane	19149	923	GO:0012506;GO:0031410
query_1	TRUE	0.00221374293427912	81	7448	48	0.00644468313641246	0.592592592592593	GO:0030018	GO:CC	Z disc	19149	842	GO:0031674;GO:0110165
query_1	TRUE	0.00231155277231716	213	7448	109	0.0146348012889366	0.511737089201878	GO:0035770	GO:CC	ribonucleoprotein granule	19149	1603	GO:0043232;GO:0099080
query_1	TRUE	0.00231155277231716	213	7448	109	0.0146348012889366	0.511737089201878	GO:0031253	GO:CC	cell projection membrane	19149	1047	GO:0098590;GO:0120025
query_1	TRUE	0.00240452365299107	67	7448	41	0.00550483351235231	0.611940298507463	GO:0032432	GO:CC	actin filament bundle	19149	1270	GO:0015629;GO:0110165
query_1	TRUE	0.00242546301363707	158	7448	84	0.0112781954887218	0.531645569620253	GO:0098858	GO:CC	actin-based cell projection	19149	3220	GO:0120025
query_1	TRUE	0.00268326968868075	9	7448	9	0.00120837808807734	1	GO:0097539	GO:CC	ciliary transition fiber	19149	2980	GO:0005929;GO:0140535
query_1	TRUE	0.00278933401201185	316	7448	154	0.0206766917293233	0.487341772151899	GO:0016607	GO:CC	nuclear speck	19149	747	GO:0016604
query_1	TRUE	0.00278933401201185	20	7448	16	0.00214822771213749	0.8	GO:1990391	GO:CC	DNA repair complex	19149	3862	GO:1902494
query_1	TRUE	0.00284007470264264	27	7448	20	0.00268528464017186	0.740740740740741	GO:0034706	GO:CC	sodium channel complex	19149	1509	GO:0034703
query_1	TRUE	0.00291202480347338	637	7448	291	0.0390708915145005	0.456828885400314	GO:0012506	GO:CC	vesicle membrane	19149	667	GO:0031090;GO:0031982
query_1	TRUE	0.00315103916910219	80	7448	47	0.00631041890440387	0.5875	GO:0034705	GO:CC	potassium channel complex	19149	1508	GO:0034703
query_1	TRUE	0.00328277201245877	144	7448	77	0.0103383458646617	0.534722222222222	GO:0072686	GO:CC	mitotic spindle	19149	2751	GO:0005819
query_1	TRUE	0.00340157228098494	267	7448	132	0.0177228786251343	0.49438202247191	GO:0098687	GO:CC	chromosomal region	19149	3175	GO:0005694;GO:0110165
query_1	TRUE	0.00359849228990188	62	7448	38	0.00510204081632653	0.612903225806452	GO:0005657	GO:CC	replication fork	19149	250	GO:0005694;GO:0110165
query_1	TRUE	0.00359849228990188	56	7448	35	0.00469924812030075	0.625	GO:0034704	GO:CC	calcium channel complex	19149	1507	GO:0034703
query_1	TRUE	0.003600576196068	31	7448	22	0.00295381310418904	0.709677419354839	GO:1990752	GO:CC	microtubule end	19149	3976	GO:0005874;GO:0110165
query_1	TRUE	0.00364132023552726	93	7448	53	0.00711600429645542	0.56989247311828	GO:0042383	GO:CC	sarcolemma	19149	1745	GO:0005886
query_1	TRUE	0.00376260129079823	17	7448	14	0.0018796992481203	0.823529411764706	GO:0140047	GO:CC	specialized extracellular matrix	19149	3462	GO:0031012
query_1	TRUE	0.00376260129079823	17	7448	14	0.0018796992481203	0.823529411764706	GO:0005858	GO:CC	axonemal dynein complex	19149	387	GO:0005930;GO:0030286
query_1	TRUE	0.00376260129079823	17	7448	14	0.0018796992481203	0.823529411764706	GO:0032426	GO:CC	stereocilium tip	19149	1269	GO:0032420;GO:0110165
query_1	TRUE	0.00385615179158081	147	7448	78	0.0104726100966702	0.530612244897959	GO:0030055	GO:CC	cell-substrate junction	19149	845	GO:0070161
query_1	TRUE	0.00536449304640645	61	7448	37	0.00496777658431794	0.60655737704918	GO:0097517	GO:CC	contractile actin filament bundle	19149	2969	GO:0032432
query_1	TRUE	0.00536449304640645	418	7448	196	0.0263157894736842	0.4688995215311	GO:1990351	GO:CC	transporter complex	19149	3849	GO:0032991
query_1	TRUE	0.00536449304640645	61	7448	37	0.00496777658431794	0.60655737704918	GO:0001725	GO:CC	stress fiber	19149	151	GO:0042641;GO:0097517
query_1	TRUE	0.00559467579565498	416	7448	195	0.0261815252416756	0.46875	GO:0098793	GO:CC	presynapse	19149	3186	GO:0045202;GO:0110165
query_1	TRUE	0.0056324560504886	131	7448	70	0.0093984962406015	0.534351145038168	GO:0001650	GO:CC	fibrillar center	19149	145	GO:0005730;GO:0110165
query_1	TRUE	0.00566049418067204	86	7448	49	0.00657894736842105	0.569767441860465	GO:0097731	GO:CC	9+0 non-motile cilium	19149	3075	GO:0097730
query_1	TRUE	0.00582617950527487	8	7448	8	0.00107411385606874	1	GO:0002116	GO:CC	semaphorin receptor complex	19149	170	GO:0043235
query_1	TRUE	0.00769416711944651	66	7448	39	0.00523630504833512	0.590909090909091	GO:0030864	GO:CC	cortical actin cytoskeleton	19149	954	GO:0015629;GO:0030863
query_1	TRUE	0.00812109525398929	102	7448	56	0.0075187969924812	0.549019607843137	GO:0099634	GO:CC	postsynaptic specialization membrane	19149	3310	GO:0045211;GO:0097060;GO:0099572
query_1	TRUE	0.00995115400355724	142	7448	74	0.00993555316863588	0.52112676056338	GO:0005925	GO:CC	focal adhesion	19149	438	GO:0030055
query_1	TRUE	0.00995136498492025	1713	7448	727	0.097610096670247	0.424401634559253	GO:0005576	GO:CC	extracellular region	19149	194	GO:0110165
query_1	TRUE	0.0112347744042412	67	7448	39	0.00523630504833512	0.582089552238806	GO:0042641	GO:CC	actomyosin	19149	1779	GO:0015629;GO:0110165
query_1	TRUE	0.011422796449154	31	7448	21	0.00281954887218045	0.67741935483871	GO:0032391	GO:CC	photoreceptor connecting cilium	19149	1265	GO:0035869;GO:0097733
query_1	TRUE	0.011422796449154	31	7448	21	0.00281954887218045	0.67741935483871	GO:0043596	GO:CC	nuclear replication fork	19149	1889	GO:0000228;GO:0005657
query_1	TRUE	0.0117694228054166	99	7448	54	0.00725026852846402	0.545454545454545	GO:0090734	GO:CC	site of DNA damage	19149	2820	GO:0005694;GO:0110165
query_1	TRUE	0.0128455031727754	37	7448	24	0.00322234156820623	0.648648648648649	GO:0005891	GO:CC	voltage-gated calcium channel complex	19149	412	GO:0034704;GO:0098797
query_1	TRUE	0.0132444887713538	41	7448	26	0.00349087003222342	0.634146341463415	GO:0060076	GO:CC	excitatory synapse	19149	2200	GO:0045202
query_1	TRUE	0.0132521325200097	47	7448	29	0.00389366272824919	0.617021276595745	GO:0016459	GO:CC	myosin complex	19149	718	GO:0015629;GO:0032991
query_1	TRUE	0.0135696714641032	10	7448	9	0.00120837808807734	0.9	GO:0099535	GO:CC	synapse-associated extracellular matrix	19149	3299	GO:0062023;GO:0140047
query_1	TRUE	0.0137226586468845	7	7448	7	0.00093984962406015	1	GO:0043256	GO:CC	laminin complex	19149	1853	GO:0005604;GO:0032991
query_1	TRUE	0.0138878800883224	74	7448	42	0.0056390977443609	0.567567567567568	GO:0016605	GO:CC	PML body	19149	745	GO:0016604
query_1	TRUE	0.0142181150450295	126	7448	66	0.00886143931256713	0.523809523809524	GO:0005912	GO:CC	adherens junction	19149	427	GO:0005911
query_1	TRUE	0.0147222102689963	400	7448	185	0.0248388829215897	0.4625	GO:1902495	GO:CC	transmembrane transporter complex	19149	3603	GO:0098796;GO:1990351
query_1	TRUE	0.0147222102689963	70	7448	40	0.00537056928034372	0.571428571428571	GO:0008076	GO:CC	voltage-gated potassium channel complex	19149	474	GO:0034705;GO:0098797
query_1	TRUE	0.0154411994482053	531	7448	240	0.0322234156820623	0.451977401129944	GO:0098797	GO:CC	plasma membrane protein complex	19149	3189	GO:0005886;GO:0098796
query_1	TRUE	0.0165800260468938	140	7448	72	0.00966702470461869	0.514285714285714	GO:0000779	GO:CC	condensed chromosome, centromeric region	19149	85	GO:0000775;GO:0000793
query_1	TRUE	0.0176048144412604	58	7448	34	0.00456498388829216	0.586206896551724	GO:0035869	GO:CC	ciliary transition zone	19149	1619	GO:0005929;GO:0110165
query_1	TRUE	0.0176048144412604	28	7448	19	0.00255102040816327	0.678571428571429	GO:0008305	GO:CC	integrin complex	19149	489	GO:0098636;GO:0098802
query_1	TRUE	0.0180645559017551	708	7448	313	0.0420247046186896	0.442090395480226	GO:0009986	GO:CC	cell surface	19149	641	GO:0110165
query_1	TRUE	0.0186872494697771	90	7448	49	0.00657894736842105	0.544444444444444	GO:0030863	GO:CC	cortical cytoskeleton	19149	953	GO:0005856;GO:0005938
query_1	TRUE	0.0189210643969721	32	7448	21	0.00281954887218045	0.65625	GO:0031526	GO:CC	brush border membrane	19149	1131	GO:0005903;GO:0031253
query_1	TRUE	0.0190133532253871	34	7448	22	0.00295381310418904	0.647058823529412	GO:0099086	GO:CC	synaptonemal structure	19149	3272	GO:0000794;GO:0110165
query_1	TRUE	0.0190133532253871	73	7448	41	0.00550483351235231	0.561643835616438	GO:0005903	GO:CC	brush border	19149	424	GO:0098862
query_1	TRUE	0.0190133532253871	195	7448	96	0.0128893662728249	0.492307692307692	GO:0036464	GO:CC	cytoplasmic ribonucleoprotein granule	19149	1683	GO:0005737;GO:0035770
query_1	TRUE	0.0190133532253871	34	7448	22	0.00295381310418904	0.647058823529412	GO:0000795	GO:CC	synaptonemal complex	19149	95	GO:0099086
query_1	TRUE	0.0202000330566255	12	7448	10	0.00134264232008593	0.833333333333333	GO:0043240	GO:CC	Fanconi anaemia nuclear complex	19149	1849	GO:0140513
query_1	TRUE	0.021527653948757	946	7448	410	0.0550483351235231	0.433403805496829	GO:0031984	GO:CC	organelle subcompartment	19149	1201	GO:0043227;GO:0043229;GO:0110165
query_1	TRUE	0.023872422634632	78	7448	43	0.0057733619763695	0.551282051282051	GO:0097733	GO:CC	photoreceptor cell cilium	19149	3077	GO:0043005;GO:0097731
query_1	TRUE	0.0248871304575899	76	7448	42	0.0056390977443609	0.552631578947368	GO:0045171	GO:CC	intercellular bridge	19149	2096	GO:0110165
query_1	TRUE	0.0258468990527849	183	7448	90	0.0120837808807734	0.491803278688525	GO:0005802	GO:CC	trans-Golgi network	19149	351	GO:0098791
query_1	TRUE	0.0267841224509578	53	7448	31	0.00416219119226638	0.584905660377358	GO:0016528	GO:CC	sarcoplasm	19149	731	GO:0005737
query_1	TRUE	0.0271851070144367	9	7448	8	0.00107411385606874	0.888888888888889	GO:0044754	GO:CC	autolysosome	19149	2073	GO:0005767
query_1	TRUE	0.0271851070144367	9	7448	8	0.00107411385606874	0.888888888888889	GO:0120103	GO:CC	centriolar subdistal appendage	19149	3385	GO:0005929;GO:0140535
query_1	TRUE	0.0271851070144367	9	7448	8	0.00107411385606874	0.888888888888889	GO:0098966	GO:CC	perisynaptic extracellular matrix	19149	3244	GO:0062023;GO:0099535
query_1	TRUE	0.030199990735395	6	7448	6	0.000805585392051557	1	GO:0120099	GO:CC	procentriole replication complex	19149	3381	GO:0005737;GO:0032991
query_1	TRUE	0.030199990735395	6	7448	6	0.000805585392051557	1	GO:0008091	GO:CC	spectrin	19149	476	GO:0030864;GO:0032991
query_1	TRUE	0.0312473530439041	79	7448	43	0.0057733619763695	0.544303797468354	GO:1903561	GO:CC	extracellular vesicle	19149	3657	GO:0031982;GO:0065010
query_1	TRUE	0.0315511877782542	16	7448	12	0.00161117078410311	0.75	GO:0033162	GO:CC	melanosome membrane	19149	1356	GO:0042470;GO:0045009;GO:0090741
query_1	TRUE	0.0315511877782542	16	7448	12	0.00161117078410311	0.75	GO:0043083	GO:CC	synaptic cleft	19149	1819	GO:0005576
query_1	TRUE	0.0315511877782542	16	7448	12	0.00161117078410311	0.75	GO:0090741	GO:CC	pigment granule membrane	19149	2821	GO:0030659;GO:0048770;GO:0098588
query_1	TRUE	0.0315511877782542	16	7448	12	0.00161117078410311	0.75	GO:0045009	GO:CC	chitosome	19149	2085	GO:0031410
query_1	TRUE	0.0331176501279076	110	7448	57	0.0076530612244898	0.518181818181818	GO:0031256	GO:CC	leading edge membrane	19149	1050	GO:0005886;GO:0031252;GO:0110165
query_1	TRUE	0.033439218710762	75	7448	41	0.00550483351235231	0.546666666666667	GO:0035861	GO:CC	site of double-strand break	19149	1615	GO:0090734
query_1	TRUE	0.0355352976116507	56	7448	32	0.00429645542427497	0.571428571428571	GO:0043073	GO:CC	germ cell nucleus	19149	1814	GO:0005634
query_1	TRUE	0.0391901308298238	11	7448	9	0.00120837808807734	0.818181818181818	GO:0005767	GO:CC	secondary lysosome	19149	322	GO:0005764
query_1	TRUE	0.0391901308298238	11	7448	9	0.00120837808807734	0.818181818181818	GO:0120212	GO:CC	sperm head-tail coupling apparatus	19149	3417	GO:0110165
query_1	TRUE	0.0398445618778648	67	7448	37	0.00496777658431794	0.552238805970149	GO:0070062	GO:CC	extracellular exosome	19149	2353	GO:0005615;GO:1903561
query_1	TRUE	0.0410756124960796	209	7448	100	0.0134264232008593	0.478468899521531	GO:0045121	GO:CC	membrane raft	19149	2092	GO:0098857
query_1	TRUE	0.0413640242311166	22	7448	15	0.00201396348012889	0.681818181818182	GO:0035371	GO:CC	microtubule plus-end	19149	1576	GO:1990752
query_1	TRUE	0.0413640242311166	22	7448	15	0.00201396348012889	0.681818181818182	GO:0031941	GO:CC	filamentous actin	19149	1183	GO:0005884;GO:0032991
query_1	TRUE	0.0413640242311166	22	7448	15	0.00201396348012889	0.681818181818182	GO:0030057	GO:CC	desmosome	19149	847	GO:0005911
query_1	TRUE	0.0413640242311166	22	7448	15	0.00201396348012889	0.681818181818182	GO:0031672	GO:CC	A band	19149	1158	GO:0030017;GO:0110165
query_1	TRUE	0.0415273982887863	44	7448	26	0.00349087003222342	0.590909090909091	GO:0009295	GO:CC	nucleoid	19149	505	GO:0110165
query_1	TRUE	0.0415273982887863	44	7448	26	0.00349087003222342	0.590909090909091	GO:0042645	GO:CC	mitochondrial nucleoid	19149	1782	GO:0005759;GO:0009295;GO:0043232
query_1	TRUE	0.0429001945565852	24	7448	16	0.00214822771213749	0.666666666666667	GO:0001533	GO:CC	cornified envelope	19149	141	GO:0005886
query_1	TRUE	0.0432650107579229	40	7448	24	0.00322234156820623	0.6	GO:0016529	GO:CC	sarcoplasmic reticulum	19149	732	GO:0005783;GO:0016528
query_1	TRUE	0.043958137770375	26	7448	17	0.00228249194414608	0.653846153846154	GO:0005942	GO:CC	phosphatidylinositol 3-kinase complex	19149	449	GO:0019898;GO:0061695;GO:0098796
query_1	TRUE	0.0447249723116497	287	7448	133	0.0178571428571429	0.463414634146341	GO:0031252	GO:CC	cell leading edge	19149	1046	GO:0110165
query_1	TRUE	0.0447249723116497	34	7448	21	0.00281954887218045	0.617647058823529	GO:0044304	GO:CC	main axon	19149	2019	GO:0030424;GO:0110165
query_1	TRUE	0.0450352074807705	59	7448	33	0.00443071965628357	0.559322033898305	GO:0030667	GO:CC	secretory granule membrane	19149	930	GO:0030141;GO:0030659;GO:0098588
query_1	TRUE	0.0454526123094624	105	7448	54	0.00725026852846402	0.514285714285714	GO:0042579	GO:CC	microbody	19149	1758	GO:0005737;GO:0043231
query_1	TRUE	0.0454526123094624	210	7448	100	0.0134264232008593	0.476190476190476	GO:0098857	GO:CC	membrane microdomain	19149	3219	GO:0016020
query_1	TRUE	0.0454526123094624	105	7448	54	0.00725026852846402	0.514285714285714	GO:0005777	GO:CC	peroxisome	19149	331	GO:0042579
query_1	TRUE	0.0460591637714806	13	7448	10	0.00134264232008593	0.769230769230769	GO:0072687	GO:CC	meiotic spindle	19149	2752	GO:0005819
query_1	TRUE	0.0460591637714806	13	7448	10	0.00134264232008593	0.769230769230769	GO:0005614	GO:CC	interstitial matrix	19149	226	GO:0062023
query_1	TRUE	0.0460591637714806	13	7448	10	0.00134264232008593	0.769230769230769	GO:0031430	GO:CC	M band	19149	1088	GO:0031672;GO:0110165
query_1	TRUE	0.0473133834281674	70	7448	38	0.00510204081632653	0.542857142857143	GO:0098982	GO:CC	GABA-ergic synapse	19149	3250	GO:0045202
query_1	TRUE	0.0482917794461451	81	7448	43	0.0057733619763695	0.530864197530864	GO:0043230	GO:CC	extracellular organelle	19149	1844	GO:0005576;GO:0043226
query_1	TRUE	0.0482917794461451	81	7448	43	0.0057733619763695	0.530864197530864	GO:0065010	GO:CC	extracellular membrane-bounded organelle	19149	2333	GO:0043227;GO:0043230
query_1	TRUE	1.9023091707908e-40	5727	6497	2754	0.423887948283823	0.480880041906757	GO:0005515	GO:MF	protein binding	15901	1462	GO:0005488
query_1	TRUE	7.73176919633255e-36	5277	6497	2538	0.390641834692935	0.480955088118249	GO:0043167	GO:MF	ion binding	15901	5224	GO:0036094
query_1	TRUE	1.49689323429368e-35	5466	6497	2616	0.402647375711867	0.478594950603732	GO:0036094	GO:MF	small molecule binding	15901	4911	GO:0005488
query_1	TRUE	4.6321036568787e-26	1369	6497	755	0.116207480375558	0.551497443389335	GO:0032559	GO:MF	adenyl ribonucleotide binding	15901	4212	GO:0030554;GO:0032555
query_1	TRUE	7.44057257191217e-26	1452	6497	793	0.122056333692473	0.546143250688705	GO:0030554	GO:MF	adenyl nucleotide binding	15901	3707	GO:0017076
query_1	TRUE	8.74787289607123e-25	1340	6497	736	0.1132830537171	0.549253731343284	GO:0005524	GO:MF	ATP binding	15901	1470	GO:0032559;GO:0035639
query_1	TRUE	5.90586974184621e-21	11880	6497	5121	0.788209943050639	0.431060606060606	GO:0005488	GO:MF	binding	15901	1450	GO:0003674
query_1	TRUE	8.48072943131917e-21	2229	6497	1126	0.173310758811759	0.505159264244056	GO:0097367	GO:MF	carbohydrate derivative binding	15901	8439	GO:0005488
query_1	TRUE	1.3804919738977e-20	3303	6497	1599	0.246113590888102	0.484105358764759	GO:0046872	GO:MF	metal ion binding	15901	5702	GO:0043169
query_1	TRUE	2.28968391222697e-20	6522	6497	2964	0.456210558719409	0.454461821527139	GO:0003824	GO:MF	catalytic activity	15901	356	GO:0003674
query_1	TRUE	4.36861375681621e-20	3396	6497	1636	0.251808527012467	0.481743227326266	GO:0043169	GO:MF	cation binding	15901	5226	GO:0043167
query_1	TRUE	8.853014272543e-20	2395	6497	1194	0.183777127905187	0.498538622129436	GO:0043168	GO:MF	anion binding	15901	5225	GO:0043167
query_1	TRUE	1.11865942127209e-19	248	6497	176	0.0270894258888718	0.709677419354839	GO:0120543	GO:MF	macromolecular conformation isomerase activity	15901	9242	GO:0016853
query_1	TRUE	1.49893937981954e-19	2302	6497	1151	0.177158688625519	0.5	GO:1901363	GO:MF	heterocyclic compound binding	15901	9876	GO:0036094
query_1	TRUE	2.99450553449782e-18	1949	6497	986	0.151762351854702	0.505900461775269	GO:0032553	GO:MF	ribonucleotide binding	15901	4206	GO:0000166;GO:0097367
query_1	TRUE	5.7402084748493e-18	2196	6497	1095	0.168539325842697	0.498633879781421	GO:1901265	GO:MF	nucleoside phosphate binding	15901	9873	GO:0005488
query_1	TRUE	7.91075282086539e-18	2978	6497	1439	0.221486840080037	0.483210208193418	GO:0016787	GO:MF	hydrolase activity	15901	2918	GO:0003824
query_1	TRUE	9.05873874377184e-18	2020	6497	1015	0.156225950438664	0.502475247524752	GO:0017076	GO:MF	purine nucleotide binding	15901	3071	GO:0000166
query_1	TRUE	9.80212885498793e-18	1936	6497	977	0.150377097121748	0.504648760330578	GO:0032555	GO:MF	purine ribonucleotide binding	15901	4208	GO:0017076;GO:0032553
query_1	TRUE	3.61848841305497e-17	2180	6497	1083	0.166692319532092	0.496788990825688	GO:0000166	GO:MF	nucleotide binding	15901	31	GO:1901265;GO:1901363
query_1	TRUE	6.9717725878968e-17	1884	6497	949	0.146067415730337	0.503715498938429	GO:0035639	GO:MF	purine ribonucleoside triphosphate binding	15901	4867	GO:0043168;GO:1901265;GO:1901363
query_1	TRUE	2.09397659127239e-16	578	6497	339	0.0521779282745883	0.586505190311419	GO:0140657	GO:MF	ATP-dependent activity	15901	9453	GO:0003674
query_1	TRUE	1.79174679388421e-14	425	6497	257	0.0395567184854548	0.604705882352941	GO:0030695	GO:MF	GTPase regulator activity	15901	3749	GO:0003924;GO:0060589
query_1	TRUE	1.79174679388421e-14	425	6497	257	0.0395567184854548	0.604705882352941	GO:0060589	GO:MF	nucleoside-triphosphatase regulator activity	15901	7760	GO:0017111;GO:0030234
query_1	TRUE	5.1014307694789e-13	570	6497	324	0.0498691703863322	0.568421052631579	GO:0140640	GO:MF	catalytic activity, acting on a nucleic acid	15901	9450	GO:0003824
query_1	TRUE	2.71389376305723e-12	594	6497	333	0.0512544251192858	0.560606060606061	GO:0005509	GO:MF	calcium ion binding	15901	1461	GO:0046872
query_1	TRUE	4.60705910103566e-11	816	6497	433	0.0666461443743266	0.530637254901961	GO:0008092	GO:MF	cytoskeletal protein binding	15901	1514	GO:0005515
query_1	TRUE	1.3073841228202e-10	102	6497	77	0.0118516238263814	0.754901960784314	GO:0003774	GO:MF	cytoskeletal motor activity	15901	346	GO:0003674
query_1	TRUE	1.3073841228202e-10	384	6497	225	0.0346313683238418	0.5859375	GO:0016853	GO:MF	isomerase activity	15901	2970	GO:0003824
query_1	TRUE	1.54849932113938e-10	2630	6497	1237	0.190395567184855	0.470342205323194	GO:0140096	GO:MF	catalytic activity, acting on a protein	15901	9292	GO:0003824
query_1	TRUE	8.32800542378432e-10	106	6497	78	0.0120055410189318	0.735849056603774	GO:0120544	GO:MF	polypeptide conformation or assembly isomerase activity	15901	9243	GO:0120543
query_1	TRUE	1.01657388424852e-09	142	6497	98	0.01508388486994	0.690140845070423	GO:0120545	GO:MF	nucleic acid conformation isomerase activity	15901	9244	GO:0120543
query_1	TRUE	1.5155947194245e-09	216	6497	137	0.0210866553794059	0.634259259259259	GO:0005096	GO:MF	GTPase activator activity	15901	1247	GO:0003924;GO:0008047;GO:0030695
query_1	TRUE	2.61258475122268e-09	62	6497	51	0.0078497768200708	0.82258064516129	GO:0003777	GO:MF	microtubule motor activity	15901	347	GO:0003774;GO:0120544;GO:0140657
query_1	TRUE	2.97953546909433e-09	235	6497	146	0.0224719101123595	0.621276595744681	GO:0140097	GO:MF	catalytic activity, acting on DNA	15901	9293	GO:0140640
query_1	TRUE	3.39626164559609e-09	1637	6497	793	0.122056333692473	0.484422724496029	GO:0019899	GO:MF	enzyme binding	15901	3492	GO:0005515
query_1	TRUE	5.29711064040025e-09	132	6497	91	0.0140064645220871	0.689393939393939	GO:0004386	GO:MF	helicase activity	15901	720	GO:0120545;GO:0140640;GO:0140657
query_1	TRUE	5.75202566605234e-09	659	6497	350	0.0538710173926428	0.531107738998483	GO:0008289	GO:MF	lipid binding	15901	1613	GO:0005488
query_1	TRUE	9.5988430603498e-09	922	6497	470	0.0723410804986917	0.509761388286334	GO:0016301	GO:MF	kinase activity	15901	2705	GO:0016772
query_1	TRUE	1.47529511128093e-08	403	6497	227	0.0349392027089426	0.563275434243176	GO:0005543	GO:MF	phospholipid binding	15901	1480	GO:0008289
query_1	TRUE	3.48383352244352e-08	477	6497	261	0.0401723872556565	0.547169811320755	GO:0046873	GO:MF	metal ion transmembrane transporter activity	15901	5703	GO:0008324;GO:0022890
query_1	TRUE	6.52337393224453e-08	116	6497	80	0.0123133754040326	0.689655172413793	GO:0008094	GO:MF	ATP-dependent activity, acting on DNA	15901	1516	GO:0140097;GO:0140657
query_1	TRUE	6.79032948276985e-08	851	6497	433	0.0666461443743266	0.508813160987074	GO:0016773	GO:MF	phosphotransferase activity, alcohol group as acceptor	15901	2906	GO:0016772
query_1	TRUE	3.52764066772095e-07	1073	6497	529	0.0814221948591658	0.493010251630941	GO:0016772	GO:MF	transferase activity, transferring phosphorus-containing groups	15901	2905	GO:0016740
query_1	TRUE	5.06739945841368e-07	216	6497	130	0.020009235031553	0.601851851851852	GO:0005085	GO:MF	guanyl-nucleotide exchange factor activity	15901	1241	GO:0005525;GO:0019003;GO:0030695
query_1	TRUE	5.6833125240925e-07	324	6497	183	0.0281668462367246	0.564814814814815	GO:0016887	GO:MF	ATP hydrolysis activity	15901	2998	GO:0017111;GO:0140657
query_1	TRUE	5.85739265429605e-07	1025	6497	506	0.0778820994305064	0.493658536585366	GO:0017111	GO:MF	ribonucleoside triphosphate phosphatase activity	15901	3086	GO:0016462
query_1	TRUE	7.74402448872934e-07	1085	6497	532	0.081883946436817	0.490322580645161	GO:0016818	GO:MF	hydrolase activity, acting on acid anhydrides, in phosphorus-containing anhydrides	15901	2941	GO:0016817
query_1	TRUE	8.92152024989915e-07	1086	6497	532	0.081883946436817	0.489871086556169	GO:0016817	GO:MF	hydrolase activity, acting on acid anhydrides	15901	2940	GO:0016787
query_1	TRUE	9.43128829186841e-07	355	6497	197	0.0303216869324304	0.554929577464789	GO:0003779	GO:MF	actin binding	15901	348	GO:0008092
query_1	TRUE	1.08429721359904e-06	2399	6497	1104	0.16992458057565	0.460191746561067	GO:0016740	GO:MF	transferase activity	15901	2879	GO:0003824
query_1	TRUE	1.65415777048321e-06	1079	6497	527	0.081114360474065	0.488415199258573	GO:0016462	GO:MF	pyrophosphatase activity	15901	2748	GO:0016818
query_1	TRUE	4.26276569398702e-06	737	6497	371	0.0571032784362013	0.503392130257802	GO:0004672	GO:MF	protein kinase activity	15901	947	GO:0016301;GO:0016773;GO:0140096
query_1	TRUE	8.9114769123195e-06	801	6497	398	0.0612590426350623	0.496878901373283	GO:0016788	GO:MF	hydrolase activity, acting on ester bonds	15901	2919	GO:0016787
query_1	TRUE	1.26400228361105e-05	371	6497	200	0.0307834385100816	0.539083557951482	GO:0005261	GO:MF	monoatomic cation channel activity	15901	1355	GO:0005216;GO:0008324
query_1	TRUE	1.27174172387765e-05	36	6497	30	0.00461751577651224	0.833333333333333	GO:0140658	GO:MF	ATP-dependent chromatin remodeler activity	15901	9454	GO:0008094
query_1	TRUE	1.43887106885812e-05	244	6497	139	0.0213944897645067	0.569672131147541	GO:0008017	GO:MF	microtubule binding	15901	1493	GO:0015631
query_1	TRUE	2.15064014668124e-05	235	6497	134	0.0206249038017547	0.570212765957447	GO:0035091	GO:MF	phosphatidylinositol binding	15901	4788	GO:0005543
query_1	TRUE	2.27033862186318e-05	634	6497	320	0.0492535016161305	0.504731861198738	GO:0008324	GO:MF	monoatomic cation transmembrane transporter activity	15901	1627	GO:0015075
query_1	TRUE	3.49257038020656e-05	16	6497	16	0.00246267508080653	1	GO:0008569	GO:MF	minus-end-directed microtubule motor activity	15901	1764	GO:0003777
query_1	TRUE	3.99648976792811e-05	235	6497	133	0.0204709866092042	0.565957446808511	GO:0031267	GO:MF	small GTPase binding	15901	3862	GO:0051020
query_1	TRUE	4.14941171847433e-05	753	6497	372	0.0572571956287517	0.49402390438247	GO:0015075	GO:MF	monoatomic ion transmembrane transporter activity	15901	2249	GO:0022857
query_1	TRUE	4.14941171847433e-05	1532	6497	715	0.110050792673542	0.466710182767624	GO:0042802	GO:MF	identical protein binding	15901	5147	GO:0005515
query_1	TRUE	8.25974775412732e-05	330	6497	177	0.0272433430814222	0.536363636363636	GO:0015631	GO:MF	tubulin binding	15901	2598	GO:0008092
query_1	TRUE	0.000109572432706635	478	6497	245	0.0377097121748499	0.51255230125523	GO:0005216	GO:MF	monoatomic ion channel activity	15901	1326	GO:0015075;GO:0015267
query_1	TRUE	0.000124018853828403	163	6497	96	0.0147760504848392	0.588957055214724	GO:0140993	GO:MF	histone modifying activity	15901	9646	GO:0140096
query_1	TRUE	0.000128117012311312	525	6497	266	0.0409419732184085	0.506666666666667	GO:0022803	GO:MF	passive transmembrane transporter activity	15901	3528	GO:0022857
query_1	TRUE	0.000128117012311312	525	6497	266	0.0409419732184085	0.506666666666667	GO:0015267	GO:MF	channel activity	15901	2395	GO:0022803
query_1	TRUE	0.000134966661135214	1228	6497	578	0.0889641372941358	0.470684039087948	GO:0005215	GO:MF	transporter activity	15901	1325	GO:0003674
query_1	TRUE	0.000141379486516421	1080	6497	513	0.0789595197783592	0.475	GO:0030234	GO:MF	enzyme regulator activity	15901	3618	GO:0003824;GO:0098772
query_1	TRUE	0.000154278671829024	915	6497	440	0.0677235647221795	0.480874316939891	GO:0044877	GO:MF	protein-containing complex binding	15901	5529	GO:0005488
query_1	TRUE	0.000164433524413744	259	6497	142	0.0218562413421579	0.548262548262548	GO:0051020	GO:MF	GTPase binding	15901	7372	GO:0019899
query_1	TRUE	0.000223229066313155	210	6497	118	0.0181622287209481	0.561904761904762	GO:0042393	GO:MF	histone binding	15901	5113	GO:0005515
query_1	TRUE	0.000267091752965621	459	6497	234	0.0360166230567954	0.509803921568627	GO:0008047	GO:MF	enzyme activator activity	15901	1502	GO:0003824;GO:0030234;GO:0140677
query_1	TRUE	0.000312875392884184	349	6497	183	0.0281668462367246	0.524355300859599	GO:0140098	GO:MF	catalytic activity, acting on RNA	15901	9294	GO:0140640
query_1	TRUE	0.000406470897403026	233	6497	128	0.0197014006464522	0.549356223175966	GO:0050839	GO:MF	cell adhesion molecule binding	15901	7357	GO:0005515
query_1	TRUE	0.000408183950168292	594	6497	294	0.0452516546098199	0.494949494949495	GO:0022890	GO:MF	inorganic cation transmembrane transporter activity	15901	3575	GO:0015318
query_1	TRUE	0.000419681498146417	510	6497	256	0.0394028012929044	0.501960784313725	GO:0003682	GO:MF	chromatin binding	15901	316	GO:0005488
query_1	TRUE	0.000506337222975878	304	6497	161	0.0247806680006157	0.529605263157895	GO:0022836	GO:MF	gated channel activity	15901	3541	GO:0015267
query_1	TRUE	0.00051743728357627	184	6497	104	0.0160073880252424	0.565217391304348	GO:0004518	GO:MF	nuclease activity	15901	824	GO:0016788
query_1	TRUE	0.000526036444495446	209	6497	116	0.0178543943358473	0.555023923444976	GO:0008237	GO:MF	metallopeptidase activity	15901	1587	GO:0008233
query_1	TRUE	0.000532373402392554	1149	6497	538	0.0828074495921194	0.468233246301131	GO:0022857	GO:MF	transmembrane transporter activity	15901	3555	GO:0005215
query_1	TRUE	0.000555978264274499	706	6497	343	0.0527935970447899	0.485835694050992	GO:0015318	GO:MF	inorganic molecular entity transmembrane transporter activity	15901	2425	GO:0022857
query_1	TRUE	0.00105421481014136	125	6497	74	0.0113898722487302	0.592	GO:0099094	GO:MF	ligand-gated monoatomic cation channel activity	15901	8540	GO:0005261;GO:0015276
query_1	TRUE	0.00126462097821972	21	6497	18	0.00277050946590734	0.857142857142857	GO:0051393	GO:MF	alpha-actinin binding	15901	7414	GO:0042805
query_1	TRUE	0.00155124880014693	26	6497	21	0.00323226104355857	0.807692307692308	GO:0140566	GO:MF	histone reader activity	15901	9422	GO:0140463
query_1	TRUE	0.0018454891676356	178	6497	99	0.0152378020624904	0.556179775280899	GO:0051015	GO:MF	actin filament binding	15901	7369	GO:0003779;GO:0044877
query_1	TRUE	0.00202770636270563	1423	6497	651	0.100200092350316	0.457484188334505	GO:0043565	GO:MF	sequence-specific DNA binding	15901	5280	GO:0003677
query_1	TRUE	0.00220461732560425	103	6497	62	0.00954286593812529	0.601941747572815	GO:0016922	GO:MF	nuclear receptor binding	15901	3019	GO:0061629
query_1	TRUE	0.0026511111354761	142	6497	81	0.012467292596583	0.570422535211268	GO:0005267	GO:MF	potassium channel activity	15901	1357	GO:0005261;GO:0015079
query_1	TRUE	0.00298206283297783	59	6497	39	0.00600277050946591	0.661016949152542	GO:0005201	GO:MF	extracellular matrix structural constituent	15901	1321	GO:0005198
query_1	TRUE	0.00301412262184214	689	6497	330	0.0507926735416346	0.478955007256894	GO:0008270	GO:MF	zinc ion binding	15901	1607	GO:0046914
query_1	TRUE	0.00310526049731203	180	6497	99	0.0152378020624904	0.55	GO:0005539	GO:MF	glycosaminoglycan binding	15901	1477	GO:0097367
query_1	TRUE	0.00383910077357928	52	6497	35	0.00538710173926428	0.673076923076923	GO:0050840	GO:MF	extracellular matrix binding	15901	7358	GO:0005488
query_1	TRUE	0.00387659339288133	27	6497	21	0.00323226104355857	0.777777777777778	GO:0051959	GO:MF	dynein light intermediate chain binding	15901	7499	GO:0005515
query_1	TRUE	0.00416571077451187	245	6497	129	0.0198553178390026	0.526530612244898	GO:0015291	GO:MF	secondary active transmembrane transporter activity	15901	2408	GO:0022804
query_1	TRUE	0.00418864131915116	177	6497	97	0.0149299676773896	0.548022598870056	GO:0015079	GO:MF	potassium ion transmembrane transporter activity	15901	2251	GO:0046873
query_1	TRUE	0.00504474445881484	62	6497	40	0.00615668770201631	0.645161290322581	GO:0008186	GO:MF	ATP-dependent activity, acting on RNA	15901	1567	GO:0140657
query_1	TRUE	0.00532027612194016	24	6497	19	0.00292442665845775	0.791666666666667	GO:0141052	GO:MF	histone H3 demethylase activity	15901	9667	GO:0032452
query_1	TRUE	0.00590280429649457	440	6497	217	0.0334000307834385	0.493181818181818	GO:0008134	GO:MF	transcription factor binding	15901	1541	GO:0005515
query_1	TRUE	0.0063214041674342	143	6497	80	0.0123133754040326	0.559440559440559	GO:0016298	GO:MF	lipase activity	15901	2703	GO:0016788
query_1	TRUE	0.00640963712309945	374	6497	187	0.0287825150069263	0.5	GO:0022804	GO:MF	active transmembrane transporter activity	15901	3529	GO:0022857
query_1	TRUE	0.00681794856265658	26	6497	20	0.00307834385100816	0.769230769230769	GO:0140457	GO:MF	protein demethylase activity	15901	9395	GO:0032451;GO:0140096
query_1	TRUE	0.00681794856265658	26	6497	20	0.00307834385100816	0.769230769230769	GO:0032452	GO:MF	histone demethylase activity	15901	4193	GO:0140457;GO:0140993
query_1	TRUE	0.00690449458754112	57	6497	37	0.00569493612436509	0.649122807017544	GO:1901682	GO:MF	sulfur compound transmembrane transporter activity	15901	9895	GO:0022857
query_1	TRUE	0.00719502375953454	127	6497	72	0.0110820378636294	0.566929133858268	GO:0004222	GO:MF	metalloendopeptidase activity	15901	640	GO:0004175;GO:0008237
query_1	TRUE	0.00740825836199203	61	6497	39	0.00600277050946591	0.639344262295082	GO:0005272	GO:MF	sodium channel activity	15901	1358	GO:0005261;GO:0015081
query_1	TRUE	0.00763840640182827	246	6497	128	0.0197014006464522	0.520325203252033	GO:0008514	GO:MF	organic anion transmembrane transporter activity	15901	1738	GO:0022857
query_1	TRUE	0.00783686666727463	35	6497	25	0.0038479298137602	0.714285714285714	GO:0032451	GO:MF	demethylase activity	15901	4192	GO:0003824
query_1	TRUE	0.007991190255662	111	6497	64	0.0098507003232261	0.576576576576577	GO:0004620	GO:MF	phospholipase activity	15901	905	GO:0016298
query_1	TRUE	0.00862926037191669	508	6497	246	0.0378636293674003	0.484251968503937	GO:0004674	GO:MF	protein serine/threonine kinase activity	15901	949	GO:0004672
query_1	TRUE	0.00867865931317221	37	6497	26	0.00400184700631061	0.702702702702703	GO:0032266	GO:MF	phosphatidylinositol-3-phosphate binding	15901	4168	GO:1901981
query_1	TRUE	0.00867865931317221	37	6497	26	0.00400184700631061	0.702702702702703	GO:0004520	GO:MF	DNA endonuclease activity	15901	826	GO:0004519;GO:0004536
query_1	TRUE	0.00889335178605484	174	6497	94	0.0144682160997383	0.540229885057471	GO:0015081	GO:MF	sodium ion transmembrane transporter activity	15901	2253	GO:0046873
query_1	TRUE	0.00923451521651839	1599	6497	718	0.110512544251193	0.449030644152595	GO:0140110	GO:MF	transcription regulator activity	15901	9303	GO:0003674
query_1	TRUE	0.00932953024539956	187	6497	100	0.0153917192550408	0.53475935828877	GO:0008234	GO:MF	cysteine-type peptidase activity	15901	1584	GO:0008233
query_1	TRUE	0.00946519301999275	30	6497	22	0.00338617823610897	0.733333333333333	GO:0000146	GO:MF	microfilament motor activity	15901	26	GO:0003774;GO:0120544;GO:0140657
query_1	TRUE	0.00991556031212821	56	6497	36	0.00554101893181468	0.642857142857143	GO:0003684	GO:MF	damaged DNA binding	15901	317	GO:0003677
query_1	TRUE	0.0103568197536415	15	6497	13	0.0020009235031553	0.866666666666667	GO:0042800	GO:MF	histone H3K4 methyltransferase activity	15901	5146	GO:0016279;GO:0140938
query_1	TRUE	0.0103568197536415	60	6497	38	0.0058488533169155	0.633333333333333	GO:0008173	GO:MF	RNA methyltransferase activity	15901	1560	GO:0008168;GO:0140098
query_1	TRUE	0.0103568197536415	60	6497	38	0.0058488533169155	0.633333333333333	GO:0003724	GO:MF	RNA helicase activity	15901	334	GO:0004386;GO:0008186;GO:0140098
query_1	TRUE	0.0103568197536415	1688	6497	755	0.116207480375558	0.447274881516588	GO:0098772	GO:MF	molecular function regulator activity	15901	8521	GO:0003674
query_1	TRUE	0.010428165443836	108	6497	62	0.00954286593812529	0.574074074074074	GO:0032182	GO:MF	ubiquitin-like protein binding	15901	4162	GO:0005515
query_1	TRUE	0.0112110477056444	12	6497	11	0.00169308911805449	0.916666666666667	GO:0017154	GO:MF	semaphorin receptor activity	15901	3102	GO:0004888
query_1	TRUE	0.011632765994297	169	6497	91	0.0140064645220871	0.538461538461538	GO:0005342	GO:MF	organic acid transmembrane transporter activity	15901	1396	GO:0022857
query_1	TRUE	0.0127171350758508	195	6497	103	0.015853470832692	0.528205128205128	GO:0016829	GO:MF	lyase activity	15901	2950	GO:0003824
query_1	TRUE	0.0141034248795849	136	6497	75	0.0115437894412806	0.551470588235294	GO:0022843	GO:MF	voltage-gated monoatomic cation channel activity	15901	3546	GO:0005244;GO:0005261
query_1	TRUE	0.0152265691922217	168	6497	90	0.0138525473295367	0.535714285714286	GO:0046943	GO:MF	carboxylic acid transmembrane transporter activity	15901	5727	GO:0005342;GO:0008514
query_1	TRUE	0.016890504458725	75	6497	45	0.00692627366476835	0.6	GO:0004527	GO:MF	exonuclease activity	15901	832	GO:0004518
query_1	TRUE	0.0174005590065225	190	6497	100	0.0153917192550408	0.526315789473684	GO:1901681	GO:MF	sulfur compound binding	15901	9894	GO:0005488
query_1	TRUE	0.0182116669319569	201	6497	105	0.0161613052177928	0.522388059701492	GO:0016741	GO:MF	transferase activity, transferring one-carbon groups	15901	2880	GO:0016740
query_1	TRUE	0.0190911212205578	46	6497	30	0.00461751577651224	0.652173913043478	GO:0051018	GO:MF	protein kinase A binding	15901	7370	GO:0005515
query_1	TRUE	0.0190911212205578	133	6497	73	0.0112359550561798	0.548872180451128	GO:0052689	GO:MF	carboxylic ester hydrolase activity	15901	7577	GO:0016788
query_1	TRUE	0.0195711316667157	148	6497	80	0.0123133754040326	0.540540540540541	GO:0015085	GO:MF	calcium ion transmembrane transporter activity	15901	2255	GO:0046873
query_1	TRUE	0.0195711316667157	8	6497	8	0.00123133754040326	1	GO:0019534	GO:MF	toxin transmembrane transporter activity	15901	3430	GO:0022857
query_1	TRUE	0.0195711316667157	33	6497	23	0.00354009542865938	0.696969696969697	GO:0042162	GO:MF	telomeric DNA binding	15901	5078	GO:0043565
query_1	TRUE	0.0195711316667157	14	6497	12	0.00184700631060489	0.857142857142857	GO:0030228	GO:MF	lipoprotein particle receptor activity	15901	3615	GO:0038024
query_1	TRUE	0.0195711316667157	8	6497	8	0.00123133754040326	1	GO:0003810	GO:MF	protein-glutamine gamma-glutamyltransferase activity	15901	354	GO:0016755;GO:0140096
query_1	TRUE	0.0195711316667157	8	6497	8	0.00123133754040326	1	GO:0090599	GO:MF	alpha-glucosidase activity	15901	8370	GO:0015926
query_1	TRUE	0.0196979213078215	178	6497	94	0.0144682160997383	0.528089887640449	GO:0022834	GO:MF	ligand-gated channel activity	15901	3539	GO:0022836
query_1	TRUE	0.0196979213078215	178	6497	94	0.0144682160997383	0.528089887640449	GO:0015276	GO:MF	ligand-gated monoatomic ion channel activity	15901	2401	GO:0005216;GO:0022834
query_1	TRUE	0.0196979213078215	146	6497	79	0.0121594582114822	0.541095890410959	GO:1901981	GO:MF	phosphatidylinositol phosphate binding	15901	9902	GO:0035091
query_1	TRUE	0.0199882232780345	161	6497	86	0.0132368785593351	0.53416149068323	GO:0022832	GO:MF	voltage-gated channel activity	15901	3538	GO:0022836
query_1	TRUE	0.0199882232780345	191	6497	100	0.0153917192550408	0.523560209424084	GO:0008168	GO:MF	methyltransferase activity	15901	1555	GO:0016741
query_1	TRUE	0.0203902907084781	779	6497	361	0.0555641065106972	0.463414634146341	GO:0030674	GO:MF	protein-macromolecule adaptor activity	15901	3748	GO:0060090
query_1	TRUE	0.0203902907084781	159	6497	85	0.0130829613667847	0.534591194968553	GO:0005244	GO:MF	voltage-gated monoatomic ion channel activity	15901	1343	GO:0005216;GO:0022832
query_1	TRUE	0.0209707731652693	26	6497	19	0.00292442665845775	0.730769230769231	GO:0099604	GO:MF	ligand-gated calcium channel activity	15901	8575	GO:0005262;GO:0099094
query_1	TRUE	0.0209707731652693	58	6497	36	0.00554101893181468	0.620689655172414	GO:0004536	GO:MF	DNA nuclease activity	15901	841	GO:0004518;GO:0140097
query_1	TRUE	0.0210531748362627	11	6497	10	0.00153917192550408	0.909090909090909	GO:0140996	GO:MF	histone H3 kinase activity	15901	9649	GO:0035173
query_1	TRUE	0.0217103147965104	610	6497	287	0.0441742342619671	0.470491803278689	GO:0019900	GO:MF	kinase binding	15901	3493	GO:0019899
query_1	TRUE	0.0220958387665477	368	6497	180	0.0277050946590734	0.489130434782609	GO:0140297	GO:MF	DNA-binding transcription factor binding	15901	9334	GO:0008134
query_1	TRUE	0.0222102912584009	2155	6497	947	0.145759581345236	0.439443155452436	GO:0003677	GO:MF	DNA binding	15901	312	GO:0003676
query_1	TRUE	0.0226249169932513	815	6497	376	0.0578728643989534	0.461349693251534	GO:0008233	GO:MF	peptidase activity	15901	1583	GO:0016787;GO:0140096
query_1	TRUE	0.0234335668363358	1398	6497	626	0.0963521625365553	0.447782546494993	GO:0003690	GO:MF	double-stranded DNA binding	15901	320	GO:0003677
query_1	TRUE	0.0245859435982053	21	6497	16	0.00246267508080653	0.761904761904762	GO:0004115	GO:MF	3',5'-cyclic-AMP phosphodiesterase activity	15901	580	GO:0004114
query_1	TRUE	0.0245859435982053	160	6497	85	0.0130829613667847	0.53125	GO:0033218	GO:MF	amide binding	15901	4262	GO:0005488
query_1	TRUE	0.0264998654262529	16	6497	13	0.0020009235031553	0.8125	GO:0004198	GO:MF	calcium-dependent cysteine-type endopeptidase activity	15901	639	GO:0004197
query_1	TRUE	0.0269672798342168	276	6497	138	0.0212405725719563	0.5	GO:0061629	GO:MF	RNA polymerase II-specific DNA-binding transcription factor binding	15901	7797	GO:0140297
query_1	TRUE	0.0278792455610048	49	6497	31	0.00477143296906264	0.63265306122449	GO:0001727	GO:MF	lipid kinase activity	15901	228	GO:0016301
query_1	TRUE	0.0294363437081899	131	6497	71	0.010928120671079	0.541984732824427	GO:0005262	GO:MF	calcium channel activity	15901	1356	GO:0005261;GO:0015085
query_1	TRUE	0.0294801515733395	23	6497	17	0.00261659227335693	0.739130434782609	GO:0005540	GO:MF	hyaluronic acid binding	15901	1478	GO:0005539
query_1	TRUE	0.0336188584168232	36	6497	24	0.00369401262120979	0.666666666666667	GO:0140463	GO:MF	chromatin-protein adaptor activity	15901	9396	GO:0030674
query_1	TRUE	0.0343633582591851	1326	6497	593	0.0912728951823919	0.447209653092006	GO:1990837	GO:MF	sequence-specific double-stranded DNA binding	15901	10110	GO:0003690;GO:0043565
query_1	TRUE	0.0353833776101444	38	6497	25	0.0038479298137602	0.657894736842105	GO:0001222	GO:MF	transcription corepressor binding	15901	172	GO:0001221
query_1	TRUE	0.0376196241469892	113	6497	62	0.00954286593812529	0.548672566371681	GO:0005178	GO:MF	integrin binding	15901	1312	GO:0005102;GO:0044877;GO:0050839
query_1	TRUE	0.0388536742469528	27	6497	19	0.00292442665845775	0.703703703703704	GO:0005217	GO:MF	intracellularly ligand-gated monoatomic ion channel activity	15901	1327	GO:0015276
query_1	TRUE	0.0398935587433439	7	6497	7	0.00107742034785286	1	GO:0015431	GO:MF	ABC-type glutathione S-conjugate transporter activity	15901	2489	GO:0140359;GO:1901682
query_1	TRUE	0.041159342748337	76	6497	44	0.00677235647221795	0.578947368421053	GO:0016835	GO:MF	carbon-oxygen lyase activity	15901	2955	GO:0016829
query_1	TRUE	0.0424534843510045	154	6497	81	0.012467292596583	0.525974025974026	GO:0140030	GO:MF	modification-dependent protein binding	15901	9261	GO:0005515
query_1	TRUE	0.0424534843510045	20	6497	15	0.00230875788825612	0.75	GO:0140033	GO:MF	acetylation-dependent protein binding	15901	9264	GO:0140030
query_1	TRUE	0.0424534843510045	52	6497	32	0.00492535016161305	0.615384615384615	GO:0008408	GO:MF	3'-5' exonuclease activity	15901	1659	GO:0004527
query_1	TRUE	0.0427560433504423	60	6497	36	0.00554101893181468	0.6	GO:0008235	GO:MF	metalloexopeptidase activity	15901	1585	GO:0008237;GO:0008238
query_1	TRUE	0.0427560433504423	58	6497	35	0.00538710173926428	0.603448275862069	GO:0005518	GO:MF	collagen binding	15901	1464	GO:0044877
query_1	TRUE	0.0454045486003466	31	6497	21	0.00323226104355857	0.67741935483871	GO:0045505	GO:MF	dynein intermediate chain binding	15901	5591	GO:0005515
query_1	TRUE	0.0455837325927311	95	6497	53	0.00815761120517162	0.557894736842105	GO:0044325	GO:MF	transmembrane transporter binding	15901	5476	GO:0005515
query_1	TRUE	0.0470666447310172	15	6497	12	0.00184700631060489	0.8	GO:0030169	GO:MF	low-density lipoprotein particle binding	15901	3606	GO:0071813
query_1	TRUE	0.0470666447310172	15	6497	12	0.00184700631060489	0.8	GO:0015278	GO:MF	intracellularly gated calcium channel activity	15901	2403	GO:0005217;GO:0099604
query_1	TRUE	0.0470666447310172	15	6497	12	0.00184700631060489	0.8	GO:0008574	GO:MF	plus-end-directed microtubule motor activity	15901	1765	GO:0003777
