# Supplementary material for: Genomics in Equine MEED: Whole-Genome Sequencing and Target Mutation Identification
Source: Animals (Basel). 2026 May 21;16(10):1560. doi: 10.3390/ani16101560 (PMC13203250; doi:10.3390/ani16101560)
Supplement: Supplementary file 1 [file animals-16-01560-s001.zip › Rare variant Excel sheet (S4).tsv]

chr10	1353869	A	C	32.8	0	C|splice_acceptor_variant&intron_variant|HIGH|VSTM2B|VSTM2B|transcript|XM_023649450.1|protein_coding|1/4|c.83-2A>C||||||
chr10	1355014	G	A	1206.39	0	A|missense_variant|MODERATE|VSTM2B|VSTM2B|transcript|XM_023649450.1|protein_coding|3/5|c.271G>A|p.Ala91Thr|852/2066|271/867|91/288||
chr10	1412958	G	A	1139.41	0	A|splice_donor_variant&intron_variant|HIGH|POP4|POP4|transcript|XM_023649452.1|protein_coding|1/5|c.-64+1G>A||||||,A|5_prime_UTR_premature_start_codon_gain_variant|LOW|POP4|POP4|transcript|XM_023649455.1|protein_coding|3/7|c.-201G>A||||||,A|5_prime_UTR_premature_start_codon_gain_variant|LOW|POP4|POP4|transcript|XM_005596106.3|protein_coding|3/7|c.-201G>A||||||,A|5_prime_UTR_variant|MODIFIER|POP4|…
chr10	1417502	G	A	1042.91	1	A|missense_variant|MODERATE|POP4|POP4|transcript|XM_023649451.1|protein_coding|7/7|c.697G>A|p.Asp233Asn|964/1428|697/795|233/264||,A|missense_variant|MODERATE|POP4|POP4|transcript|XM_001488797.6|protein_coding|7/7|c.565G>A|p.Asp189Asn|786/1250|565/663|189/220||,A|missense_variant|MODERATE|POP4|POP4|transcript|XM_014732028.2|protein_coding|7/7|c.442G>A|p.Asp148Asn|685/1149|442/540|148/179||,A|miss…
chr10	1544500	G	A	1996.22	0	A|missense_variant|MODERATE|C10H19orf12|C10H19orf12|transcript|XM_014732058.2|protein_coding|1/2|c.170C>T|p.Pro57Leu|4202/5263|170/450|57/149||,A|missense_variant|MODERATE|C10H19orf12|C10H19orf12|transcript|XM_005596118.2|protein_coding|2/3|c.146C>T|p.Pro49Leu|296/1357|146/426|49/141||,A|missense_variant|MODERATE|C10H19orf12|C10H19orf12|transcript|XM_005596116.2|protein_coding|2/3|c.146C>T|p.Pro4…
chr10	1704822	T	G	62.59	0	G|missense_variant|MODERATE|URI1|URI1|transcript|XM_023649461.1|protein_coding|1/11|c.53T>G|p.Leu18Arg|256/3380|53/1602|18/533||
chr10	1843104	G	C	191.46	0	C|missense_variant|MODERATE|URI1|URI1|transcript|XM_023649461.1|protein_coding|8/11|c.717G>C|p.Glu239Asp|920/3380|717/1602|239/533||,C|missense_variant|MODERATE|URI1|URI1|transcript|XM_023649463.1|protein_coding|7/10|c.660G>C|p.Glu220Asp|703/3163|660/1545|220/514||,C|missense_variant|MODERATE|URI1|URI1|transcript|XM_005596120.3|protein_coding|8/11|c.675G>C|p.Glu225Asp|720/3180|675/1560|225/519||,…
chr10	1843287	TGACGAC	T	5369.56	1	T|disruptive_inframe_deletion|MODERATE|URI1|URI1|transcript|XM_023649461.1|protein_coding|8/11|c.912_917delCGACGA|p.Asp304_Asp305del|1115/3380|912/1602|304/533||INFO_REALIGN_3_PRIME,T|disruptive_inframe_deletion|MODERATE|URI1|URI1|transcript|XM_023649463.1|protein_coding|7/10|c.855_860delCGACGA|p.Asp285_Asp286del|898/3163|855/1545|285/514||INFO_REALIGN_3_PRIME,T|disruptive_inframe_deletion|MODERA…
chr10	1843300	G	A	702.95	0	A|missense_variant|MODERATE|URI1|URI1|transcript|XM_023649461.1|protein_coding|8/11|c.913G>A|p.Asp305Asn|1116/3380|913/1602|305/533||,A|missense_variant|MODERATE|URI1|URI1|transcript|XM_023649463.1|protein_coding|7/10|c.856G>A|p.Asp286Asn|899/3163|856/1545|286/514||,A|missense_variant|MODERATE|URI1|URI1|transcript|XM_005596120.3|protein_coding|8/11|c.871G>A|p.Asp291Asn|916/3180|871/1560|291/519||…
chr10	1845500	G	T	117	0	T|missense_variant|MODERATE|URI1|URI1|transcript|XM_023649461.1|protein_coding|9/11|c.1097G>T|p.Arg366Ile|1300/3380|1097/1602|366/533||,T|missense_variant|MODERATE|URI1|URI1|transcript|XM_023649463.1|protein_coding|8/10|c.1040G>T|p.Arg347Ile|1083/3163|1040/1545|347/514||,T|missense_variant|MODERATE|URI1|URI1|transcript|XM_005596120.3|protein_coding|9/11|c.1055G>T|p.Arg352Ile|1100/3180|1055/1560|3…
chr10	1845505	A	C	42.42	0	C|missense_variant|MODERATE|URI1|URI1|transcript|XM_023649461.1|protein_coding|9/11|c.1102A>C|p.Asn368His|1305/3380|1102/1602|368/533||,C|missense_variant|MODERATE|URI1|URI1|transcript|XM_023649463.1|protein_coding|8/10|c.1045A>C|p.Asn349His|1088/3163|1045/1545|349/514||,C|missense_variant|MODERATE|URI1|URI1|transcript|XM_005596120.3|protein_coding|9/11|c.1060A>C|p.Asn354His|1105/3180|1060/1560|3…
chr10	2115148	C	T	1316.91	0	T|stop_gained|HIGH|LOC111775167|LOC111775167|transcript|XM_023649472.1|protein_coding|2/2|c.989G>A|p.Trp330*|2359/4768|989/1008|330/335||,T|upstream_gene_variant|MODIFIER|ZNF536|ZNF536|transcript|XM_023649469.1|protein_coding||c.-4296C>T|||||4234|,T|intron_variant|MODIFIER|ZNF536|ZNF536|transcript|XM_023649465.1|protein_coding|3/7|c.-3+2404C>T||||||,T|intron_variant|MODIFIER|ZNF536|ZNF536|transcr…
chr10	2115151	G	C	1319.91	0	C|missense_variant|MODERATE|LOC111775167|LOC111775167|transcript|XM_023649472.1|protein_coding|2/2|c.986C>G|p.Pro329Arg|2356/4768|986/1008|329/335||,C|upstream_gene_variant|MODIFIER|ZNF536|ZNF536|transcript|XM_023649469.1|protein_coding||c.-4293G>C|||||4231|,C|intron_variant|MODIFIER|ZNF536|ZNF536|transcript|XM_023649465.1|protein_coding|3/7|c.-3+2407G>C||||||,C|intron_variant|MODIFIER|ZNF536|ZNF…
chr10	2115178	G	A	1251.91	0	A|missense_variant|MODERATE|LOC111775167|LOC111775167|transcript|XM_023649472.1|protein_coding|2/2|c.959C>T|p.Pro320Leu|2329/4768|959/1008|320/335||,A|upstream_gene_variant|MODIFIER|ZNF536|ZNF536|transcript|XM_023649469.1|protein_coding||c.-4266G>A|||||4204|,A|intron_variant|MODIFIER|ZNF536|ZNF536|transcript|XM_023649465.1|protein_coding|3/7|c.-3+2434G>A||||||,A|intron_variant|MODIFIER|ZNF536|ZNF…
chr10	2190589	G	C	126.46	0	C|missense_variant|MODERATE|ZNF536|ZNF536|transcript|XM_023649465.1|protein_coding|4/8|c.1334G>C|p.Gly445Ala|2118/7150|1334/4194|445/1397||,C|missense_variant|MODERATE|ZNF536|ZNF536|transcript|XM_023649471.1|protein_coding|4/8|c.1334G>C|p.Gly445Ala|2118/5631|1334/3957|445/1318||,C|missense_variant|MODERATE|ZNF536|ZNF536|transcript|XM_023649470.1|protein_coding|4/7|c.1334G>C|p.Gly445Ala|2117/7095|…
chr10	2276379	C	T	1663.08	0	T|missense_variant|MODERATE|ZNF536|ZNF536|transcript|XM_023649465.1|protein_coding|7/8|c.3197C>T|p.Ala1066Val|3981/7150|3197/4194|1066/1397||,T|missense_variant|MODERATE|ZNF536|ZNF536|transcript|XM_023649471.1|protein_coding|7/8|c.3197C>T|p.Ala1066Val|3981/5631|3197/3957|1066/1318||,T|missense_variant|MODERATE|ZNF536|ZNF536|transcript|XM_023649470.1|protein_coding|6/7|c.3143C>T|p.Ala1048Val|3926/…
chr10	2937903	C	T	3011.31	0	T|missense_variant|MODERATE|TSHZ3|TSHZ3|transcript|XM_023649474.1|protein_coding|2/2|c.1387G>A|p.Val463Ile|1828/5286|1387/3249|463/1082||
chr10	3810189	C	G	676.01	0	G|missense_variant|MODERATE|ZNF507|ZNF507|transcript|XM_023649367.1|protein_coding|2/6|c.1422C>G|p.Ser474Arg|1456/6522|1422/3006|474/1001||,G|missense_variant|MODERATE|ZNF507|ZNF507|transcript|XM_023649369.1|protein_coding|3/7|c.1284C>G|p.Ser428Arg|1518/6584|1284/2868|428/955||,G|missense_variant|MODERATE|ZNF507|ZNF507|transcript|NM_001308308.1|protein_coding|2/6|c.1284C>G|p.Ser428Arg|1660/5159|1…
chr10	3846862	A	G	4048.32	0	G|missense_variant|MODERATE|ZNF507|ZNF507|transcript|XM_023649367.1|protein_coding|6/6|c.2758A>G|p.Ser920Gly|2792/6522|2758/3006|920/1001||,G|missense_variant|MODERATE|ZNF507|ZNF507|transcript|XM_023649369.1|protein_coding|7/7|c.2620A>G|p.Ser874Gly|2854/6584|2620/2868|874/955||,G|missense_variant|MODERATE|ZNF507|ZNF507|transcript|NM_001308308.1|protein_coding|6/6|c.2620A>G|p.Ser874Gly|2996/5159|2…
chr10	3861602	C	T	340.47	0	T|missense_variant|MODERATE|LOC111775400|LOC111775400|transcript|XM_023651239.1|protein_coding|1/1|c.646C>T|p.Arg216Trp|646/774|646/774|216/257||,T|upstream_gene_variant|MODIFIER|LOC111775170|LOC111775170|transcript|XR_002810660.1|pseudogene||n.-644G>A|||||644|,T|intron_variant|MODIFIER|DPY19L3|DPY19L3|transcript|XM_023649475.1|protein_coding|1/18|c.-40+307C>T||||||,T|intron_variant|MODIFIER|DPY1…
chr10	4034987	A	G	2347.31	0	G|missense_variant|MODERATE|ANKRD27|ANKRD27|transcript|XM_005596122.3|protein_coding|27/28|c.2840T>C|p.Ile947Thr|2937/4577|2840/2985|947/994||,G|synonymous_variant|LOW|ANKRD27|ANKRD27|transcript|XM_001489718.4|protein_coding|28/29|c.2880T>C|p.Asp960Asp|2929/4569|2880/3153|960/1050||,G|synonymous_variant|LOW|ANKRD27|ANKRD27|transcript|XM_023649480.1|protein_coding|26/27|c.2268T>C|p.Asp756Asp|2744/…
chr10	4035257	G	C	559	0	C|missense_variant|MODERATE|ANKRD27|ANKRD27|transcript|XM_001489718.4|protein_coding|27/29|c.2787C>G|p.Asp929Glu|2836/4569|2787/3153|929/1050||,C|missense_variant|MODERATE|ANKRD27|ANKRD27|transcript|XM_023649480.1|protein_coding|25/27|c.2175C>G|p.Asp725Glu|2651/4384|2175/2541|725/846||,C|missense_variant|MODERATE|ANKRD27|ANKRD27|transcript|XM_005596122.3|protein_coding|26/28|c.2747C>G|p.Thr916Ser…
chr10	4047635	C	G	5993.95	0	G|missense_variant|MODERATE|ANKRD27|ANKRD27|transcript|XM_001489718.4|protein_coding|20/29|c.1987G>C|p.Ala663Pro|2036/4569|1987/3153|663/1050||,G|missense_variant|MODERATE|ANKRD27|ANKRD27|transcript|XM_023649480.1|protein_coding|18/27|c.1375G>C|p.Ala459Pro|1851/4384|1375/2541|459/846||,G|missense_variant|MODERATE|ANKRD27|ANKRD27|transcript|XM_005596122.3|protein_coding|20/28|c.2059G>C|p.Ala687Pro…
chr10	4049696	C	T	441	0	T|missense_variant|MODERATE|ANKRD27|ANKRD27|transcript|XM_001489718.4|protein_coding|18/29|c.1721G>A|p.Arg574Gln|1770/4569|1721/3153|574/1050||,T|missense_variant|MODERATE|ANKRD27|ANKRD27|transcript|XM_023649480.1|protein_coding|16/27|c.1109G>A|p.Arg370Gln|1585/4384|1109/2541|370/846||,T|missense_variant|MODERATE|ANKRD27|ANKRD27|transcript|XM_005596122.3|protein_coding|18/28|c.1793G>A|p.Arg598Gln…
chr10	4064051	C	G	649.46	1	G|missense_variant|MODERATE|ANKRD27|ANKRD27|transcript|XM_001489718.4|protein_coding|3/29|c.181G>C|p.Val61Leu|230/4569|181/3153|61/1050||,G|missense_variant|MODERATE|ANKRD27|ANKRD27|transcript|XM_005596122.3|protein_coding|3/28|c.253G>C|p.Val85Leu|350/4577|253/2985|85/994||,G|missense_variant|MODERATE|ANKRD27|ANKRD27|transcript|XM_023649479.1|protein_coding|3/29|c.181G>C|p.Val61Leu|346/4393|181/3…
chr10	4091894	G	A	1818.62	0	A|missense_variant|MODERATE|NUDT19|NUDT19|transcript|XM_023649483.1|protein_coding|1/3|c.316G>A|p.Ala106Thr|331/1993|316/1116|106/371||,A|missense_variant|MODERATE|NUDT19|NUDT19|transcript|XM_023649484.1|protein_coding|1/2|c.316G>A|p.Ala106Thr|331/902|316/708|106/235||,A|upstream_gene_variant|MODIFIER|LOC106782002|LOC106782002|transcript|XR_001378833.2|pseudogene||n.-560C>T|||||560|,A|downstream_…
chr10	4091903	G	A	615.1	0	A|missense_variant|MODERATE|NUDT19|NUDT19|transcript|XM_023649483.1|protein_coding|1/3|c.325G>A|p.Asp109Asn|340/1993|325/1116|109/371||,A|missense_variant|MODERATE|NUDT19|NUDT19|transcript|XM_023649484.1|protein_coding|1/2|c.325G>A|p.Asp109Asn|340/902|325/708|109/235||,A|upstream_gene_variant|MODIFIER|LOC106782002|LOC106782002|transcript|XR_001378833.2|pseudogene||n.-569C>T|||||569|,A|downstream_…
chr10	4092045	C	T	775.01	0	T|missense_variant|MODERATE|NUDT19|NUDT19|transcript|XM_023649483.1|protein_coding|1/3|c.467C>T|p.Pro156Leu|482/1993|467/1116|156/371||,T|missense_variant|MODERATE|NUDT19|NUDT19|transcript|XM_023649484.1|protein_coding|1/2|c.467C>T|p.Pro156Leu|482/902|467/708|156/235||,T|upstream_gene_variant|MODIFIER|LOC106782002|LOC106782002|transcript|XR_001378833.2|pseudogene||n.-711G>A|||||711|,T|downstream_…
chr10	4092075	G	A	3097.95	0	A|missense_variant|MODERATE|NUDT19|NUDT19|transcript|XM_023649483.1|protein_coding|1/3|c.497G>A|p.Arg166His|512/1993|497/1116|166/371||,A|missense_variant|MODERATE|NUDT19|NUDT19|transcript|XM_023649484.1|protein_coding|1/2|c.497G>A|p.Arg166His|512/902|497/708|166/235||,A|upstream_gene_variant|MODIFIER|LOC106782002|LOC106782002|transcript|XR_001378833.2|pseudogene||n.-741C>T|||||741|,A|downstream_…
chr10	4096931	C	T	5272.79	1	T|missense_variant|MODERATE|NUDT19|NUDT19|transcript|XM_023649483.1|protein_coding|2/3|c.851C>T|p.Pro284Leu|866/1993|851/1116|284/371||,T|downstream_gene_variant|MODIFIER|NUDT19|NUDT19|transcript|XM_023649484.1|protein_coding||c.*441C>T|||||262|
chr10	4109460	G	A	2370.79	0	A|missense_variant|MODERATE|TDRD12|TDRD12|transcript|XM_023649485.1|protein_coding|1/33|c.187G>A|p.Ala63Thr|3126/9525|187/4488|63/1495||,A|missense_variant|MODERATE|TDRD12|TDRD12|transcript|XM_023649486.1|protein_coding|1/33|c.187G>A|p.Ala63Thr|3127/8966|187/4440|63/1479||,A|missense_variant|MODERATE|TDRD12|TDRD12|transcript|XM_023649487.1|protein_coding|1/32|c.187G>A|p.Ala63Thr|3127/9418|187/438…
chr10	4109742	G	GGCGGGC	5524.13	1	GGCGGGC|disruptive_inframe_insertion|MODERATE|TDRD12|TDRD12|transcript|XM_023649485.1|protein_coding|1/33|c.477_482dupCGGGCG|p.Arg161_Gly162insGlyArg|3422/9525|483/4488|161/1495||INFO_REALIGN_3_PRIME,GGCGGGC|disruptive_inframe_insertion|MODERATE|TDRD12|TDRD12|transcript|XM_023649486.1|protein_coding|1/33|c.477_482dupCGGGCG|p.Arg161_Gly162insGlyArg|3423/8966|483/4440|161/1479||INFO_REALIGN_3_PRIME…
chr10	4121283	A	G	2948.94	1	G|missense_variant|MODERATE|TDRD12|TDRD12|transcript|XM_023649485.1|protein_coding|3/33|c.703A>G|p.Asn235Asp|3642/9525|703/4488|235/1495||,G|missense_variant|MODERATE|TDRD12|TDRD12|transcript|XM_023649486.1|protein_coding|3/33|c.703A>G|p.Asn235Asp|3643/8966|703/4440|235/1479||,G|missense_variant|MODERATE|TDRD12|TDRD12|transcript|XM_023649487.1|protein_coding|3/32|c.703A>G|p.Asn235Asp|3643/9418|70…
chr10	4126007	T	C	3896.75	0	C|missense_variant&splice_region_variant|MODERATE|TDRD12|TDRD12|transcript|XM_023649485.1|protein_coding|5/33|c.1013T>C|p.Val338Ala|3952/9525|1013/4488|338/1495||,C|missense_variant&splice_region_variant|MODERATE|TDRD12|TDRD12|transcript|XM_023649486.1|protein_coding|5/33|c.1013T>C|p.Val338Ala|3953/8966|1013/4440|338/1479||,C|missense_variant&splice_region_variant|MODERATE|TDRD12|TDRD12|transcrip…
chr10	4135048	C	T	1019.91	0	T|missense_variant|MODERATE|TDRD12|TDRD12|transcript|XM_023649485.1|protein_coding|9/33|c.1378C>T|p.Leu460Phe|4317/9525|1378/4488|460/1495||,T|missense_variant|MODERATE|TDRD12|TDRD12|transcript|XM_023649486.1|protein_coding|9/33|c.1378C>T|p.Leu460Phe|4318/8966|1378/4440|460/1479||,T|missense_variant|MODERATE|TDRD12|TDRD12|transcript|XM_023649487.1|protein_coding|9/32|c.1378C>T|p.Leu460Phe|4318/94…
chr10	4191522	G	GCCTTCA	307.45	0	GCCTTCA|conservative_inframe_insertion|MODERATE|TDRD12|TDRD12|transcript|XM_023649485.1|protein_coding|28/33|c.3903_3904insCCTTCA|p.Thr1301_Ser1302insProSer|6843/9525|3904/4488|1302/1495||,GCCTTCA|conservative_inframe_insertion|MODERATE|TDRD12|TDRD12|transcript|XM_023649486.1|protein_coding|28/33|c.3903_3904insCCTTCA|p.Thr1301_Ser1302insProSer|6844/8966|3904/4440|1302/1479||,GCCTTCA|conservative_…
chr10	4200572	G	A	60.46	0	A|missense_variant|MODERATE|SLC7A9|SLC7A9|transcript|XM_023649488.1|protein_coding|12/12|c.1642C>T|p.His548Tyr|1773/1822|1642/1665|548/554||,A|downstream_gene_variant|MODIFIER|TDRD12|TDRD12|transcript|XM_023649485.1|protein_coding||c.*6736G>A|||||4638|,A|downstream_gene_variant|MODIFIER|TDRD12|TDRD12|transcript|XM_023649486.1|protein_coding||c.*6224G>A|||||4638|,A|downstream_gene_variant|MODIFIER…
chr10	4200790	C	T	492	0	T|missense_variant|MODERATE|SLC7A9|SLC7A9|transcript|XM_023649488.1|protein_coding|12/12|c.1424G>A|p.Arg475His|1555/1822|1424/1665|475/554||,T|downstream_gene_variant|MODIFIER|TDRD12|TDRD12|transcript|XM_023649485.1|protein_coding||c.*6954C>T|||||4856|,T|downstream_gene_variant|MODIFIER|TDRD12|TDRD12|transcript|XM_023649486.1|protein_coding||c.*6442C>T|||||4856|,T|downstream_gene_variant|MODIFIER…
chr10	4234701	G	A	1869.73	0	A|missense_variant|MODERATE|CEP89|CEP89|transcript|XM_005596124.3|protein_coding|19/19|c.2359C>T|p.Arg787Trp|2525/3519|2359/2376|787/791||,A|missense_variant|MODERATE|CEP89|CEP89|transcript|XM_001489993.4|protein_coding|19/19|c.2356C>T|p.Arg786Trp|2523/3517|2356/2373|786/790||
chr10	4234808	G	A	1398.91	0	A|missense_variant|MODERATE|CEP89|CEP89|transcript|XM_005596124.3|protein_coding|19/19|c.2252C>T|p.Ala751Val|2418/3519|2252/2376|751/791||,A|missense_variant|MODERATE|CEP89|CEP89|transcript|XM_001489993.4|protein_coding|19/19|c.2249C>T|p.Ala750Val|2416/3517|2249/2373|750/790||
chr10	4239419	C	T	299.47	0	T|missense_variant|MODERATE|CEP89|CEP89|transcript|XM_005596124.3|protein_coding|18/19|c.2060G>A|p.Arg687Gln|2226/3519|2060/2376|687/791||,T|missense_variant|MODERATE|CEP89|CEP89|transcript|XM_001489993.4|protein_coding|18/19|c.2057G>A|p.Arg686Gln|2224/3517|2057/2373|686/790||
chr10	4244655	C	A	195.5	0	A|missense_variant|MODERATE|CEP89|CEP89|transcript|XM_005596124.3|protein_coding|17/19|c.1883G>T|p.Cys628Phe|2049/3519|1883/2376|628/791||,A|missense_variant|MODERATE|CEP89|CEP89|transcript|XM_001489993.4|protein_coding|17/19|c.1880G>T|p.Cys627Phe|2047/3517|1880/2373|627/790||
chr10	4313498	A	C	2393.95	0	C|missense_variant|MODERATE|RHPN2|RHPN2|transcript|XM_023649490.1|protein_coding|15/15|c.2026T>G|p.Phe676Val|2113/3240|2026/2061|676/686||,C|missense_variant|MODERATE|RHPN2|RHPN2|transcript|XM_023649491.1|protein_coding|15/15|c.1870T>G|p.Phe624Val|2833/3960|1870/1905|624/634||,C|upstream_gene_variant|MODIFIER|CEP89|CEP89|transcript|XM_005596124.3|protein_coding||c.-5103T>G|||||4937|,C|upstream_ge…
chr10	4313586	G	C	533.93	0	C|missense_variant|MODERATE|RHPN2|RHPN2|transcript|XM_023649490.1|protein_coding|15/15|c.1938C>G|p.Asn646Lys|2025/3240|1938/2061|646/686||,C|missense_variant|MODERATE|RHPN2|RHPN2|transcript|XM_023649491.1|protein_coding|15/15|c.1782C>G|p.Asn594Lys|2745/3960|1782/1905|594/634||,C|downstream_gene_variant|MODIFIER|FAAP24|FAAP24|transcript|XM_001490021.4|protein_coding||c.*2178G>C|||||1217|,C|downstr…
chr10	4409608	G	T	978.91	0	T|missense_variant|MODERATE|WDR88|WDR88|transcript|XM_001490073.5|protein_coding|1/11|c.203G>T|p.Arg68Leu|224/1728|203/1458|68/485||,T|missense_variant|MODERATE|WDR88|WDR88|transcript|XM_023649494.1|protein_coding|1/11|c.203G>T|p.Arg68Leu|224/1701|203/1431|68/476||,T|upstream_gene_variant|MODIFIER|LOC111775176|LOC111775176|transcript|XR_002810666.1|pseudogene||n.-372C>A|||||372|,T|upstream_gene_v…
chr10	4434991	T	G	2039.56	0	G|missense_variant|MODERATE|WDR88|WDR88|transcript|XM_001490073.5|protein_coding|7/11|c.977T>G|p.Val326Gly|998/1728|977/1458|326/485||,G|missense_variant|MODERATE|WDR88|WDR88|transcript|XM_023649494.1|protein_coding|7/11|c.950T>G|p.Val317Gly|971/1701|950/1431|317/476||
chr10	4438450	A	G	3025.37	0	G|missense_variant|MODERATE|WDR88|WDR88|transcript|XM_001490073.5|protein_coding|9/11|c.1135A>G|p.Met379Val|1156/1728|1135/1458|379/485||,G|missense_variant|MODERATE|WDR88|WDR88|transcript|XM_023649494.1|protein_coding|9/11|c.1108A>G|p.Met370Val|1129/1701|1108/1431|370/476||
chr10	4448843	G	C	3988.3	0	C|missense_variant|MODERATE|WDR88|WDR88|transcript|XM_001490073.5|protein_coding|11/11|c.1286G>C|p.Gly429Ala|1307/1728|1286/1458|429/485||,C|missense_variant|MODERATE|WDR88|WDR88|transcript|XM_023649494.1|protein_coding|11/11|c.1259G>C|p.Gly420Ala|1280/1701|1259/1431|420/476||
chr10	4566823	C	T	2629.76	0	T|missense_variant|MODERATE|CEBPA|CEBPA|transcript|XM_023649498.1|protein_coding|1/1|c.754G>A|p.Gly252Ser|905/2608|754/1077|252/358||
chr10	4644539	C	T	2932.21	0	T|missense_variant|MODERATE|PEPD|PEPD|transcript|XM_023649500.1|protein_coding|14/15|c.1294G>A|p.Ala432Thr|1383/1947|1294/1482|432/493||,T|downstream_gene_variant|MODIFIER|CEBPG|CEBPG|transcript|XM_023649499.1|protein_coding||c.*7186C>T|||||4163|
chr10	4886492	C	T	1361.91	0	T|missense_variant|MODERATE|CHST8|CHST8|transcript|XM_023649501.1|protein_coding|1/3|c.106C>T|p.Arg36Trp|2353/4074|106/1377|36/458||,T|intron_variant|MODIFIER|CHST8|CHST8|transcript|XM_001489047.4|protein_coding|2/3|c.130+2401C>T||||||
chr10	4945452	G	A	956.91	0	A|missense_variant|MODERATE|CHST8|CHST8|transcript|XM_023649501.1|protein_coding|3/3|c.638G>A|p.Arg213His|2885/4074|638/1377|213/458||,A|missense_variant|MODERATE|CHST8|CHST8|transcript|XM_001489047.4|protein_coding|4/4|c.533G>A|p.Arg178His|921/2110|533/1272|178/423||
chr10	4945796	A	C	41.77	0	C|missense_variant|MODERATE|CHST8|CHST8|transcript|XM_023649501.1|protein_coding|3/3|c.982A>C|p.Asn328His|3229/4074|982/1377|328/458||,C|missense_variant|MODERATE|CHST8|CHST8|transcript|XM_001489047.4|protein_coding|4/4|c.877A>C|p.Asn293His|1265/2110|877/1272|293/423||
chr10	5544051	A	ACCCCCCCC,ACCCCCCC	270.63	0,0	ACCCCCCC|frameshift_variant|HIGH|KIAA0355|KIAA0355|transcript|XM_005596128.3|protein_coding|14/14|c.3110_3111insCCCCCCC|p.Pro1040fs|5006/5108|3111/3213|1037/1070||INFO_REALIGN_3_PRIME,ACCCCCCCC|frameshift_variant|HIGH|KIAA0355|KIAA0355|transcript|XM_005596128.3|protein_coding|14/14|c.3110_3111insCCCCCCCC|p.Pro1040fs|5006/5108|3111/3213|1037/1070||INFO_REALIGN_3_PRIME,ACCCCCCC|frameshift_variant|H…
chr10	5586589	A	G	671.47	1	G|missense_variant|MODERATE|PDCD2L|PDCD2L|transcript|XM_023649510.1|protein_coding|4/7|c.452A>G|p.Asn151Ser|910/1602|452/1101|151/366||,G|missense_variant|MODERATE|PDCD2L|PDCD2L|transcript|XM_023649511.1|protein_coding|4/7|c.449A>G|p.Asn150Ser|910/1602|449/1098|150/365||,G|downstream_gene_variant|MODIFIER|GPI|GPI|transcript|XM_001490607.5|protein_coding||c.*4974A>G|||||4704|
chr10	5586648	G	T	2865.32	0	T|missense_variant|MODERATE|PDCD2L|PDCD2L|transcript|XM_023649510.1|protein_coding|4/7|c.511G>T|p.Val171Phe|969/1602|511/1101|171/366||,T|missense_variant|MODERATE|PDCD2L|PDCD2L|transcript|XM_023649511.1|protein_coding|4/7|c.508G>T|p.Val170Phe|969/1602|508/1098|170/365||,T|downstream_gene_variant|MODIFIER|GPI|GPI|transcript|XM_001490607.5|protein_coding||c.*5033G>T|||||4763|
chr10	5659609	A	C	46.36	0	C|missense_variant|MODERATE|WTIP|WTIP|transcript|XM_023649515.1|protein_coding|1/8|c.161A>C|p.Lys54Thr|260/2472|161/1287|54/428||,C|missense_variant|MODERATE|WTIP|WTIP|transcript|XM_023649516.1|protein_coding|1/8|c.161A>C|p.Lys54Thr|265/2257|161/1173|54/390||
chr10	5737322	C	T	1049.07	0	T|missense_variant|MODERATE|LOC100629682|LOC100629682|transcript|XM_014733905.1|protein_coding|2/3|c.220G>A|p.Glu74Lys|270/450|220/279|74/92||,T|upstream_gene_variant|MODIFIER|LOC106782003|LOC106782003|transcript|XM_014732802.2|protein_coding||c.-4530C>T|||||4484|,T|upstream_gene_variant|MODIFIER|LOC106782003|LOC106782003|transcript|XR_002810674.1|pseudogene||n.-4484C>T|||||4484|
chr10	5809636	AC	A	1966.22	0	A|frameshift_variant|HIGH|LOC100057598|LOC100057598|transcript|XM_023649517.1|protein_coding|5/5|c.1205delC|p.Thr402fs|1225/4075|1205/1794|402/597||WARNING_TRANSCRIPT_MULTIPLE_STOP_CODONS
chr10	5830204	CCACTTGATG	C	6563.25	0	C|disruptive_inframe_deletion|MODERATE|LOC102149499|LOC102149499|transcript|XM_014734177.2|protein_coding|3/3|c.1517_1525delCATCAAGTG|p.Ala506_Ser508del|1732/3117|1517/1593|506/530||
chr10	5830751	C	T	5956.99	0	T|missense_variant|MODERATE|LOC102149499|LOC102149499|transcript|XM_014734177.2|protein_coding|3/3|c.979G>A|p.Gly327Ser|1186/3117|979/1593|327/530||
chr10	5831134	T	C	6110.28	0	C|missense_variant|MODERATE|LOC102149499|LOC102149499|transcript|XM_014734177.2|protein_coding|3/3|c.596A>G|p.His199Arg|803/3117|596/1593|199/530||
chr10	5831170	A	C	7055.95	0	C|missense_variant|MODERATE|LOC102149499|LOC102149499|transcript|XM_014734177.2|protein_coding|3/3|c.560T>G|p.Leu187Arg|767/3117|560/1593|187/530||
chr10	5831171	G	A	7055.95	0	A|missense_variant|MODERATE|LOC102149499|LOC102149499|transcript|XM_014734177.2|protein_coding|3/3|c.559C>T|p.Leu187Phe|766/3117|559/1593|187/530||
chr10	5831233	A	T	5590.89	0	T|missense_variant|MODERATE|LOC102149499|LOC102149499|transcript|XM_014734177.2|protein_coding|3/3|c.497T>A|p.Leu166His|704/3117|497/1593|166/530||
chr10	5831311	A	G	815.47	1	G|missense_variant|MODERATE|LOC102149499|LOC102149499|transcript|XM_014734177.2|protein_coding|3/3|c.419T>C|p.Val140Ala|626/3117|419/1593|140/530||
chr10	5831347	T	C	5967.23	0	C|missense_variant|MODERATE|LOC102149499|LOC102149499|transcript|XM_014734177.2|protein_coding|3/3|c.383A>G|p.Asn128Ser|590/3117|383/1593|128/530||
chr10	5831440	T	C	7247.67	0	C|missense_variant|MODERATE|LOC102149499|LOC102149499|transcript|XM_014734177.2|protein_coding|3/3|c.290A>G|p.Gln97Arg|497/3117|290/1593|97/530||
chr10	5831449	G	A	7261.02	0	A|missense_variant|MODERATE|LOC102149499|LOC102149499|transcript|XM_014734177.2|protein_coding|3/3|c.281C>T|p.Thr94Ile|488/3117|281/1593|94/530||
chr10	5831526	C	G	5122.98	0	G|missense_variant|MODERATE|LOC102149499|LOC102149499|transcript|XM_014734177.2|protein_coding|3/3|c.204G>C|p.Gln68His|411/3117|204/1593|68/530||
chr10	5850427	A	G	1464.07	0	G|missense_variant|MODERATE|LOC102149499|LOC102149499|transcript|XM_014734177.2|protein_coding|1/3|c.17T>C|p.Ile6Thr|224/3117|17/1593|6/530||
chr10	5875625	A	G	1110.46	1	G|missense_variant|MODERATE|BCL3|BCL3|transcript|XM_023651240.1|protein_coding|11/11|c.1700T>C|p.Val567Ala|1700/1893|1700/1893|567/630||WARNING_TRANSCRIPT_MULTIPLE_STOP_CODONS
chr10	5875804	T	C	2628.03	1	C|missense_variant|MODERATE|BCL3|BCL3|transcript|XM_023651240.1|protein_coding|10/11|c.1522A>G|p.Ser508Gly|1522/1893|1522/1893|508/630||WARNING_TRANSCRIPT_MULTIPLE_STOP_CODONS
chr10	5875894	T	C	3142.72	1	C|missense_variant|MODERATE|BCL3|BCL3|transcript|XM_023651240.1|protein_coding|10/11|c.1432A>G|p.Ile478Val|1432/1893|1432/1893|478/630||WARNING_TRANSCRIPT_MULTIPLE_STOP_CODONS
chr10	5875925	C	T	1884.07	0	T|splice_acceptor_variant&splice_donor_variant&intron_variant|HIGH|BCL3|BCL3|transcript|XM_023651240.1|protein_coding|9/10|c.1402+1G>A||||||WARNING_TRANSCRIPT_MULTIPLE_STOP_CODONS
chr10	5876092	T	C	5991.9	0	C|missense_variant|MODERATE|BCL3|BCL3|transcript|XM_023651240.1|protein_coding|8/11|c.1237A>G|p.Ser413Gly|1237/1893|1237/1893|413/630||WARNING_TRANSCRIPT_MULTIPLE_STOP_CODONS
chr10	5876157	A	C	2700.74	1	C|stop_lost|HIGH|BCL3|BCL3|transcript|XM_023651240.1|protein_coding|7/11|c.1174T>G|p.Ter392Gluext*?|1174/1893|1174/1893|392/630||WARNING_TRANSCRIPT_MULTIPLE_STOP_CODONS
chr10	5876193	T	C	2959.73	1	C|missense_variant|MODERATE|BCL3|BCL3|transcript|XM_023651240.1|protein_coding|7/11|c.1138A>G|p.Asn380Asp|1138/1893|1138/1893|380/630||WARNING_TRANSCRIPT_MULTIPLE_STOP_CODONS
chr10	5876198	T	C	3044.88	1	C|missense_variant|MODERATE|BCL3|BCL3|transcript|XM_023651240.1|protein_coding|7/11|c.1133A>G|p.Asn378Ser|1133/1893|1133/1893|378/630||WARNING_TRANSCRIPT_MULTIPLE_STOP_CODONS
chr10	5876496	G	T	2338.04	1	T|missense_variant|MODERATE|BCL3|BCL3|transcript|XM_023651240.1|protein_coding|5/11|c.838C>A|p.Pro280Thr|838/1893|838/1893|280/630||WARNING_TRANSCRIPT_MULTIPLE_STOP_CODONS
chr10	5876832	G	A	553.46	1	A|missense_variant|MODERATE|BCL3|BCL3|transcript|XM_023651240.1|protein_coding|4/11|c.503C>T|p.Ala168Val|503/1893|503/1893|168/630||WARNING_TRANSCRIPT_MULTIPLE_STOP_CODONS
chr10	5883847	T	C	445.48	1	C|missense_variant|MODERATE|BCL3|BCL3|transcript|XM_023651240.1|protein_coding|3/11|c.338A>G|p.Asp113Gly|338/1893|338/1893|113/630||WARNING_TRANSCRIPT_MULTIPLE_STOP_CODONS,C|upstream_gene_variant|MODIFIER|ZNF181|ZNF181|transcript|XM_005596141.3|protein_coding||c.-5386T>C|||||4779|,C|upstream_gene_variant|MODIFIER|ZNF181|ZNF181|transcript|XM_023649522.1|protein_coding||c.-4807T>C|||||3667|,C|upstr…
chr10	5883862	C	T	1263.06	0	T|missense_variant|MODERATE|BCL3|BCL3|transcript|XM_023651240.1|protein_coding|3/11|c.323G>A|p.Arg108Gln|323/1893|323/1893|108/630||WARNING_TRANSCRIPT_MULTIPLE_STOP_CODONS,T|upstream_gene_variant|MODIFIER|ZNF181|ZNF181|transcript|XM_005596141.3|protein_coding||c.-5371C>T|||||4764|,T|upstream_gene_variant|MODIFIER|ZNF181|ZNF181|transcript|XM_023649522.1|protein_coding||c.-4792C>T|||||3652|,T|upstr…
chr10	5883866	C	T	459.47	1	T|missense_variant|MODERATE|BCL3|BCL3|transcript|XM_023651240.1|protein_coding|3/11|c.319G>A|p.Val107Ile|319/1893|319/1893|107/630||WARNING_TRANSCRIPT_MULTIPLE_STOP_CODONS,T|upstream_gene_variant|MODIFIER|ZNF181|ZNF181|transcript|XM_005596141.3|protein_coding||c.-5367C>T|||||4760|,T|upstream_gene_variant|MODIFIER|ZNF181|ZNF181|transcript|XM_023649522.1|protein_coding||c.-4788C>T|||||3648|,T|upstr…
chr10	5887949	G	C	7000.93	0	C|missense_variant|MODERATE|BCL3|BCL3|transcript|XM_023651240.1|protein_coding|1/11|c.120C>G|p.Cys40Trp|120/1893|120/1893|40/630||WARNING_TRANSCRIPT_MULTIPLE_STOP_CODONS,C|5_prime_UTR_variant|MODIFIER|ZNF181|ZNF181|transcript|XM_023649522.1|protein_coding|1/5|c.-705G>C|||||1284|,C|5_prime_UTR_variant|MODIFIER|ZNF181|ZNF181|transcript|XM_023649523.1|protein_coding|1/5|c.-430G>C|||||1284|,C|upstrea…
chr10	5888065	T	C	1229.42	0	C|missense_variant|MODERATE|BCL3|BCL3|transcript|XM_023651240.1|protein_coding|1/11|c.4A>G|p.Thr2Ala|4/1893|4/1893|2/630||WARNING_TRANSCRIPT_MULTIPLE_STOP_CODONS,C|5_prime_UTR_variant|MODIFIER|ZNF181|ZNF181|transcript|XM_023649522.1|protein_coding|1/5|c.-589T>C|||||1168|,C|5_prime_UTR_variant|MODIFIER|ZNF181|ZNF181|transcript|XM_023649523.1|protein_coding|1/5|c.-314T>C|||||1168|,C|upstream_gene_v…
chr10	5895499	C	G	433.47	1	G|missense_variant|MODERATE|ZNF181|ZNF181|transcript|XM_005596141.3|protein_coding|4/4|c.476C>G|p.Thr159Arg|1083/8176|476/1716|159/571||,G|missense_variant|MODERATE|ZNF181|ZNF181|transcript|XM_023649522.1|protein_coding|5/5|c.476C>G|p.Thr159Arg|1616/8709|476/1716|159/571||,G|missense_variant|MODERATE|ZNF181|ZNF181|transcript|XM_023649523.1|protein_coding|5/5|c.476C>G|p.Thr159Arg|1341/8434|476/171…
chr10	5922289	C	T	1004.47	1	T|missense_variant|MODERATE|ZNF599|ZNF599|transcript|XM_023649518.1|protein_coding|5/5|c.503G>A|p.Arg168His|686/2368|503/1812|168/603||,T|missense_variant|MODERATE|ZNF599|ZNF599|transcript|XM_023649521.1|protein_coding|4/4|c.347G>A|p.Arg116His|1132/2814|347/1656|116/551||,T|missense_variant|MODERATE|ZNF599|ZNF599|transcript|XM_023649519.1|protein_coding|5/5|c.503G>A|p.Arg168His|1245/2927|503/1812…
chr10	5928795	A	G	733.47	1	G|missense_variant|MODERATE|ZNF599|ZNF599|transcript|XM_023649518.1|protein_coding|4/5|c.269T>C|p.Phe90Ser|452/2368|269/1812|90/603||,G|missense_variant|MODERATE|ZNF599|ZNF599|transcript|XM_023649521.1|protein_coding|3/4|c.113T>C|p.Phe38Ser|898/2814|113/1656|38/551||,G|missense_variant|MODERATE|ZNF599|ZNF599|transcript|XM_023649519.1|protein_coding|4/5|c.269T>C|p.Phe90Ser|1011/2927|269/1812|90/60…
chr10	5928798	C	A	730.47	1	A|missense_variant|MODERATE|ZNF599|ZNF599|transcript|XM_023649518.1|protein_coding|4/5|c.266G>T|p.Arg89Leu|449/2368|266/1812|89/603||,A|missense_variant|MODERATE|ZNF599|ZNF599|transcript|XM_023649521.1|protein_coding|3/4|c.110G>T|p.Arg37Leu|895/2814|110/1656|37/551||,A|missense_variant|MODERATE|ZNF599|ZNF599|transcript|XM_023649519.1|protein_coding|4/5|c.266G>T|p.Arg89Leu|1008/2927|266/1812|89/60…
chr10	5965532	G	A	2803.43	0	A|missense_variant|MODERATE|LOC100058001|LOC100058001|transcript|XM_005596139.3|protein_coding|5/7|c.335C>T|p.Thr112Ile|455/719|335/405|112/134||,A|missense_variant|MODERATE|LOC100058001|LOC100058001|transcript|XM_014732810.2|protein_coding|5/7|c.335C>T|p.Thr112Ile|455/715|335/405|112/134||,A|missense_variant|MODERATE|LOC100058001|LOC100058001|transcript|XM_023649524.1|protein_coding|5/7|c.335C>T…
chr10	6229541	C	CG	1307.01	0	CG|frameshift_variant|HIGH|ZNF30|ZNF30|transcript|XM_005596136.3|protein_coding|1/5|c.37dupG|p.Glu13fs|4139/8452|38/2181|13/726||INFO_REALIGN_3_PRIME
chr10	6242133	C	T	3348.8	0	T|missense_variant|MODERATE|ZNF30|ZNF30|transcript|XM_005596136.3|protein_coding|5/5|c.2147C>T|p.Thr716Met|6248/8452|2147/2181|716/726||
chr10	6308511	C	T	5249.61	0	T|missense_variant|MODERATE|GRAMD1A|GRAMD1A|transcript|XM_023649527.1|protein_coding|2/21|c.37C>T|p.Pro13Ser|196/3480|37/2436|13/811||,T|missense_variant|MODERATE|GRAMD1A|GRAMD1A|transcript|XM_023649529.1|protein_coding|2/20|c.37C>T|p.Pro13Ser|195/3467|37/2424|13/807||,T|missense_variant|MODERATE|GRAMD1A|GRAMD1A|transcript|XM_023649528.1|protein_coding|2/21|c.37C>T|p.Pro13Ser|107/3391|37/2436|13/…
chr10	6323082	T	A	5304.6	0	A|missense_variant|MODERATE|GRAMD1A|GRAMD1A|transcript|XM_023649527.1|protein_coding|11/21|c.1286T>A|p.Leu429Gln|1445/3480|1286/2436|429/811||,A|missense_variant|MODERATE|GRAMD1A|GRAMD1A|transcript|XM_023649529.1|protein_coding|11/20|c.1286T>A|p.Leu429Gln|1444/3467|1286/2424|429/807||,A|missense_variant|MODERATE|GRAMD1A|GRAMD1A|transcript|XM_023649528.1|protein_coding|11/21|c.1286T>A|p.Leu429Gln|…
chr10	6340724	G	T	458.46	0	T|missense_variant|MODERATE|SCN1B|SCN1B|transcript|XM_003362226.3|protein_coding|4/6|c.556G>T|p.Ala186Ser|751/1487|556/657|186/218||,T|upstream_gene_variant|MODIFIER|HPN|HPN|transcript|XM_023649533.1|protein_coding||c.-2795G>T|||||2568|,T|upstream_gene_variant|MODIFIER|HPN|HPN|transcript|XM_023649535.1|protein_coding||c.-2795G>T|||||2565|,T|upstream_gene_variant|MODIFIER|HPN|HPN|transcript|XM_023…
chr10	6355098	A	G	2386.43	0	G|missense_variant|MODERATE|HPN|HPN|transcript|XM_023649533.1|protein_coding|6/13|c.403A>G|p.Ile135Val|630/1789|403/1254|135/417||,G|missense_variant|MODERATE|HPN|HPN|transcript|XM_023649535.1|protein_coding|5/12|c.361A>G|p.Ile121Val|591/1750|361/1212|121/403||,G|missense_variant|MODERATE|HPN|HPN|transcript|XM_023649534.1|protein_coding|5/12|c.403A>G|p.Ile135Val|1156/2315|403/1254|135/417||,G|mis…
chr10	6359058	A	G	930.39	0	G|missense_variant|MODERATE|HPN|HPN|transcript|XM_023649533.1|protein_coding|11/13|c.994A>G|p.Ile332Val|1221/1789|994/1254|332/417||,G|missense_variant|MODERATE|HPN|HPN|transcript|XM_023649535.1|protein_coding|10/12|c.952A>G|p.Ile318Val|1182/1750|952/1212|318/403||,G|missense_variant|MODERATE|HPN|HPN|transcript|XM_023649534.1|protein_coding|10/12|c.994A>G|p.Ile332Val|1747/2315|994/1254|332/417||,…
chr10	6359089	C	T	4159.77	0	T|missense_variant|MODERATE|HPN|HPN|transcript|XM_023649533.1|protein_coding|11/13|c.1025C>T|p.Pro342Leu|1252/1789|1025/1254|342/417||,T|missense_variant|MODERATE|HPN|HPN|transcript|XM_023649535.1|protein_coding|10/12|c.983C>T|p.Pro328Leu|1213/1750|983/1212|328/403||,T|missense_variant|MODERATE|HPN|HPN|transcript|XM_023649534.1|protein_coding|10/12|c.1025C>T|p.Pro342Leu|1778/2315|1025/1254|342/41…
chr10	6410140	A	G	4018.76	1	G|missense_variant|MODERATE|FXYD3|FXYD3|transcript|XM_003362227.4|protein_coding|2/8|c.31A>G|p.Ile11Val|160/597|31/264|11/87||,G|missense_variant|MODERATE|FXYD3|FXYD3|transcript|XM_014733625.2|protein_coding|2/8|c.31A>G|p.Ile11Val|315/752|31/264|11/87||,G|missense_variant|MODERATE|FXYD3|FXYD3|transcript|XM_014733630.2|protein_coding|2/8|c.31A>G|p.Ile11Val|195/632|31/264|11/87||,G|missense_variant…
chr10	6414671	C	T	1957.07	0	T|missense_variant|MODERATE|LGI4|LGI4|transcript|XM_001491299.6|protein_coding|9/9|c.1522G>A|p.Val508Ile|2219/2926|1522/1614|508/537||,T|downstream_gene_variant|MODIFIER|FXYD3|FXYD3|transcript|XM_003362227.4|protein_coding||c.*1725C>T|||||1521|,T|downstream_gene_variant|MODIFIER|FXYD3|FXYD3|transcript|XM_014733625.2|protein_coding||c.*1725C>T|||||1521|,T|downstream_gene_variant|MODIFIER|FXYD3|FXY…
chr10	6421408	A	C	5572.93	0	C|missense_variant|MODERATE|LGI4|LGI4|transcript|XM_001491299.6|protein_coding|2/9|c.193T>G|p.Ser65Ala|890/2926|193/1614|65/537||,C|upstream_gene_variant|MODIFIER|FXYD1|FXYD1|transcript|XM_023649537.1|protein_coding||c.-4944A>C|||||4728|,C|upstream_gene_variant|MODIFIER|FXYD1|FXYD1|transcript|XM_005596146.3|protein_coding||c.-4862A>C|||||4718|,C|upstream_gene_variant|MODIFIER|FXYD1|FXYD1|transcri…
chr10	6421968	G	GCCCCCC	106.98	0	GCCCCCC|conservative_inframe_insertion|MODERATE|LGI4|LGI4|transcript|XM_001491299.6|protein_coding|1/9|c.52_53insGGGGGG|p.Gly17_Ala18insGlyGly|749/2926|52/1614|18/537||,GCCCCCC|upstream_gene_variant|MODIFIER|FXYD1|FXYD1|transcript|XM_023649537.1|protein_coding||c.-4384_-4383insCCCCCC|||||4167|,GCCCCCC|upstream_gene_variant|MODIFIER|FXYD1|FXYD1|transcript|XM_005596146.3|protein_coding||c.-4302_-43…
chr10	6421974	A	C	239.05	0	C|missense_variant|MODERATE|LGI4|LGI4|transcript|XM_001491299.6|protein_coding|1/9|c.47T>G|p.Val16Gly|744/2926|47/1614|16/537||,C|upstream_gene_variant|MODIFIER|FXYD1|FXYD1|transcript|XM_023649537.1|protein_coding||c.-4378A>C|||||4162|,C|upstream_gene_variant|MODIFIER|FXYD1|FXYD1|transcript|XM_005596146.3|protein_coding||c.-4296A>C|||||4152|,C|upstream_gene_variant|MODIFIER|FXYD1|FXYD1|transcript…
chr10	6421975	C	A	2968.97	0	A|missense_variant|MODERATE|LGI4|LGI4|transcript|XM_001491299.6|protein_coding|1/9|c.46G>T|p.Val16Leu|743/2926|46/1614|16/537||,A|upstream_gene_variant|MODIFIER|FXYD1|FXYD1|transcript|XM_023649537.1|protein_coding||c.-4377C>A|||||4161|,A|upstream_gene_variant|MODIFIER|FXYD1|FXYD1|transcript|XM_005596146.3|protein_coding||c.-4295C>A|||||4151|,A|upstream_gene_variant|MODIFIER|FXYD1|FXYD1|transcript…
chr10	6421980	G	C	156.47	0	C|missense_variant|MODERATE|LGI4|LGI4|transcript|XM_001491299.6|protein_coding|1/9|c.41C>G|p.Ala14Gly|738/2926|41/1614|14/537||,C|upstream_gene_variant|MODIFIER|FXYD1|FXYD1|transcript|XM_023649537.1|protein_coding||c.-4372G>C|||||4156|,C|upstream_gene_variant|MODIFIER|FXYD1|FXYD1|transcript|XM_005596146.3|protein_coding||c.-4290G>C|||||4146|,C|upstream_gene_variant|MODIFIER|FXYD1|FXYD1|transcript…
chr10	6429928	C	A	5525.62	0	A|missense_variant|MODERATE|FXYD1|FXYD1|transcript|XM_023649537.1|protein_coding|6/8|c.242C>A|p.Ser81Tyr|458/651|242/315|81/104||,A|missense_variant|MODERATE|FXYD1|FXYD1|transcript|XM_005596146.3|protein_coding|5/7|c.215C>A|p.Ser72Tyr|359/552|215/288|72/95||,A|synonymous_variant|LOW|FXYD1|FXYD1|transcript|XM_003362228.4|protein_coding|6/8|c.252C>A|p.Ile84Ile|379/572|252/279|84/92||,A|synonymous_v…
chr10	6429932	C	T	5660.62	0	T|missense_variant&splice_region_variant|MODERATE|FXYD1|FXYD1|transcript|XM_003362228.4|protein_coding|6/8|c.256C>T|p.Arg86Cys|383/572|256/279|86/92||,T|missense_variant&splice_region_variant|MODERATE|FXYD1|FXYD1|transcript|XM_005596145.1|protein_coding|6/8|c.283C>T|p.Arg95Cys|369/558|283/306|95/101||,T|splice_region_variant&synonymous_variant|LOW|FXYD1|FXYD1|transcript|XM_023649537.1|protein_cod…
chr10	6442416	C	T	702.09	0	T|missense_variant|MODERATE|FXYD5|FXYD5|transcript|XM_005596147.3|protein_coding|4/9|c.305C>T|p.Thr102Ile|312/894|305/654|102/217||,T|missense_variant|MODERATE|FXYD5|FXYD5|transcript|XM_005596148.3|protein_coding|4/9|c.305C>T|p.Thr102Ile|315/894|305/651|102/216||,T|missense_variant|MODERATE|FXYD5|FXYD5|transcript|XM_005596149.3|protein_coding|4/8|c.305C>T|p.Thr102Ile|314/821|305/579|102/192||,T|m…
chr10	6443731	A	C	1233.39	0	C|missense_variant|MODERATE|FXYD5|FXYD5|transcript|XM_005596147.3|protein_coding|5/9|c.328A>C|p.Thr110Pro|335/894|328/654|110/217||,C|missense_variant|MODERATE|FXYD5|FXYD5|transcript|XM_005596148.3|protein_coding|5/9|c.325A>C|p.Thr109Pro|335/894|325/651|109/216||,C|missense_variant|MODERATE|FXYD5|FXYD5|transcript|XM_005596149.3|protein_coding|5/8|c.328A>C|p.Thr110Pro|337/821|328/579|110/192||,C|m…
chr10	6443735	T	C	1278.39	0	C|missense_variant|MODERATE|FXYD5|FXYD5|transcript|XM_005596147.3|protein_coding|5/9|c.332T>C|p.Leu111Pro|339/894|332/654|111/217||,C|missense_variant|MODERATE|FXYD5|FXYD5|transcript|XM_005596148.3|protein_coding|5/9|c.329T>C|p.Leu110Pro|339/894|329/651|110/216||,C|missense_variant|MODERATE|FXYD5|FXYD5|transcript|XM_005596149.3|protein_coding|5/8|c.332T>C|p.Leu111Pro|341/821|332/579|111/192||,C|m…
chr10	6506076	C	T	1640.07	0	T|missense_variant|MODERATE|LOC100059149|LOC100059149|transcript|XM_001491857.4|protein_coding|1/2|c.458G>A|p.Arg153His|532/1923|458/1095|153/364||
chr10	6506227	G	C	410	0	C|missense_variant|MODERATE|LOC100059149|LOC100059149|transcript|XM_001491857.4|protein_coding|1/2|c.307C>G|p.Leu103Val|381/1923|307/1095|103/364||
chr10	6518875	C	T	5061.62	1	T|missense_variant|MODERATE|LOC100059192|LOC100059192|transcript|XM_023651241.1|protein_coding|2/2|c.635G>A|p.Arg212Gln|635/1786|635/783|212/260||
chr10	6518968	C	T	6047.63	1	T|missense_variant|MODERATE|LOC100059192|LOC100059192|transcript|XM_023651241.1|protein_coding|2/2|c.542G>A|p.Arg181His|542/1786|542/783|181/260||
chr10	6518975	G	A	6154.62	1	A|missense_variant|MODERATE|LOC100059192|LOC100059192|transcript|XM_023651241.1|protein_coding|2/2|c.535C>T|p.Arg179Cys|535/1786|535/783|179/260||
chr10	6518996	G	A	6389.62	1	A|missense_variant|MODERATE|LOC100059192|LOC100059192|transcript|XM_023651241.1|protein_coding|2/2|c.514C>T|p.His172Tyr|514/1786|514/783|172/260||
chr10	6519319	T	G	5613.65	1	G|missense_variant|MODERATE|LOC100059192|LOC100059192|transcript|XM_023651241.1|protein_coding|2/2|c.191A>C|p.His64Pro|191/1786|191/783|64/260||
chr10	6519353	G	A	668.39	0	A|missense_variant|MODERATE|LOC100059192|LOC100059192|transcript|XM_023651241.1|protein_coding|2/2|c.157C>T|p.Arg53Trp|157/1786|157/783|53/260||
chr10	6519433	GT	G	4575.61	0	G|frameshift_variant|HIGH|LOC100059192|LOC100059192|transcript|XM_023651241.1|protein_coding|2/2|c.76delA|p.Thr26fs|76/1786|76/783|26/260||
chr10	6519434	T	G,*	5465.67	1,0	G|missense_variant|MODERATE|LOC100059192|LOC100059192|transcript|XM_023651241.1|protein_coding|2/2|c.76A>C|p.Thr26Pro|76/1786|76/783|26/260||
chr10	6519457	C	G	3053.48	1	G|missense_variant|MODERATE|LOC100059192|LOC100059192|transcript|XM_023651241.1|protein_coding|2/2|c.53G>C|p.Ser18Thr|53/1786|53/783|18/260||
chr10	6530755	G	T	174.46	0	T|stop_gained|HIGH|LSR|LSR|transcript|XM_023649544.1|protein_coding|1/10|c.22G>T|p.Glu8*|44/1921|22/1797|8/598||,T|stop_gained|HIGH|LSR|LSR|transcript|XM_023649547.1|protein_coding|1/10|c.22G>T|p.Glu8*|47/1921|22/1794|8/597||,T|stop_gained|HIGH|LSR|LSR|transcript|XM_023649546.1|protein_coding|1/10|c.22G>T|p.Glu8*|46/1920|22/1794|8/597||,T|intron_variant|MODIFIER|LSR|LSR|transcript|XM_023649548.1|…
chr10	6530821	G	A	2063.22	0	A|missense_variant|MODERATE|LSR|LSR|transcript|XM_023649544.1|protein_coding|1/10|c.88G>A|p.Glu30Lys|110/1921|88/1797|30/598||,A|missense_variant|MODERATE|LSR|LSR|transcript|XM_023649547.1|protein_coding|1/10|c.88G>A|p.Glu30Lys|113/1921|88/1794|30/597||,A|missense_variant|MODERATE|LSR|LSR|transcript|XM_023649546.1|protein_coding|1/10|c.88G>A|p.Glu30Lys|112/1920|88/1794|30/597||,A|intron_variant|M…
chr10	6542657	G	A	2559.44	1	A|missense_variant|MODERATE|LSR|LSR|transcript|XM_023649544.1|protein_coding|6/10|c.919G>A|p.Asp307Asn|941/1921|919/1797|307/598||,A|missense_variant|MODERATE|LSR|LSR|transcript|XM_023649548.1|protein_coding|6/10|c.715G>A|p.Asp239Asn|828/1808|715/1593|239/530||,A|missense_variant|MODERATE|LSR|LSR|transcript|XM_023649547.1|protein_coding|6/10|c.919G>A|p.Asp307Asn|944/1921|919/1794|307/597||,A|miss…
chr10	6543474	C	T	1441.07	0	T|missense_variant|MODERATE|LSR|LSR|transcript|XM_023649544.1|protein_coding|9/10|c.1210C>T|p.Arg404Trp|1232/1921|1210/1797|404/598||,T|missense_variant|MODERATE|LSR|LSR|transcript|XM_023649548.1|protein_coding|9/10|c.1006C>T|p.Arg336Trp|1119/1808|1006/1593|336/530||,T|missense_variant|MODERATE|LSR|LSR|transcript|XM_023649547.1|protein_coding|9/10|c.1207C>T|p.Arg403Trp|1232/1921|1207/1794|403/597…
chr10	6543645	C	G	263.46	0	G|missense_variant|MODERATE|LSR|LSR|transcript|XM_023649544.1|protein_coding|9/10|c.1381C>G|p.Pro461Ala|1403/1921|1381/1797|461/598||,G|missense_variant|MODERATE|LSR|LSR|transcript|XM_023649548.1|protein_coding|9/10|c.1177C>G|p.Pro393Ala|1290/1808|1177/1593|393/530||,G|missense_variant|MODERATE|LSR|LSR|transcript|XM_023649547.1|protein_coding|9/10|c.1378C>G|p.Pro460Ala|1403/1921|1378/1794|460/597…
chr10	6544019	CAAG	C	548.96	0	C|conservative_inframe_deletion&splice_region_variant|MODERATE|LSR|LSR|transcript|XM_023649544.1|protein_coding|9/10|c.1759_1761delAAG|p.Lys587del|1781/1921|1759/1797|587/598||INFO_REALIGN_3_PRIME,C|conservative_inframe_deletion&splice_region_variant|MODERATE|LSR|LSR|transcript|XM_023649548.1|protein_coding|9/10|c.1555_1557delAAG|p.Lys519del|1668/1808|1555/1593|519/530||INFO_REALIGN_3_PRIME,C|con…
chr10	6545373	G	C	66.41	0	C|missense_variant|MODERATE|USF2|USF2|transcript|XM_023649549.1|protein_coding|1/10|c.4G>C|p.Asp2His|30/1616|4/1041|2/346||,C|missense_variant|MODERATE|USF2|USF2|transcript|XM_023649550.1|protein_coding|1/8|c.4G>C|p.Asp2His|30/6068|4/891|2/296||,C|missense_variant|MODERATE|USF2|USF2|transcript|XM_023649551.1|protein_coding|1/9|c.4G>C|p.Asp2His|30/1415|4/840|2/279||,C|downstream_gene_variant|MODIF…
chr10	6545392	T	G	31.19	0	G|missense_variant|MODERATE|USF2|USF2|transcript|XM_023649549.1|protein_coding|1/10|c.23T>G|p.Leu8Arg|49/1616|23/1041|8/346||,G|missense_variant|MODERATE|USF2|USF2|transcript|XM_023649550.1|protein_coding|1/8|c.23T>G|p.Leu8Arg|49/6068|23/891|8/296||,G|missense_variant|MODERATE|USF2|USF2|transcript|XM_023649551.1|protein_coding|1/9|c.23T>G|p.Leu8Arg|49/1415|23/840|8/279||,G|downstream_gene_variant…
chr10	6558031	C	A	2716.47	1	A|missense_variant|MODERATE|HAMP|HAMP|transcript|NM_001168327.2|protein_coding|2/3|c.101C>A|p.Ala34Glu|137/410|101/261|34/86||,A|upstream_gene_variant|MODIFIER|MAG|MAG|transcript|XM_001491638.5|protein_coding||c.-4811C>A|||||4628|,A|upstream_gene_variant|MODIFIER|MAG|MAG|transcript|XM_014733170.2|protein_coding||c.-4811C>A|||||4628|,A|downstream_gene_variant|MODIFIER|USF2|USF2|transcript|XM_02364…
chr10	6613101	T	A	620	0	A|missense_variant|MODERATE|CD22|CD22|transcript|XM_005596154.3|protein_coding|13/13|c.2428T>A|p.Cys810Ser|4566/5676|2428/2586|810/861||,A|missense_variant|MODERATE|CD22|CD22|transcript|XM_023649553.1|protein_coding|15/15|c.2428T>A|p.Cys810Ser|3473/4583|2428/2586|810/861||,A|missense_variant|MODERATE|CD22|CD22|transcript|XM_014733021.2|protein_coding|12/12|c.1879T>A|p.Cys627Ser|3689/4799|1879/203…
chr10	6617918	C	T	5003.64	0	T|missense_variant|MODERATE|FFAR1|FFAR1|transcript|XM_023649557.1|protein_coding|2/2|c.14C>T|p.Pro5Leu|3227/6160|14/903|5/300||,T|upstream_gene_variant|MODIFIER|FFAR3|FFAR3|transcript|XM_023649556.1|protein_coding||c.-4701C>T|||||3433|,T|downstream_gene_variant|MODIFIER|CD22|CD22|transcript|XM_005596154.3|protein_coding||c.*4659C>T|||||3707|,T|downstream_gene_variant|MODIFIER|CD22|CD22|transcript…
chr10	6623145	A	G	2301.73	0	G|missense_variant|MODERATE|FFAR3|FFAR3|transcript|XM_023649556.1|protein_coding|1/1|c.527A>G|p.Gln176Arg|1795/2800|527/993|176/330||,G|downstream_gene_variant|MODIFIER|FFAR1|FFAR1|transcript|XM_023649557.1|protein_coding||c.*4338A>G|||||2294|
chr10	6718811	G	A	1730.73	0	A|missense_variant|MODERATE|DMKN|DMKN|transcript|XM_023649560.1|protein_coding|14/18|c.1328C>T|p.Ala443Val|1540/2005|1328/1486|443/494||WARNING_TRANSCRIPT_INCOMPLETE
chr10	6723575	C	T	4099.78	1	T|missense_variant&splice_region_variant|MODERATE|DMKN|DMKN|transcript|XM_023649560.1|protein_coding|8/18|c.1010G>A|p.Arg337Gln|1222/2005|1010/1486|337/494||WARNING_TRANSCRIPT_INCOMPLETE
chr10	6725350	C	T	4882.81	1	T|missense_variant|MODERATE|DMKN|DMKN|transcript|XM_023649560.1|protein_coding|6/18|c.926G>A|p.Ser309Asn|1138/2005|926/1486|309/494||WARNING_TRANSCRIPT_INCOMPLETE
chr10	6725351	T	C	4921.82	1	C|missense_variant|MODERATE|DMKN|DMKN|transcript|XM_023649560.1|protein_coding|6/18|c.925A>G|p.Ser309Gly|1137/2005|925/1486|309/494||WARNING_TRANSCRIPT_INCOMPLETE
chr10	6725353	C	G	1329.08	0	G|missense_variant|MODERATE|DMKN|DMKN|transcript|XM_023649560.1|protein_coding|6/18|c.923G>C|p.Ser308Thr|1135/2005|923/1486|308/494||WARNING_TRANSCRIPT_INCOMPLETE
chr10	6726615	T	C	1175.95	1	C|missense_variant|MODERATE|DMKN|DMKN|transcript|XM_023649560.1|protein_coding|5/18|c.769A>G|p.Ser257Gly|981/2005|769/1486|257/494||WARNING_TRANSCRIPT_INCOMPLETE
chr10	6726616	A	ACCACTGCTG	1951.49	0	ACCACTGCTG|disruptive_inframe_insertion|MODERATE|DMKN|DMKN|transcript|XM_023649560.1|protein_coding|5/18|c.759_767dupCAGCAGTGG|p.Gly256_Ser257insSerSerGly|979/2005|767/1486|256/494||WARNING_TRANSCRIPT_INCOMPLETE
chr10	6726633	T	TGCCACTGCTGCCACTGCC	1469.91	1	TGCCACTGCTGCCACTGCC|conservative_inframe_insertion|MODERATE|DMKN|DMKN|transcript|XM_023649560.1|protein_coding|5/18|c.750_751insGGCAGTGGCAGCAGTGGC|p.Gly250_Ser251insGlySerGlySerSerGly|962/2005|750/1486|250/494||WARNING_TRANSCRIPT_INCOMPLETE
chr10	6726769	TCCACTGCTGCCGCTGCTGCTA	TCCACTGCTGCCACTGCTGCCGCTGCTGCTA,T	11747.6	1,0	TCCACTGCTGCCACTGCTGCCGCTGCTGCTA|conservative_inframe_insertion|MODERATE|DMKN|DMKN|transcript|XM_023649560.1|protein_coding|5/18|c.603_604insGGCAGCAGT|p.Ser199_Ser201dup|815/2005|603/1486|201/494||WARNING_TRANSCRIPT_INCOMPLETE,T|disruptive_inframe_deletion|MODERATE|DMKN|DMKN|transcript|XM_023649560.1|protein_coding|5/18|c.594_614delTAGCAGCAGCGGCAGCAGTGG|p.Ser199_Gly205del|826/2005|594/1486|198/494…
chr10	6726778	GCCGCTGCTGCTACCACTGCTGCCACCACTGCCACTGCTGCCACCACTGCTGCCACTGCTGCCACCACTGCTGCCACCACTGCTGCCACTGCTGCCGCTGCCT	G,*	840.24	1,0	G|disruptive_inframe_deletion|MODERATE|DMKN|DMKN|transcript|XM_023649560.1|protein_coding|5/18|c.504_605del|p.Gly169_Gly202del|817/2005|504/1486|168/494||WARNING_TRANSCRIPT_INCOMPLETE
chr10	6726780	CGCTGCTGCT	*,C	1434.45	1,0	C|conservative_inframe_deletion|MODERATE|DMKN|DMKN|transcript|XM_023649560.1|protein_coding|5/18|c.595_603delAGCAGCAGC|p.Ser199_Ser201del|815/2005|595/1486|199/494||WARNING_TRANSCRIPT_INCOMPLETE
chr10	6726783	T	*,C	83.08	1,0	C|missense_variant|MODERATE|DMKN|DMKN|transcript|XM_023649560.1|protein_coding|5/18|c.601A>G|p.Ser201Gly|813/2005|601/1486|201/494||WARNING_TRANSCRIPT_INCOMPLETE
chr10	6726787	GCTA	*,G	41.03	1,0	G|disruptive_inframe_deletion|MODERATE|DMKN|DMKN|transcript|XM_023649560.1|protein_coding|5/18|c.594_596delTAG|p.Ser199del|808/2005|594/1486|198/494||WARNING_TRANSCRIPT_INCOMPLETE
chr10	6726791	CCACTGCTGCCACCACTGCCACTGCTGCCACCACTGCTGCCACTGCTGCCACCACTGCTGCCACCACTGCTGCCACTGCTGCCGCTGCCTCCACTGCTGCCGCTGCTGCTACCACTGCTGCCAT	*,C	1401.83	1,0	C|disruptive_inframe_deletion|MODERATE|DMKN|DMKN|transcript|XM_023649560.1|protein_coding|5/18|c.470_592del|p.Asp157_Ser197del|804/2005|470/1486|157/494||WARNING_TRANSCRIPT_INCOMPLETE
chr10	6726829	GCCACTGCTGCCA	*,G	7935.44	1,1	G|disruptive_inframe_deletion|MODERATE|DMKN|DMKN|transcript|XM_023649560.1|protein_coding|5/18|c.543_554delTGGCAGCAGTGG|p.Gly182_Gly185del|766/2005|543/1486|181/494||WARNING_TRANSCRIPT_INCOMPLETE
chr10	6726891	CGCTGCTGCT	*,C	455.76	0,0	C|conservative_inframe_deletion|MODERATE|DMKN|DMKN|transcript|XM_023649560.1|protein_coding|5/18|c.484_492delAGCAGCAGC|p.Ser162_Ser164del|704/2005|484/1486|162/494||WARNING_TRANSCRIPT_INCOMPLETE
chr10	6726902	CCACTGCTGCCAT	*,C	455.08	0,0	C|disruptive_inframe_deletion|MODERATE|DMKN|DMKN|transcript|XM_023649560.1|protein_coding|5/18|c.470_481delATGGCAGCAGTG|p.Asp157_Ser160del|693/2005|470/1486|157/494||WARNING_TRANSCRIPT_INCOMPLETE
chr10	6726914	T	C,*	1303.55	1,0	C|missense_variant|MODERATE|DMKN|DMKN|transcript|XM_023649560.1|protein_coding|5/18|c.470A>G|p.Asp157Gly|682/2005|470/1486|157/494||WARNING_TRANSCRIPT_INCOMPLETE
chr10	6726954	T	C	1795.71	0	C|missense_variant|MODERATE|DMKN|DMKN|transcript|XM_023649560.1|protein_coding|5/18|c.430A>G|p.Ser144Gly|642/2005|430/1486|144/494||WARNING_TRANSCRIPT_INCOMPLETE
chr10	6726963	T	C	1678.13	0	C|missense_variant|MODERATE|DMKN|DMKN|transcript|XM_023649560.1|protein_coding|5/18|c.421A>G|p.Ser141Gly|633/2005|421/1486|141/494||WARNING_TRANSCRIPT_INCOMPLETE
chr10	6727467	T	C	3190.78	1	C|missense_variant|MODERATE|DMKN|DMKN|transcript|XM_023649560.1|protein_coding|3/18|c.346A>G|p.Ser116Gly|558/2005|346/1486|116/494||WARNING_TRANSCRIPT_INCOMPLETE
chr10	6727503	T	C	4172.78	1	C|missense_variant|MODERATE|DMKN|DMKN|transcript|XM_023649560.1|protein_coding|3/18|c.310A>G|p.Thr104Ala|522/2005|310/1486|104/494||WARNING_TRANSCRIPT_INCOMPLETE
chr10	6727505	T	C	4172.78	1	C|missense_variant&splice_region_variant|MODERATE|DMKN|DMKN|transcript|XM_023649560.1|protein_coding|3/18|c.308A>G|p.Glu103Gly|520/2005|308/1486|103/494||WARNING_TRANSCRIPT_INCOMPLETE
chr10	6727656	C	G	918.92	1	G|missense_variant|MODERATE|DMKN|DMKN|transcript|XM_023649560.1|protein_coding|2/18|c.260G>C|p.Gly87Ala|472/2005|260/1486|87/494||WARNING_TRANSCRIPT_INCOMPLETE
chr10	6728491	G	C	3273.43	0	C|missense_variant|MODERATE|DMKN|DMKN|transcript|XM_023649560.1|protein_coding|1/18|c.28C>G|p.Leu10Val|240/2005|28/1486|10/494||WARNING_TRANSCRIPT_INCOMPLETE
chr10	6737542	T	A	30.46	0	A|missense_variant&splice_region_variant|MODERATE|SBSN|SBSN|transcript|XM_005596159.3|protein_coding|1/4|c.2132A>T|p.Asn711Ile|2184/2464|2132/2265|711/754||
chr10	6737854	G	T	31.81	0	T|missense_variant|MODERATE|SBSN|SBSN|transcript|XM_005596159.3|protein_coding|1/4|c.1820C>A|p.Pro607His|1872/2464|1820/2265|607/754||
chr10	6737860	AG	A	34.43	0	A|frameshift_variant|HIGH|SBSN|SBSN|transcript|XM_005596159.3|protein_coding|1/4|c.1813delC|p.Leu605fs|1865/2464|1813/2265|605/754||
chr10	6737863	C	A	34.51	0	A|missense_variant|MODERATE|SBSN|SBSN|transcript|XM_005596159.3|protein_coding|1/4|c.1811G>T|p.Gly604Val|1863/2464|1811/2265|604/754||
chr10	6737867	G	T	34.46	0	T|missense_variant|MODERATE|SBSN|SBSN|transcript|XM_005596159.3|protein_coding|1/4|c.1807C>A|p.Gln603Lys|1859/2464|1807/2265|603/754||
chr10	6737871	C	CT	31.43	0	CT|frameshift_variant|HIGH|SBSN|SBSN|transcript|XM_005596159.3|protein_coding|1/4|c.1802_1803insA|p.Ala602fs|1854/2464|1802/2265|601/754||
chr10	6737873	C	T	31.77	0	T|missense_variant|MODERATE|SBSN|SBSN|transcript|XM_005596159.3|protein_coding|1/4|c.1801G>A|p.Val601Met|1853/2464|1801/2265|601/754||
chr10	6737927	G	A	65.08	0	A|missense_variant|MODERATE|SBSN|SBSN|transcript|XM_005596159.3|protein_coding|1/4|c.1747C>T|p.Leu583Phe|1799/2464|1747/2265|583/754||
chr10	6738124	C	T	106.96	0	T|missense_variant|MODERATE|SBSN|SBSN|transcript|XM_005596159.3|protein_coding|1/4|c.1550G>A|p.Arg517His|1602/2464|1550/2265|517/754||
chr10	6738251	G	A	137.48	0	A|missense_variant|MODERATE|SBSN|SBSN|transcript|XM_005596159.3|protein_coding|1/4|c.1423C>T|p.Leu475Phe|1475/2464|1423/2265|475/754||
chr10	6739184	T	C	1571.07	0	C|missense_variant|MODERATE|SBSN|SBSN|transcript|XM_005596159.3|protein_coding|1/4|c.490A>G|p.Lys164Glu|542/2464|490/2265|164/754||,C|upstream_gene_variant|MODIFIER|GAPDHS|GAPDHS|transcript|XM_001491988.6|protein_coding||c.-4493T>C|||||4380|,C|upstream_gene_variant|MODIFIER|GAPDHS|GAPDHS|transcript|XM_023649564.1|protein_coding||c.-4967T>C|||||4415|
chr10	6739189	G	C	1921.73	0	C|missense_variant|MODERATE|SBSN|SBSN|transcript|XM_005596159.3|protein_coding|1/4|c.485C>G|p.Ala162Gly|537/2464|485/2265|162/754||,C|upstream_gene_variant|MODIFIER|GAPDHS|GAPDHS|transcript|XM_001491988.6|protein_coding||c.-4488G>C|||||4375|,C|upstream_gene_variant|MODIFIER|GAPDHS|GAPDHS|transcript|XM_023649564.1|protein_coding||c.-4962G>C|||||4410|
chr10	6739344	C	G	1869.91	1	G|missense_variant|MODERATE|SBSN|SBSN|transcript|XM_005596159.3|protein_coding|1/4|c.330G>C|p.Lys110Asn|382/2464|330/2265|110/754||,G|upstream_gene_variant|MODIFIER|GAPDHS|GAPDHS|transcript|XM_001491988.6|protein_coding||c.-4333C>G|||||4220|,G|upstream_gene_variant|MODIFIER|GAPDHS|GAPDHS|transcript|XM_023649564.1|protein_coding||c.-4807C>G|||||4255|
chr10	6770991	C	G	944.39	0	G|missense_variant|MODERATE|ATP4A|ATP4A|transcript|XM_023649561.1|protein_coding|2/22|c.55G>C|p.Gly19Arg|55/3511|55/3102|19/1033||,G|missense_variant|MODERATE|ATP4A|ATP4A|transcript|XM_023649562.1|protein_coding|2/21|c.55G>C|p.Gly19Arg|83/3335|55/2898|19/965||,G|missense_variant|MODERATE|ATP4A|ATP4A|transcript|XM_023649563.1|protein_coding|2/17|c.55G>C|p.Gly19Arg|83/2695|55/2652|19/883||
chr10	6771131	A	G	1592	1	G|splice_donor_variant&intron_variant|HIGH|ATP4A|ATP4A|transcript|XM_023649561.1|protein_coding|1/21|c.9+2T>C||||||,G|splice_donor_variant&intron_variant|HIGH|ATP4A|ATP4A|transcript|XM_023649562.1|protein_coding|1/20|c.9+2T>C||||||,G|splice_donor_variant&intron_variant|HIGH|ATP4A|ATP4A|transcript|XM_023649563.1|protein_coding|1/16|c.9+2T>C||||||
chr10	6845790	ACGCCCCACCTGCCGCAGG	A	858.43	1	A|conservative_inframe_deletion|MODERATE|LOC102150892|LOC102150892|transcript|XM_023649568.1|protein_coding|1/2|c.73_90delGCGCCCCACCTGCCGCAG|p.Ala25_Gln30del|186/793|73/546|25/181||INFO_REALIGN_3_PRIME,A|disruptive_inframe_deletion|MODERATE|LOC102150892|LOC102150892|transcript|XM_005596162.3|protein_coding|1/2|c.95_112delGCGCCCCACCTGCCGCAG|p.Gly32_Ala37del|192/803|95/372|32/123||INFO_REALIGN_3_PR…
chr10	6845968	G	A	448.46	0	A|missense_variant&splice_region_variant|MODERATE|LOC102150892|LOC102150892|transcript|XM_023649568.1|protein_coding|1/2|c.215G>A|p.Arg72Gln|328/793|215/546|72/181||,A|synonymous_variant|LOW|LOC102150892|LOC102150892|transcript|XM_005596162.3|protein_coding|1/2|c.237G>A|p.Pro79Pro|334/803|237/372|79/123||,A|synonymous_variant|LOW|LOC102150892|LOC102150892|transcript|XM_005596161.3|protein_coding|…
chr10	6846338	G	T	2873.5	0	T|missense_variant|MODERATE|LOC102150892|LOC102150892|transcript|XM_023649568.1|protein_coding|2/2|c.341G>T|p.Gly114Val|454/793|341/546|114/181||,T|missense_variant|MODERATE|LOC102150892|LOC102150892|transcript|XM_005596162.3|protein_coding|2/2|c.367G>T|p.Val123Leu|464/803|367/372|123/123||,T|missense_variant|MODERATE|LOC102150892|LOC102150892|transcript|XM_005596161.3|protein_coding|2/2|c.439G>T…
chr10	6965688	A	G	1418.39	0	G|missense_variant|MODERATE|HAUS5|HAUS5|transcript|XM_001492238.6|protein_coding|11/19|c.854A>G|p.Gln285Arg|905/3694|854/1902|285/633||
chr10	6967390	A	G	939.46	1	G|missense_variant|MODERATE|HAUS5|HAUS5|transcript|XM_001492238.6|protein_coding|17/19|c.1559A>G|p.Gln520Arg|1610/3694|1559/1902|520/633||
chr10	6988881	A	T	3238.81	1	T|missense_variant|MODERATE|ETV2|ETV2|transcript|XM_023651243.1|protein_coding|2/6|c.154A>T|p.Ser52Cys|306/1221|154/1050|52/349||,T|upstream_gene_variant|MODIFIER|COX6B1|COX6B1|transcript|XM_001492385.6|protein_coding||c.-4952A>T|||||4799|,T|downstream_gene_variant|MODIFIER|RBM42|RBM42|transcript|XM_001492237.4|protein_coding||c.*3915A>T|||||3782|,T|downstream_gene_variant|MODIFIER|RBM42|RBM42|tr…
chr10	6989224	C	T	7254.85	0	T|missense_variant|MODERATE|ETV2|ETV2|transcript|XM_023651243.1|protein_coding|3/6|c.238C>T|p.Pro80Ser|390/1221|238/1050|80/349||,T|upstream_gene_variant|MODIFIER|COX6B1|COX6B1|transcript|XM_001492385.6|protein_coding||c.-4609C>T|||||4456|,T|downstream_gene_variant|MODIFIER|RBM42|RBM42|transcript|XM_001492237.4|protein_coding||c.*4258C>T|||||4125|,T|downstream_gene_variant|MODIFIER|RBM42|RBM42|tr…
chr10	6991016	C	T	6342	1	T|missense_variant|MODERATE|ETV2|ETV2|transcript|XM_023651243.1|protein_coding|6/6|c.1037C>T|p.Ala346Val|1189/1221|1037/1050|346/349||,T|upstream_gene_variant|MODIFIER|COX6B1|COX6B1|transcript|XM_001492385.6|protein_coding||c.-2817C>T|||||2664|
chr10	7012555	A	G	565	0	G|missense_variant|MODERATE|UPK1A|UPK1A|transcript|XM_014733431.2|protein_coding|1/7|c.41A>G|p.Asp14Gly|656/2335|41/1200|14/399||,G|missense_variant|MODERATE|UPK1A|UPK1A|transcript|XM_023649569.1|protein_coding|2/8|c.41A>G|p.Asp14Gly|518/2197|41/1200|14/399||,G|missense_variant|MODERATE|UPK1A|UPK1A|transcript|XM_023649570.1|protein_coding|2/7|c.41A>G|p.Asp14Gly|789/2267|41/999|14/332||,G|missense…
chr10	7012712	G	C	1973.07	1	C|missense_variant|MODERATE|UPK1A|UPK1A|transcript|XM_014733431.2|protein_coding|1/7|c.198G>C|p.Glu66Asp|813/2335|198/1200|66/399||,C|missense_variant|MODERATE|UPK1A|UPK1A|transcript|XM_023649569.1|protein_coding|2/8|c.198G>C|p.Glu66Asp|675/2197|198/1200|66/399||,C|missense_variant|MODERATE|UPK1A|UPK1A|transcript|XM_023649570.1|protein_coding|2/7|c.198G>C|p.Glu66Asp|946/2267|198/999|66/332||,C|mi…
chr10	7012776	G	C	2166.48	0	C|missense_variant|MODERATE|UPK1A|UPK1A|transcript|XM_014733431.2|protein_coding|1/7|c.262G>C|p.Gly88Arg|877/2335|262/1200|88/399||,C|missense_variant|MODERATE|UPK1A|UPK1A|transcript|XM_023649569.1|protein_coding|2/8|c.262G>C|p.Gly88Arg|739/2197|262/1200|88/399||,C|missense_variant|MODERATE|UPK1A|UPK1A|transcript|XM_023649570.1|protein_coding|2/7|c.262G>C|p.Gly88Arg|1010/2267|262/999|88/332||,C|m…
chr10	7012861	G	T	2142.45	0	T|missense_variant|MODERATE|UPK1A|UPK1A|transcript|XM_014733431.2|protein_coding|1/7|c.347G>T|p.Gly116Val|962/2335|347/1200|116/399||,T|missense_variant|MODERATE|UPK1A|UPK1A|transcript|XM_023649569.1|protein_coding|2/8|c.347G>T|p.Gly116Val|824/2197|347/1200|116/399||,T|missense_variant|MODERATE|UPK1A|UPK1A|transcript|XM_023649570.1|protein_coding|2/7|c.347G>T|p.Gly116Val|1095/2267|347/999|116/332…
chr10	7012990	G	C	768	0	C|missense_variant|MODERATE|UPK1A|UPK1A|transcript|XM_014733431.2|protein_coding|1/7|c.476G>C|p.Gly159Ala|1091/2335|476/1200|159/399||,C|missense_variant|MODERATE|UPK1A|UPK1A|transcript|XM_023649569.1|protein_coding|2/8|c.476G>C|p.Gly159Ala|953/2197|476/1200|159/399||,C|missense_variant|MODERATE|UPK1A|UPK1A|transcript|XM_023649570.1|protein_coding|2/7|c.476G>C|p.Gly159Ala|1224/2267|476/999|159/33…
chr10	7040199	A	G	1570.33	0	G|missense_variant|MODERATE|ZBTB32|ZBTB32|transcript|XM_005596166.3|protein_coding|2/6|c.500A>G|p.His167Arg|1129/2415|500/1476|167/491||,G|missense_variant|MODERATE|ZBTB32|ZBTB32|transcript|XM_023649576.1|protein_coding|2/6|c.500A>G|p.His167Arg|698/1984|500/1476|167/491||,G|missense_variant|MODERATE|ZBTB32|ZBTB32|transcript|XM_014733337.2|protein_coding|2/6|c.500A>G|p.His167Arg|704/1990|500/1476|…
chr10	7040479	G	C	560.47	1	C|missense_variant|MODERATE|ZBTB32|ZBTB32|transcript|XM_005596166.3|protein_coding|2/6|c.780G>C|p.Gln260His|1409/2415|780/1476|260/491||,C|missense_variant|MODERATE|ZBTB32|ZBTB32|transcript|XM_023649576.1|protein_coding|2/6|c.780G>C|p.Gln260His|978/1984|780/1476|260/491||,C|missense_variant|MODERATE|ZBTB32|ZBTB32|transcript|XM_014733337.2|protein_coding|2/6|c.780G>C|p.Gln260His|984/1990|780/1476|…
chr10	7040885	A	G	273.01	0	G|missense_variant|MODERATE|ZBTB32|ZBTB32|transcript|XM_005596166.3|protein_coding|3/6|c.925A>G|p.Ser309Gly|1554/2415|925/1476|309/491||,G|missense_variant|MODERATE|ZBTB32|ZBTB32|transcript|XM_023649576.1|protein_coding|3/6|c.925A>G|p.Ser309Gly|1123/1984|925/1476|309/491||,G|missense_variant|MODERATE|ZBTB32|ZBTB32|transcript|XM_014733337.2|protein_coding|3/6|c.925A>G|p.Ser309Gly|1129/1990|925/147…
chr10	7040919	C	T	834.47	1	T|missense_variant&splice_region_variant|MODERATE|ZBTB32|ZBTB32|transcript|XM_005596166.3|protein_coding|3/6|c.959C>T|p.Pro320Leu|1588/2415|959/1476|320/491||,T|missense_variant&splice_region_variant|MODERATE|ZBTB32|ZBTB32|transcript|XM_023649576.1|protein_coding|3/6|c.959C>T|p.Pro320Leu|1157/1984|959/1476|320/491||,T|missense_variant&splice_region_variant|MODERATE|ZBTB32|ZBTB32|transcript|XM_014…
chr10	7045162	C	T	518.46	1	T|missense_variant|MODERATE|KMT2B|KMT2B|transcript|XM_023649577.1|protein_coding|3/37|c.646C>T|p.Pro216Ser|661/8479|646/8163|216/2720||,T|downstream_gene_variant|MODIFIER|ZBTB32|ZBTB32|transcript|XM_005596166.3|protein_coding||c.*3311C>T|||||3001|,T|downstream_gene_variant|MODIFIER|ZBTB32|ZBTB32|transcript|XM_023649576.1|protein_coding||c.*3311C>T|||||3001|,T|downstream_gene_variant|MODIFIER|ZBTB…
chr10	7046647	A	C	5507.15	1	C|missense_variant|MODERATE|KMT2B|KMT2B|transcript|XM_023649577.1|protein_coding|3/37|c.2131A>C|p.Thr711Pro|2146/8479|2131/8163|711/2720||,C|downstream_gene_variant|MODIFIER|ZBTB32|ZBTB32|transcript|XM_005596166.3|protein_coding||c.*4796A>C|||||4486|,C|downstream_gene_variant|MODIFIER|ZBTB32|ZBTB32|transcript|XM_023649576.1|protein_coding||c.*4796A>C|||||4486|,C|downstream_gene_variant|MODIFIER|Z…
chr10	7057367	C	T	1095.07	0	T|missense_variant|MODERATE|KMT2B|KMT2B|transcript|XM_023649577.1|protein_coding|28/37|c.6433C>T|p.Pro2145Ser|6448/8479|6433/8163|2145/2720||
chr10	7063595	C	G	673	0	G|missense_variant|MODERATE|IGFLR1|IGFLR1|transcript|XM_005596171.3|protein_coding|4/4|c.1196G>C|p.Gly399Ala|1450/1727|1196/1419|399/472||,G|missense_variant|MODERATE|IGFLR1|IGFLR1|transcript|XM_001492598.4|protein_coding|5/5|c.818G>C|p.Gly273Ala|1031/1308|818/1041|273/346||,G|missense_variant|MODERATE|IGFLR1|IGFLR1|transcript|XM_023649580.1|protein_coding|4/4|c.1193G>C|p.Gly398Ala|1447/1724|1193…
chr10	7063965	G	C	507	0	C|missense_variant|MODERATE|IGFLR1|IGFLR1|transcript|XM_005596171.3|protein_coding|3/4|c.907C>G|p.Leu303Val|1161/1727|907/1419|303/472||,C|missense_variant|MODERATE|IGFLR1|IGFLR1|transcript|XM_001492598.4|protein_coding|4/5|c.529C>G|p.Leu177Val|742/1308|529/1041|177/346||,C|missense_variant|MODERATE|IGFLR1|IGFLR1|transcript|XM_023649580.1|protein_coding|3/4|c.904C>G|p.Leu302Val|1158/1724|904/1416…
chr10	7065107	G	C	311.46	0	C|missense_variant|MODERATE|IGFLR1|IGFLR1|transcript|XM_005596171.3|protein_coding|1/4|c.486C>G|p.Asn162Lys|740/1727|486/1419|162/472||,C|missense_variant|MODERATE|IGFLR1|IGFLR1|transcript|XM_001492598.4|protein_coding|2/5|c.108C>G|p.Asn36Lys|321/1308|108/1041|36/346||,C|missense_variant|MODERATE|IGFLR1|IGFLR1|transcript|XM_023649580.1|protein_coding|1/4|c.486C>G|p.Asn162Lys|740/1724|486/1416|162…
chr10	7065358	G	T	661.47	1	T|missense_variant|MODERATE|IGFLR1|IGFLR1|transcript|XM_005596171.3|protein_coding|1/4|c.235C>A|p.Pro79Thr|489/1727|235/1419|79/472||,T|missense_variant|MODERATE|IGFLR1|IGFLR1|transcript|XM_023649580.1|protein_coding|1/4|c.235C>A|p.Pro79Thr|489/1724|235/1416|79/471||,T|missense_variant|MODERATE|IGFLR1|IGFLR1|transcript|XM_023649581.1|protein_coding|1/3|c.235C>A|p.Pro79Thr|489/1288|235/894|79/297|…
chr10	7066656	T	C	2865.31	0	C|missense_variant|MODERATE|U2AF1L4|U2AF1L4|transcript|XM_003362244.4|protein_coding|7/8|c.598A>G|p.Asn200Asp|652/962|598/723|200/240||,C|missense_variant|MODERATE|U2AF1L4|U2AF1L4|transcript|XM_005596168.3|protein_coding|7/8|c.523A>G|p.Asn175Asp|567/877|523/648|175/215||,C|missense_variant|MODERATE|U2AF1L4|U2AF1L4|transcript|XM_014733590.2|protein_coding|7/8|c.568A>G|p.Asn190Asp|623/933|568/693|1…
chr10	7080392	TC	T	3874.71	1	T|frameshift_variant|HIGH|PROSER3|PROSER3|transcript|XM_023649578.1|protein_coding|1/11|c.78delC|p.Thr27fs|218/2523|78/2331|26/776||WARNING_TRANSCRIPT_MULTIPLE_STOP_CODONS&INFO_REALIGN_3_PRIME,T|upstream_gene_variant|MODIFIER|HSPB6|HSPB6|transcript|XM_001915979.4|protein_coding||c.-1998delG|||||1948|,T|downstream_gene_variant|MODIFIER|LIN37|LIN37|transcript|XM_001492756.5|protein_coding||c.*4626d…
chr10	7085932	A	G	5489.67	0	G|missense_variant|MODERATE|PROSER3|PROSER3|transcript|XM_023649578.1|protein_coding|7/11|c.965A>G|p.Gln322Arg|1105/2523|965/2331|322/776||WARNING_TRANSCRIPT_MULTIPLE_STOP_CODONS
chr10	7086027	G	A	4730.67	0	A|missense_variant|MODERATE|PROSER3|PROSER3|transcript|XM_023649578.1|protein_coding|7/11|c.1060G>A|p.Val354Met|1200/2523|1060/2331|354/776||WARNING_TRANSCRIPT_MULTIPLE_STOP_CODONS
chr10	7086423	ACGCCTCCCGCCTCCACCCCGGCGCCCCAGGTCTCCACCCTCGCGCCTCCCGCCTCCACCCCCGGACCCCCCTCCTCCAGCCCCGCGACCCCGGTCTCCACCCTCG	A	30.51	0	A|disruptive_inframe_deletion|MODERATE|PROSER3|PROSER3|transcript|XM_023649578.1|protein_coding|8/11|c.1362_1466del|p.Ala455_Pro489del|1502/2523|1362/2331|454/776||WARNING_TRANSCRIPT_MULTIPLE_STOP_CODONS&INFO_REALIGN_3_PRIME,A|upstream_gene_variant|MODIFIER|ARHGAP33|ARHGAP33|transcript|XM_023649586.1|protein_coding||c.-5133_-5029del|||||4945|
chr10	7086435	T	*,G	52.86	0,0	G|missense_variant|MODERATE|PROSER3|PROSER3|transcript|XM_023649578.1|protein_coding|8/11|c.1354T>G|p.Ser452Ala|1494/2523|1354/2331|452/776||WARNING_TRANSCRIPT_MULTIPLE_STOP_CODONS,G|upstream_gene_variant|MODIFIER|ARHGAP33|ARHGAP33|transcript|XM_023649586.1|protein_coding||c.-5122T>G|||||4934|
chr10	7086451	A	*,C	44.41	0,0	C|missense_variant|MODERATE|PROSER3|PROSER3|transcript|XM_023649578.1|protein_coding|8/11|c.1370A>C|p.Gln457Pro|1510/2523|1370/2331|457/776||WARNING_TRANSCRIPT_MULTIPLE_STOP_CODONS,C|upstream_gene_variant|MODIFIER|ARHGAP33|ARHGAP33|transcript|XM_023649586.1|protein_coding||c.-5106A>C|||||4918|
chr10	7086481	C	*,T	806.55	0,0	T|missense_variant|MODERATE|PROSER3|PROSER3|transcript|XM_023649578.1|protein_coding|8/11|c.1400C>T|p.Thr467Ile|1540/2523|1400/2331|467/776||WARNING_TRANSCRIPT_MULTIPLE_STOP_CODONS,T|upstream_gene_variant|MODIFIER|ARHGAP33|ARHGAP33|transcript|XM_023649586.1|protein_coding||c.-5076C>T|||||4888|
chr10	7086488	ACCCCC	A,*	917.85	1,0	A|frameshift_variant|HIGH|PROSER3|PROSER3|transcript|XM_023649578.1|protein_coding|8/11|c.1409_1413delCCCCC|p.Pro470fs|1549/2523|1409/2331|470/776||WARNING_TRANSCRIPT_MULTIPLE_STOP_CODONS&INFO_REALIGN_3_PRIME,A|upstream_gene_variant|MODIFIER|ARHGAP33|ARHGAP33|transcript|XM_023649586.1|protein_coding||c.-5068_-5064delCCCCC|||||4880|
chr10	7086496	CCTCCAGCCCCGCGACCCCGGTCTCCACCCTCGCGCCT	C,*	892.91	1,0	C|frameshift_variant|HIGH|PROSER3|PROSER3|transcript|XM_023649578.1|protein_coding|8/11|c.1417_1453delTCCAGCCCCGCGACCCCGGTCTCCACCCTCGCGCCTC|p.Ser473fs|1557/2523|1417/2331|473/776||WARNING_TRANSCRIPT_MULTIPLE_STOP_CODONS&INFO_REALIGN_3_PRIME,C|upstream_gene_variant|MODIFIER|ARHGAP33|ARHGAP33|transcript|XM_023649586.1|protein_coding||c.-5060_-5024delCTCCAGCCCCGCGACCCCGGTCTCCACCCTCGCGCCT|||||4872|
chr10	7086568	A	C	39.44	0	C|missense_variant|MODERATE|PROSER3|PROSER3|transcript|XM_023649578.1|protein_coding|8/11|c.1487A>C|p.Gln496Pro|1627/2523|1487/2331|496/776||WARNING_TRANSCRIPT_MULTIPLE_STOP_CODONS,C|upstream_gene_variant|MODIFIER|ARHGAP33|ARHGAP33|transcript|XM_023649586.1|protein_coding||c.-4989A>C|||||4801|
chr10	7087138	C	T	3542.3	0	T|missense_variant|MODERATE|PROSER3|PROSER3|transcript|XM_023649578.1|protein_coding|8/11|c.2057C>T|p.Ala686Val|2197/2523|2057/2331|686/776||WARNING_TRANSCRIPT_MULTIPLE_STOP_CODONS,T|upstream_gene_variant|MODIFIER|ARHGAP33|ARHGAP33|transcript|XM_023649585.1|protein_coding||c.-5217C>T|||||4551|,T|upstream_gene_variant|MODIFIER|ARHGAP33|ARHGAP33|transcript|XM_023649586.1|protein_coding||c.-4419C>T|…
chr10	7087614	G	T	882.07	0	T|missense_variant|MODERATE|PROSER3|PROSER3|transcript|XM_023649578.1|protein_coding|11/11|c.2283G>T|p.Arg761Ser|2423/2523|2283/2331|761/776||WARNING_TRANSCRIPT_MULTIPLE_STOP_CODONS,T|upstream_gene_variant|MODIFIER|ARHGAP33|ARHGAP33|transcript|XM_023649585.1|protein_coding||c.-4741G>T|||||4075|,T|upstream_gene_variant|MODIFIER|ARHGAP33|ARHGAP33|transcript|XM_023649586.1|protein_coding||c.-3943G>T…
chr10	7094205	A	C	1468.07	0	C|missense_variant|MODERATE|ARHGAP33|ARHGAP33|transcript|XM_023649585.1|protein_coding|4/21|c.261A>C|p.Glu87Asp|927/5018|261/3927|87/1308||,C|missense_variant|MODERATE|ARHGAP33|ARHGAP33|transcript|XM_023649586.1|protein_coding|4/21|c.207A>C|p.Glu69Asp|395/4486|207/3873|69/1290||,C|missense_variant|MODERATE|ARHGAP33|ARHGAP33|transcript|XM_023649588.1|protein_coding|4/21|c.261A>C|p.Glu87Asp|928/490…
chr10	7102524	T	A	69.43	0	A|missense_variant|MODERATE|ARHGAP33|ARHGAP33|transcript|XM_023649585.1|protein_coding|20/21|c.2353T>A|p.Ser785Thr|3019/5018|2353/3927|785/1308||,A|missense_variant|MODERATE|ARHGAP33|ARHGAP33|transcript|XM_023649586.1|protein_coding|20/21|c.2299T>A|p.Ser767Thr|2487/4486|2299/3873|767/1290||,A|missense_variant|MODERATE|ARHGAP33|ARHGAP33|transcript|XM_023649588.1|protein_coding|20/21|c.2242T>A|p.Se…
chr10	7103001	A	C	275.56	0	C|missense_variant|MODERATE|ARHGAP33|ARHGAP33|transcript|XM_023649585.1|protein_coding|21/21|c.2746A>C|p.Lys916Gln|3412/5018|2746/3927|916/1308||,C|missense_variant|MODERATE|ARHGAP33|ARHGAP33|transcript|XM_023649586.1|protein_coding|21/21|c.2692A>C|p.Lys898Gln|2880/4486|2692/3873|898/1290||,C|missense_variant|MODERATE|ARHGAP33|ARHGAP33|transcript|XM_023649588.1|protein_coding|21/21|c.2635A>C|p.Ly…
chr10	7103188	T	A	35.66	0	A|missense_variant|MODERATE|ARHGAP33|ARHGAP33|transcript|XM_023649585.1|protein_coding|21/21|c.2933T>A|p.Leu978Gln|3599/5018|2933/3927|978/1308||,A|missense_variant|MODERATE|ARHGAP33|ARHGAP33|transcript|XM_023649586.1|protein_coding|21/21|c.2879T>A|p.Leu960Gln|3067/4486|2879/3873|960/1290||,A|missense_variant|MODERATE|ARHGAP33|ARHGAP33|transcript|XM_023649588.1|protein_coding|21/21|c.2822T>A|p.Le…
chr10	7103745	T	G	38.75	0	G|missense_variant|MODERATE|ARHGAP33|ARHGAP33|transcript|XM_023649585.1|protein_coding|21/21|c.3490T>G|p.Ser1164Ala|4156/5018|3490/3927|1164/1308||,G|missense_variant|MODERATE|ARHGAP33|ARHGAP33|transcript|XM_023649586.1|protein_coding|21/21|c.3436T>G|p.Ser1146Ala|3624/4486|3436/3873|1146/1290||,G|missense_variant|MODERATE|ARHGAP33|ARHGAP33|transcript|XM_023649588.1|protein_coding|21/21|c.3379T>G|…
chr10	7103748	T	G	84.19	0	G|missense_variant|MODERATE|ARHGAP33|ARHGAP33|transcript|XM_023649585.1|protein_coding|21/21|c.3493T>G|p.Cys1165Gly|4159/5018|3493/3927|1165/1308||,G|missense_variant|MODERATE|ARHGAP33|ARHGAP33|transcript|XM_023649586.1|protein_coding|21/21|c.3439T>G|p.Cys1147Gly|3627/4486|3439/3873|1147/1290||,G|missense_variant|MODERATE|ARHGAP33|ARHGAP33|transcript|XM_023649588.1|protein_coding|21/21|c.3382T>G|…
chr10	7103893	A	C	71.24	0	C|missense_variant|MODERATE|ARHGAP33|ARHGAP33|transcript|XM_023649585.1|protein_coding|21/21|c.3638A>C|p.His1213Pro|4304/5018|3638/3927|1213/1308||,C|missense_variant|MODERATE|ARHGAP33|ARHGAP33|transcript|XM_023649586.1|protein_coding|21/21|c.3584A>C|p.His1195Pro|3772/4486|3584/3873|1195/1290||,C|missense_variant|MODERATE|ARHGAP33|ARHGAP33|transcript|XM_023649588.1|protein_coding|21/21|c.3527A>C|…
chr10	7104126	T	A,G	305.91	0,0	A|missense_variant|MODERATE|ARHGAP33|ARHGAP33|transcript|XM_023649585.1|protein_coding|21/21|c.3871T>A|p.Tyr1291Asn|4537/5018|3871/3927|1291/1308||,G|missense_variant|MODERATE|ARHGAP33|ARHGAP33|transcript|XM_023649585.1|protein_coding|21/21|c.3871T>G|p.Tyr1291Asp|4537/5018|3871/3927|1291/1308||,A|missense_variant|MODERATE|ARHGAP33|ARHGAP33|transcript|XM_023649586.1|protein_coding|21/21|c.3817T>A|…
chr10	7104138	A	C	70.92	0	C|missense_variant|MODERATE|ARHGAP33|ARHGAP33|transcript|XM_023649585.1|protein_coding|21/21|c.3883A>C|p.Ser1295Arg|4549/5018|3883/3927|1295/1308||,C|missense_variant|MODERATE|ARHGAP33|ARHGAP33|transcript|XM_023649586.1|protein_coding|21/21|c.3829A>C|p.Ser1277Arg|4017/4486|3829/3873|1277/1290||,C|missense_variant|MODERATE|ARHGAP33|ARHGAP33|transcript|XM_023649588.1|protein_coding|21/21|c.3772A>C|…
chr10	7104139	G	C	36.34	0	C|missense_variant|MODERATE|ARHGAP33|ARHGAP33|transcript|XM_023649585.1|protein_coding|21/21|c.3884G>C|p.Ser1295Thr|4550/5018|3884/3927|1295/1308||,C|missense_variant|MODERATE|ARHGAP33|ARHGAP33|transcript|XM_023649586.1|protein_coding|21/21|c.3830G>C|p.Ser1277Thr|4018/4486|3830/3873|1277/1290||,C|missense_variant|MODERATE|ARHGAP33|ARHGAP33|transcript|XM_023649588.1|protein_coding|21/21|c.3773G>C|…
chr10	7104141	T	A	86.96	0	A|missense_variant|MODERATE|ARHGAP33|ARHGAP33|transcript|XM_023649585.1|protein_coding|21/21|c.3886T>A|p.Trp1296Arg|4552/5018|3886/3927|1296/1308||,A|missense_variant|MODERATE|ARHGAP33|ARHGAP33|transcript|XM_023649586.1|protein_coding|21/21|c.3832T>A|p.Trp1278Arg|4020/4486|3832/3873|1278/1290||,A|missense_variant|MODERATE|ARHGAP33|ARHGAP33|transcript|XM_023649588.1|protein_coding|21/21|c.3775T>A|…
chr10	7104144	T	C	377.44	0	C|missense_variant|MODERATE|ARHGAP33|ARHGAP33|transcript|XM_023649585.1|protein_coding|21/21|c.3889T>C|p.Ser1297Pro|4555/5018|3889/3927|1297/1308||,C|missense_variant|MODERATE|ARHGAP33|ARHGAP33|transcript|XM_023649586.1|protein_coding|21/21|c.3835T>C|p.Ser1279Pro|4023/4486|3835/3873|1279/1290||,C|missense_variant|MODERATE|ARHGAP33|ARHGAP33|transcript|XM_023649588.1|protein_coding|21/21|c.3778T>C|…
chr10	7104148	T	G	35.32	0	G|missense_variant|MODERATE|ARHGAP33|ARHGAP33|transcript|XM_023649585.1|protein_coding|21/21|c.3893T>G|p.Leu1298Arg|4559/5018|3893/3927|1298/1308||,G|missense_variant|MODERATE|ARHGAP33|ARHGAP33|transcript|XM_023649586.1|protein_coding|21/21|c.3839T>G|p.Leu1280Arg|4027/4486|3839/3873|1280/1290||,G|missense_variant|MODERATE|ARHGAP33|ARHGAP33|transcript|XM_023649588.1|protein_coding|21/21|c.3782T>G|…
chr10	7106842	G	A	3750.3	0	A|missense_variant|MODERATE|LOC102150337|LOC102150337|transcript|XM_023649589.1|protein_coding|9/17|c.908C>T|p.Ser303Leu|2415/3791|908/2172|303/723||,A|missense_variant|MODERATE|LOC102150337|LOC102150337|transcript|XM_023649590.1|protein_coding|8/15|c.908C>T|p.Ser303Leu|1771/2937|908/1962|303/653||,A|downstream_gene_variant|MODIFIER|ARHGAP33|ARHGAP33|transcript|XM_023649585.1|protein_coding||c.*2…
chr10	7111174	G	C	5392.63	0	C|missense_variant|MODERATE|LOC102150337|LOC102150337|transcript|XM_023649589.1|protein_coding|2/17|c.25C>G|p.Pro9Ala|1532/3791|25/2172|9/723||,C|missense_variant|MODERATE|LOC102150337|LOC102150337|transcript|XM_023649590.1|protein_coding|1/15|c.25C>G|p.Pro9Ala|888/2937|25/1962|9/653||,C|downstream_gene_variant|MODIFIER|PRODH2|PRODH2|transcript|XM_023649591.1|protein_coding||c.*2493C>G|||||2443|,…
chr10	7119165	T	C	5933.9	0	C|missense_variant|MODERATE|PRODH2|PRODH2|transcript|XM_023649591.1|protein_coding|6/10|c.686A>G|p.Gln229Arg|1036/1783|686/1383|229/460||,C|missense_variant|MODERATE|PRODH2|PRODH2|transcript|XM_023649592.1|protein_coding|6/9|c.686A>G|p.Gln229Arg|1222/1771|686/1137|229/378||
chr10	7157296	C	A	1594.73	0	A|missense_variant|MODERATE|KIRREL2|KIRREL2|transcript|XM_014733052.2|protein_coding|2/17|c.58C>A|p.Arg20Ser|58/3076|58/2412|20/803||,A|upstream_gene_variant|MODIFIER|NPHS1|NPHS1|transcript|XM_023649593.1|protein_coding||c.-2557G>T|||||2523|
chr10	7158589	G	T	37.47	0	T|stop_gained|HIGH|KIRREL2|KIRREL2|transcript|XM_014733052.2|protein_coding|4/17|c.412G>T|p.Glu138*|412/3076|412/2412|138/803||,T|upstream_gene_variant|MODIFIER|NPHS1|NPHS1|transcript|XM_023649593.1|protein_coding||c.-3850C>A|||||3816|
chr10	7162504	C	A	856.66	1	A|missense_variant|MODERATE|KIRREL2|KIRREL2|transcript|XM_014733052.2|protein_coding|13/17|c.1651C>A|p.Pro551Thr|1651/3076|1651/2412|551/803||,A|upstream_gene_variant|MODIFIER|APLP1|APLP1|transcript|XM_023649594.1|protein_coding||c.-4738C>A|||||4611|,A|upstream_gene_variant|MODIFIER|APLP1|APLP1|transcript|XM_023649595.1|protein_coding||c.-4738C>A|||||4611|,A|upstream_gene_variant|MODIFIER|APLP1|A…
chr10	7163582	C	G	518	0	G|missense_variant|MODERATE|KIRREL2|KIRREL2|transcript|XM_014733052.2|protein_coding|15/17|c.1933C>G|p.Leu645Val|1933/3076|1933/2412|645/803||,G|upstream_gene_variant|MODIFIER|APLP1|APLP1|transcript|XM_023649594.1|protein_coding||c.-3660C>G|||||3533|,G|upstream_gene_variant|MODIFIER|APLP1|APLP1|transcript|XM_023649595.1|protein_coding||c.-3660C>G|||||3533|,G|upstream_gene_variant|MODIFIER|APLP1|A…
chr10	7165224	C	G	2349.46	0	G|missense_variant|MODERATE|KIRREL2|KIRREL2|transcript|XM_014733052.2|protein_coding|17/17|c.2127C>G|p.Ser709Arg|2127/3076|2127/2412|709/803||,G|upstream_gene_variant|MODIFIER|APLP1|APLP1|transcript|XM_023649594.1|protein_coding||c.-2018C>G|||||1891|,G|upstream_gene_variant|MODIFIER|APLP1|APLP1|transcript|XM_023649595.1|protein_coding||c.-2018C>G|||||1891|,G|upstream_gene_variant|MODIFIER|APLP1|A…
chr10	7175054	C	G	547	0	G|missense_variant|MODERATE|APLP1|APLP1|transcript|XM_023649594.1|protein_coding|14/17|c.1723C>G|p.Gln575Glu|1850/2515|1723/2043|575/680||,G|missense_variant|MODERATE|APLP1|APLP1|transcript|XM_023649595.1|protein_coding|14/17|c.1720C>G|p.Gln574Glu|1847/2512|1720/2040|574/679||,G|missense_variant|MODERATE|APLP1|APLP1|transcript|XM_023649596.1|protein_coding|14/17|c.1639C>G|p.Gln547Glu|1765/2430|16…
chr10	7186333	T	G	147.2	0	G|missense_variant|MODERATE|NFKBID|NFKBID|transcript|XM_023651244.1|protein_coding|2/13|c.116A>C|p.Gln39Pro|116/3487|116/1632|39/543||,G|upstream_gene_variant|MODIFIER|HCST|HCST|transcript|XM_014733663.2|protein_coding||c.-1898T>G|||||1373|,G|downstream_gene_variant|MODIFIER|TYROBP|TYROBP|transcript|XM_001493377.6|protein_coding||c.*3620A>C|||||3449|,G|downstream_gene_variant|MODIFIER|TYROBP|TYRO…
chr10	7189242	G	A	597	0	A|missense_variant|MODERATE|HCST|HCST|transcript|XM_023649598.1|protein_coding|4/5|c.182G>A|p.Arg61Gln|474/647|182/240|61/79||,A|missense_variant|MODERATE|HCST|HCST|transcript|XM_014733663.2|protein_coding|3/4|c.182G>A|p.Arg61Gln|707/877|182/237|61/78||,A|upstream_gene_variant|MODIFIER|NFKBID|NFKBID|transcript|XM_023651244.1|protein_coding||c.-2271C>T|||||2271|,A|downstream_gene_variant|MODIFIER|…
chr10	7189260	G	A	3196.77	0	A|splice_donor_variant&intron_variant|HIGH|HCST|HCST|transcript|XM_023649598.1|protein_coding|4/4|c.199+1G>A||||||,A|splice_donor_variant&intron_variant|HIGH|HCST|HCST|transcript|XM_014733663.2|protein_coding|3/3|c.199+1G>A||||||,A|upstream_gene_variant|MODIFIER|NFKBID|NFKBID|transcript|XM_023651244.1|protein_coding||c.-2289C>T|||||2289|,A|downstream_gene_variant|MODIFIER|TYROBP|TYROBP|transcript…
chr10	7222681	G	A	486.46	0	A|missense_variant|MODERATE|LRFN3|LRFN3|transcript|XM_023649599.1|protein_coding|2/3|c.1082G>A|p.Gly361Asp|2156/3124|1082/1887|361/628||
chr10	7261440	A	C	318	0	C|missense_variant|MODERATE|SDHAF1|SDHAF1|transcript|XM_023649600.1|protein_coding|1/1|c.277A>C|p.Thr93Pro|402/1162|277/357|93/118||,C|downstream_gene_variant|MODIFIER|LOC111775186|LOC111775186|transcript|XR_002810681.1|pseudogene||n.*1540A>C|||||1540|,C|downstream_gene_variant|MODIFIER|SYNE4|SYNE4|transcript|XM_023651245.1|protein_coding||c.*4687T>G|||||4643|
chr10	7261515	C	T	1058.77	0	T|missense_variant|MODERATE|SDHAF1|SDHAF1|transcript|XM_023649600.1|protein_coding|1/1|c.352C>T|p.Arg118Trp|477/1162|352/357|118/118||,T|downstream_gene_variant|MODIFIER|LOC111775186|LOC111775186|transcript|XR_002810681.1|pseudogene||n.*1615C>T|||||1615|,T|downstream_gene_variant|MODIFIER|SYNE4|SYNE4|transcript|XM_023651245.1|protein_coding||c.*4612G>A|||||4568|
chr10	7266285	A	G	4812.91	0	G|missense_variant|MODERATE|SYNE4|SYNE4|transcript|XM_023651245.1|protein_coding|8/8|c.1201T>C|p.Trp401Arg|1511/1713|1201/1359|401/452||,G|downstream_gene_variant|MODIFIER|SDHAF1|SDHAF1|transcript|XM_023649600.1|protein_coding||c.*4765A>G|||||4085|,G|downstream_gene_variant|MODIFIER|ALKBH6|ALKBH6|transcript|XM_014733585.2|protein_coding||c.*4072T>C|||||3920|,G|downstream_gene_variant|MODIFIER|ALK…
chr10	7268156	G	A	7678.66	0	A|missense_variant|MODERATE|SYNE4|SYNE4|transcript|XM_023651245.1|protein_coding|5/8|c.706C>T|p.Arg236Trp|1016/1713|706/1359|236/452||,A|downstream_gene_variant|MODIFIER|ALKBH6|ALKBH6|transcript|XM_014733585.2|protein_coding||c.*2201C>T|||||2049|,A|downstream_gene_variant|MODIFIER|ALKBH6|ALKBH6|transcript|XM_023649601.1|protein_coding||c.*2201C>T|||||2049|,A|downstream_gene_variant|MODIFIER|ALKBH…
chr10	7268225	T	C	6537.65	0	C|missense_variant|MODERATE|SYNE4|SYNE4|transcript|XM_023651245.1|protein_coding|5/8|c.637A>G|p.Ile213Val|947/1713|637/1359|213/452||,C|downstream_gene_variant|MODIFIER|ALKBH6|ALKBH6|transcript|XM_014733585.2|protein_coding||c.*2132A>G|||||1980|,C|downstream_gene_variant|MODIFIER|ALKBH6|ALKBH6|transcript|XM_023649601.1|protein_coding||c.*2132A>G|||||1980|,C|downstream_gene_variant|MODIFIER|ALKBH6…
chr10	7279356	G	T	1306.73	0	T|missense_variant|MODERATE|CLIP3|CLIP3|transcript|XM_023649606.1|protein_coding|9/14|c.1324C>A|p.Pro442Thr|2128/4195|1324/1869|442/622||,T|missense_variant|MODERATE|CLIP3|CLIP3|transcript|XM_023649607.1|protein_coding|9/14|c.1099C>A|p.Pro367Thr|1285/3352|1099/1644|367/547||,T|upstream_gene_variant|MODIFIER|ALKBH6|ALKBH6|transcript|XM_014733585.2|protein_coding||c.-3947C>A|||||3929|,T|upstream_ge…
chr10	7287377	G	A	3029.07	1	A|missense_variant|MODERATE|CLIP3|CLIP3|transcript|XM_023649606.1|protein_coding|2/14|c.206C>T|p.Pro69Leu|1010/4195|206/1869|69/622||,A|5_prime_UTR_variant|MODIFIER|CLIP3|CLIP3|transcript|XM_023649607.1|protein_coding|2/14|c.-20C>T|||||20|,A|downstream_gene_variant|MODIFIER|THAP8|THAP8|transcript|XM_023649608.1|protein_coding||c.*2497C>T|||||2037|,A|downstream_gene_variant|MODIFIER|THAP8|THAP8|tr…
chr10	7287391	G	C	3102.07	1	C|missense_variant|MODERATE|CLIP3|CLIP3|transcript|XM_023649606.1|protein_coding|2/14|c.192C>G|p.Asn64Lys|996/4195|192/1869|64/622||,C|5_prime_UTR_variant|MODIFIER|CLIP3|CLIP3|transcript|XM_023649607.1|protein_coding|2/14|c.-34C>G|||||34|,C|downstream_gene_variant|MODIFIER|THAP8|THAP8|transcript|XM_023649608.1|protein_coding||c.*2483C>G|||||2023|,C|downstream_gene_variant|MODIFIER|THAP8|THAP8|tra…
chr10	7291472	C	T	4976.92	0	T|missense_variant&splice_region_variant|MODERATE|THAP8|THAP8|transcript|XM_023649608.1|protein_coding|3/4|c.667G>A|p.Gly223Arg|838/1441|667/810|223/269||,T|missense_variant&splice_region_variant|MODERATE|THAP8|THAP8|transcript|XM_023649610.1|protein_coding|4/5|c.538G>A|p.Gly180Arg|903/1506|538/681|180/226||,T|missense_variant&splice_region_variant|MODERATE|THAP8|THAP8|transcript|XM_023649611.1|p…
chr10	7301159	A	G	3573.22	1	G|missense_variant|MODERATE|WDR62|WDR62|transcript|XM_005596179.3|protein_coding|1/32|c.88A>G|p.Ser30Gly|423/5037|88/4623|30/1540||,G|missense_variant|MODERATE|WDR62|WDR62|transcript|XM_005596180.3|protein_coding|1/31|c.88A>G|p.Ser30Gly|423/4926|88/4512|30/1503||,G|missense_variant|MODERATE|WDR62|WDR62|transcript|XM_005596184.3|protein_coding|1/31|c.88A>G|p.Ser30Gly|423/4356|88/3942|30/1313||,G|m…
chr10	7310811	G	A	2654.22	1	A|missense_variant|MODERATE|WDR62|WDR62|transcript|XM_005596179.3|protein_coding|7/32|c.791G>A|p.Arg264Gln|1126/5037|791/4623|264/1540||,A|missense_variant|MODERATE|WDR62|WDR62|transcript|XM_005596180.3|protein_coding|7/31|c.791G>A|p.Arg264Gln|1126/4926|791/4512|264/1503||,A|missense_variant|MODERATE|WDR62|WDR62|transcript|XM_005596184.3|protein_coding|7/31|c.791G>A|p.Arg264Gln|1126/4356|791/3942…
chr10	7310825	G	A	2658.22	1	A|missense_variant|MODERATE|WDR62|WDR62|transcript|XM_005596179.3|protein_coding|7/32|c.805G>A|p.Ala269Thr|1140/5037|805/4623|269/1540||,A|missense_variant|MODERATE|WDR62|WDR62|transcript|XM_005596180.3|protein_coding|7/31|c.805G>A|p.Ala269Thr|1140/4926|805/4512|269/1503||,A|missense_variant|MODERATE|WDR62|WDR62|transcript|XM_005596184.3|protein_coding|7/31|c.805G>A|p.Ala269Thr|1140/4356|805/3942…
chr10	7340685	G	A	1719.73	0	A|missense_variant|MODERATE|WDR62|WDR62|transcript|XM_005596179.3|protein_coding|24/32|c.2938G>A|p.Val980Ile|3273/5037|2938/4623|980/1540||,A|missense_variant|MODERATE|WDR62|WDR62|transcript|XM_005596180.3|protein_coding|24/31|c.2938G>A|p.Val980Ile|3273/4926|2938/4512|980/1503||,A|missense_variant|MODERATE|WDR62|WDR62|transcript|XM_005596184.3|protein_coding|24/31|c.2938G>A|p.Val980Ile|3273/4356|…
chr10	7341170	C	T	5912.9	0	T|missense_variant|MODERATE|WDR62|WDR62|transcript|XM_005596179.3|protein_coding|25/32|c.3083C>T|p.Thr1028Ile|3418/5037|3083/4623|1028/1540||,T|missense_variant|MODERATE|WDR62|WDR62|transcript|XM_005596184.3|protein_coding|25/31|c.3083C>T|p.Thr1028Ile|3418/4356|3083/3942|1028/1313||,T|missense_variant|MODERATE|WDR62|WDR62|transcript|XM_014733008.2|protein_coding|25/32|c.3083C>T|p.Thr1028Ile|3418/…
chr10	7342590	G	C	706.01	0	C|splice_acceptor_variant&intron_variant|HIGH|WDR62|WDR62|transcript|XM_014733008.2|protein_coding|29/31|c.3539-1G>C||||||,C|missense_variant|MODERATE|WDR62|WDR62|transcript|XM_005596179.3|protein_coding|30/32|c.3583G>C|p.Val1195Leu|3918/5037|3583/4623|1195/1540||,C|missense_variant|MODERATE|WDR62|WDR62|transcript|XM_005596180.3|protein_coding|29/31|c.3472G>C|p.Val1158Leu|3807/4926|3472/4512|1158…
chr10	7342707	G	A	2406.73	0	A|missense_variant|MODERATE|WDR62|WDR62|transcript|XM_005596179.3|protein_coding|30/32|c.3700G>A|p.Ala1234Thr|4035/5037|3700/4623|1234/1540||,A|missense_variant|MODERATE|WDR62|WDR62|transcript|XM_005596180.3|protein_coding|29/31|c.3589G>A|p.Ala1197Thr|3924/4926|3589/4512|1197/1503||,A|missense_variant|MODERATE|WDR62|WDR62|transcript|XM_014733008.2|protein_coding|30/32|c.3655G>A|p.Ala1219Thr|3990/…
chr10	7344188	T	G	75.3	0	G|missense_variant|MODERATE|WDR62|WDR62|transcript|XM_005596179.3|protein_coding|32/32|c.4538T>G|p.Leu1513Arg|4873/5037|4538/4623|1513/1540||,G|missense_variant|MODERATE|WDR62|WDR62|transcript|XM_005596180.3|protein_coding|31/31|c.4427T>G|p.Leu1476Arg|4762/4926|4427/4512|1476/1503||,G|missense_variant|MODERATE|WDR62|WDR62|transcript|XM_005596184.3|protein_coding|31/31|c.3857T>G|p.Leu1286Arg|4192/…
chr10	7381851	A	G	1281.08	0	G|missense_variant|MODERATE|CAPNS1|CAPNS1|transcript|XM_023649613.1|protein_coding|8/10|c.527A>G|p.Lys176Arg|693/1024|527/843|176/280||,G|missense_variant|MODERATE|CAPNS1|CAPNS1|transcript|XM_023649616.1|protein_coding|8/10|c.527A>G|p.Lys176Arg|678/1009|527/843|176/280||,G|missense_variant|MODERATE|CAPNS1|CAPNS1|transcript|XM_023649615.1|protein_coding|9/11|c.527A>G|p.Lys176Arg|820/1151|527/843|1…
chr10	7424464	T	C	1056.4	0	C|missense_variant|MODERATE|ZNF565|ZNF565|transcript|XM_005596196.3|protein_coding|5/5|c.718A>G|p.Ile240Val|1183/2654|718/1503|240/500||
chr10	7424821	A	G	1408.4	0	G|missense_variant|MODERATE|ZNF565|ZNF565|transcript|XM_005596196.3|protein_coding|5/5|c.361T>C|p.Cys121Arg|826/2654|361/1503|121/500||
chr10	7574092	T	C	2874.74	0	C|missense_variant|MODERATE|ZNF567|ZNF567|transcript|XM_023651310.1|protein_coding|5/5|c.706A>G|p.Asn236Asp|1634/3524|706/1944|236/647||
chr10	7574287	T	G	326.47	0	G|missense_variant|MODERATE|ZNF567|ZNF567|transcript|XM_023651310.1|protein_coding|5/5|c.511A>C|p.Ser171Arg|1439/3524|511/1944|171/647||
chr10	7654978	A	C	1034.39	0	C|missense_variant|MODERATE|ZNF382|ZNF382|transcript|XM_014733193.2|protein_coding|6/6|c.1140T>G|p.Ile380Met|1331/2635|1140/1734|380/577||,C|missense_variant|MODERATE|ZNF382|ZNF382|transcript|XM_023651327.1|protein_coding|6/6|c.1140T>G|p.Ile380Met|1611/2915|1140/1734|380/577||,C|missense_variant|MODERATE|ZNF382|ZNF382|transcript|XM_001493051.5|protein_coding|5/5|c.1059T>G|p.Ile353Met|1250/2554|10…
chr10	7670584	A	G	1051.52	0	G|missense_variant|MODERATE|ZNF382|ZNF382|transcript|XM_014733193.2|protein_coding|5/6|c.290T>C|p.Ile97Thr|481/2635|290/1734|97/577||,G|missense_variant|MODERATE|ZNF382|ZNF382|transcript|XM_023651327.1|protein_coding|5/6|c.290T>C|p.Ile97Thr|761/2915|290/1734|97/577||,G|missense_variant|MODERATE|ZNF382|ZNF382|transcript|XM_001493051.5|protein_coding|4/5|c.209T>C|p.Ile70Thr|400/2554|209/1653|70/550…
chr10	7674923	A	G	203.47	0	G|missense_variant|MODERATE|LOC111775403|LOC111775403|transcript|XM_023651247.1|protein_coding|1/3|c.87A>G|p.Ile29Met|87/6206|87/690|29/229||,G|intron_variant|MODIFIER|ZNF382|ZNF382|transcript|XM_014733193.2|protein_coding|1/5|c.-66+609T>C||||||,G|intron_variant|MODIFIER|ZNF382|ZNF382|transcript|XM_023651327.1|protein_coding|1/5|c.-66+195T>C||||||,G|intron_variant|MODIFIER|ZNF382|ZNF382|transcrip…
chr10	7674975	C	CA	367.43	0	CA|frameshift_variant|HIGH|LOC111775403|LOC111775403|transcript|XM_023651247.1|protein_coding|1/3|c.139_140insA|p.Arg47fs|140/6206|140/690|47/229||,CA|intron_variant|MODIFIER|ZNF382|ZNF382|transcript|XM_014733193.2|protein_coding|1/5|c.-66+556_-66+557insT||||||,CA|intron_variant|MODIFIER|ZNF382|ZNF382|transcript|XM_023651327.1|protein_coding|1/5|c.-66+142_-66+143insT||||||,CA|intron_variant|MODIF…
chr10	7674987	G	T	361.47	0	T|missense_variant|MODERATE|LOC111775403|LOC111775403|transcript|XM_023651247.1|protein_coding|1/3|c.151G>T|p.Ala51Ser|151/6206|151/690|51/229||,T|intron_variant|MODIFIER|ZNF382|ZNF382|transcript|XM_014733193.2|protein_coding|1/5|c.-66+545C>A||||||,T|intron_variant|MODIFIER|ZNF382|ZNF382|transcript|XM_023651327.1|protein_coding|1/5|c.-66+131C>A||||||,T|intron_variant|MODIFIER|ZNF382|ZNF382|transc…
chr10	7675576	G	A	386.46	0	A|missense_variant|MODERATE|LOC111775403|LOC111775403|transcript|XM_023651247.1|protein_coding|2/3|c.218G>A|p.Arg73Gln|218/6206|218/690|73/229||,A|splice_region_variant|LOW|ZNF382|ZNF382|transcript|XM_014733202.2|protein_coding|1/6|c.-67C>T||||||,A|5_prime_UTR_premature_start_codon_gain_variant|LOW|ZNF382|ZNF382|transcript|XM_014733193.2|protein_coding|1/6|c.-110C>T||||||,A|5_prime_UTR_premature_…
chr10	7675867	T	C	477.46	0	C|missense_variant|MODERATE|LOC111775403|LOC111775403|transcript|XM_023651247.1|protein_coding|2/3|c.509T>C|p.Leu170Pro|509/6206|509/690|170/229||,C|upstream_gene_variant|MODIFIER|ZNF382|ZNF382|transcript|XM_014733193.2|protein_coding||c.-401A>G|||||210|,C|upstream_gene_variant|MODIFIER|ZNF382|ZNF382|transcript|XM_023651327.1|protein_coding||c.-815A>G|||||344|,C|upstream_gene_variant|MODIFIER|ZNF…
chr10	7726803	A	C	2373.43	0	C|missense_variant|MODERATE|LOC100060985|LOC100060985|transcript|XM_014733229.2|protein_coding|5/6|c.298A>C|p.Ser100Arg|946/4743|298/2853|100/950||
chr10	7728004	T	C	31.47	0	C|missense_variant|MODERATE|LOC100060985|LOC100060985|transcript|XM_014733229.2|protein_coding|5/6|c.1499T>C|p.Ile500Thr|2147/4743|1499/2853|500/950||
chr10	7829832	A	C	2110.04	0	C|missense_variant|MODERATE|LOC100629880|LOC100629880|transcript|XM_014733319.2|protein_coding|5/7|c.339A>C|p.Leu113Phe|1439/7183|339/3453|113/1150||,C|missense_variant|MODERATE|LOC100629880|LOC100629880|transcript|XM_005596207.3|protein_coding|5/5|c.342A>C|p.Leu114Phe|1994/4025|342/1335|114/444||
chr10	7901572	G	C	386.01	0	C|missense_variant|MODERATE|LOC100629880|LOC100629880|transcript|XM_014733319.2|protein_coding|7/7|c.2486G>C|p.Arg829Pro|3586/7183|2486/3453|829/1150||,C|missense_variant|MODERATE|LOC100629880|LOC100629880|transcript|XM_005596221.3|protein_coding|5/5|c.635G>C|p.Arg212Pro|806/4403|635/1602|212/533||,C|missense_variant|MODERATE|LOC100629880|LOC100629880|transcript|XM_023651337.1|protein_coding|6/6|…
chr10	7902439	T	G	450.91	0	G|missense_variant|MODERATE|LOC100629880|LOC100629880|transcript|XM_014733319.2|protein_coding|7/7|c.3353T>G|p.Ile1118Ser|4453/7183|3353/3453|1118/1150||,G|missense_variant|MODERATE|LOC100629880|LOC100629880|transcript|XM_005596221.3|protein_coding|5/5|c.1502T>G|p.Ile501Ser|1673/4403|1502/1602|501/533||,G|missense_variant|MODERATE|LOC100629880|LOC100629880|transcript|XM_023651337.1|protein_coding…
chr10	7930483	G	C	5526.52	1	C|missense_variant|MODERATE|LOC102150658|LOC102150658|transcript|XM_023651320.1|protein_coding|5/5|c.558C>G|p.Asn186Lys|567/4833|558/1899|186/632||,C|missense_variant|MODERATE|LOC102150658|LOC102150658|transcript|XM_023651322.1|protein_coding|4/4|c.237C>G|p.Asn79Lys|1232/5498|237/1578|79/525||,C|missense_variant|MODERATE|LOC102150658|LOC102150658|transcript|XM_014733219.2|protein_coding|5/5|c.336…
chr10	7930542	T	C	4873.17	1	C|missense_variant|MODERATE|LOC102150658|LOC102150658|transcript|XM_023651320.1|protein_coding|5/5|c.499A>G|p.Asn167Asp|508/4833|499/1899|167/632||,C|missense_variant|MODERATE|LOC102150658|LOC102150658|transcript|XM_023651322.1|protein_coding|4/4|c.178A>G|p.Asn60Asp|1173/5498|178/1578|60/525||,C|missense_variant|MODERATE|LOC102150658|LOC102150658|transcript|XM_014733219.2|protein_coding|5/5|c.277…
chr10	7958581	T	G	344.46	0	G|missense_variant|MODERATE|LOC102150658|LOC102150658|transcript|XM_023651320.1|protein_coding|1/5|c.152A>C|p.Gln51Pro|161/4833|152/1899|51/632||,G|intron_variant|MODIFIER|LOC102150658|LOC102150658|transcript|XM_014733219.2|protein_coding|1/4|c.-40+167A>C||||||,G|intron_variant|MODIFIER|LOC102150658|LOC102150658|transcript|XM_005596220.3|protein_coding|1/4|c.-39-455A>C||||||
chr10	7958642	A	T	1951.22	0	T|missense_variant|MODERATE|LOC102150658|LOC102150658|transcript|XM_023651320.1|protein_coding|1/5|c.91T>A|p.Ser31Thr|100/4833|91/1899|31/632||,T|downstream_gene_variant|MODIFIER|LOC111775424|LOC111775424|transcript|XR_002811085.1|pseudogene||n.*4992T>A|||||4992|,T|downstream_gene_variant|MODIFIER|LOC111775424|LOC111775424|transcript|XR_002811086.1|pseudogene||n.*4992T>A|||||4992|,T|intron_varian…
chr10	7995540	A	G	478.44	1	G|missense_variant|MODERATE|LOC100052108|LOC100052108|transcript|XM_005596219.3|protein_coding|7/8|c.1040T>C|p.Leu347Pro|1197/1416|1040/1053|347/350||,G|missense_variant|MODERATE|LOC100052108|LOC100052108|transcript|XM_023651350.1|protein_coding|7/7|c.1040T>C|p.Leu347Pro|1174/1616|1040/1053|347/350||,G|missense_variant|MODERATE|LOC100052108|LOC100052108|transcript|XM_014733455.2|protein_coding|7/…
chr10	7995550	T	C	419.35	1	C|missense_variant|MODERATE|LOC100052108|LOC100052108|transcript|XM_005596219.3|protein_coding|7/8|c.1030A>G|p.Thr344Ala|1187/1416|1030/1053|344/350||,C|missense_variant|MODERATE|LOC100052108|LOC100052108|transcript|XM_023651350.1|protein_coding|7/7|c.1030A>G|p.Thr344Ala|1164/1616|1030/1053|344/350||,C|missense_variant|MODERATE|LOC100052108|LOC100052108|transcript|XM_014733455.2|protein_coding|7/…
chr10	7999518	C	A	371.47	0	A|missense_variant|MODERATE|LOC100052108|LOC100052108|transcript|XM_005596219.3|protein_coding|5/8|c.618G>T|p.Leu206Phe|775/1416|618/1053|206/350||,A|missense_variant|MODERATE|LOC100052108|LOC100052108|transcript|XM_023651350.1|protein_coding|5/7|c.618G>T|p.Leu206Phe|752/1616|618/1053|206/350||,A|missense_variant|MODERATE|LOC100052108|LOC100052108|transcript|XM_014733455.2|protein_coding|5/7|c.61…
chr10	8034985	T	G	48.22	0	G|splice_donor_variant&intron_variant|HIGH|LOC100052168|LOC100052168|transcript|XM_023651352.1|protein_coding|1/6|c.-24+2T>G||||||,G|5_prime_UTR_variant|MODIFIER|LOC100052168|LOC100052168|transcript|XM_023651351.1|protein_coding|1/7|c.-72T>G|||||807|,G|5_prime_UTR_variant|MODIFIER|LOC100052168|LOC100052168|transcript|XM_023651356.1|protein_coding|1/6|c.-72T>G|||||807|,G|upstream_gene_variant|MODI…
chr10	8035027	GGTGGAGGTGAGGCGACGCGGGGAGGGGAACCAGGGTGGAGGGGACGCGGGGCGGCTGGCCGGGCCGAGGTGAGGAGACGCGGGAGGCAGCGGGCTCGGGGCCCAA	G	45.87	0	G|splice_donor_variant&splice_region_variant&5_prime_UTR_variant&intron_variant|HIGH|LOC100052168|LOC100052168|transcript|XM_023651351.1|protein_coding|1/7|c.-28_-24+100del|||||659|INFO_REALIGN_3_PRIME,G|splice_donor_variant&splice_region_variant&5_prime_UTR_variant&intron_variant|HIGH|LOC100052168|LOC100052168|transcript|XM_023651356.1|protein_coding|1/6|c.-28_-24+100del|||||659|INFO_REALIGN_3_P…
chr10	8075180	C	CGT	8462.09	1	CGT|frameshift_variant|HIGH|LOC111775421|LOC111775421|transcript|XM_023651362.1|protein_coding|1/2|c.454_455insGT|p.Leu152fs|1704/3185|455/711|152/236||
chr10	8075181	TGC	T	8459.1	1	T|frameshift_variant|HIGH|LOC111775421|LOC111775421|transcript|XM_023651362.1|protein_coding|1/2|c.457_458delCG|p.Arg153fs|1706/3185|457/711|153/236||INFO_REALIGN_3_PRIME
chr10	8085442	C	A	6232.18	1	A|missense_variant|MODERATE|LOC100061744|LOC100061744|transcript|XM_005596215.3|protein_coding|7/7|c.701G>T|p.Ser234Ile|1113/3969|701/1941|234/646||,A|missense_variant|MODERATE|LOC100061744|LOC100061744|transcript|XM_014733100.2|protein_coding|7/7|c.698G>T|p.Ser233Ile|1111/3967|698/1938|233/645||,A|intron_variant|MODIFIER|LOC111775421|LOC111775421|transcript|XM_023651362.1|protein_coding|1/1|c.*1…
chr10	8121541	T	A	928.06	0	A|missense_variant|MODERATE|LOC100061744|LOC100061744|transcript|XM_005596215.3|protein_coding|3/7|c.64A>T|p.Met22Leu|476/3969|64/1941|22/646||,A|missense_variant|MODERATE|LOC100061744|LOC100061744|transcript|XM_014733100.2|protein_coding|3/7|c.64A>T|p.Met22Leu|477/3967|64/1938|22/645||
chr10	8149025	C	T	6792.34	1	T|missense_variant|MODERATE|ZNF829|ZNF829|transcript|XM_005596213.3|protein_coding|5/5|c.355C>T|p.Pro119Ser|864/3260|355/1236|119/411||,T|missense_variant|MODERATE|ZNF829|ZNF829|transcript|XM_023651349.1|protein_coding|5/5|c.355C>T|p.Pro119Ser|463/2859|355/1236|119/411||
chr10	8287870	A	G	6093.98	1	G|missense_variant|MODERATE|LOC100061970|LOC100061970|transcript|XM_014733250.2|protein_coding|6/9|c.290A>G|p.Lys97Arg|3010/6916|290/3798|97/1265||
chr10	8303950	G	C	4162.3	0	C|missense_variant|MODERATE|LOC100061970|LOC100061970|transcript|XM_014733250.2|protein_coding|7/9|c.1703G>C|p.Gly568Ala|4423/6916|1703/3798|568/1265||
chr10	8303974	C	A	1511.73	0	A|missense_variant|MODERATE|LOC100061970|LOC100061970|transcript|XM_014733250.2|protein_coding|7/9|c.1727C>A|p.Ala576Asp|4447/6916|1727/3798|576/1265||
chr10	8304093	C	T	3807.29	0	T|missense_variant|MODERATE|LOC100061970|LOC100061970|transcript|XM_014733250.2|protein_coding|7/9|c.1846C>T|p.His616Tyr|4566/6916|1846/3798|616/1265||
chr10	8331874	A	T	5092.94	1	T|missense_variant|MODERATE|LOC100061970|LOC100061970|transcript|XM_014733250.2|protein_coding|9/9|c.2263A>T|p.Met755Leu|4983/6916|2263/3798|755/1265||
chr10	8332198	A	G	5149.97	1	G|missense_variant|MODERATE|LOC100061970|LOC100061970|transcript|XM_014733250.2|protein_coding|9/9|c.2587A>G|p.Ile863Val|5307/6916|2587/3798|863/1265||
chr10	8333205	TCATACTGGTGAGAAACCCTATGAGTGTAAGGAGTGTGGGAAGGCCTTTAGTCGTGGCTCAGAACTTACTCTACATCAAAGGATC	T	3868.27	0	T|disruptive_inframe_deletion|MODERATE|LOC100061970|LOC100061970|transcript|XM_014733250.2|protein_coding|9/9|c.3617_3700delAGTGTAAGGAGTGTGGGAAGGCCTTTAGTCGTGGCTCAGAACTTACTCTACATCAAAGGATCCATACTGGTGAGAAACCCTATG|p.Glu1206_Tyr1233del|6337/6916|3617/3798|1206/1265||INFO_REALIGN_3_PRIME
chr10	8372026	C	T	1475.73	0	T|missense_variant|MODERATE|ZNF790|ZNF790|transcript|XM_014733148.2|protein_coding|5/5|c.583G>A|p.Gly195Ser|1425/3108|583/1914|195/637||,T|missense_variant|MODERATE|ZNF790|ZNF790|transcript|XM_001493784.5|protein_coding|5/5|c.580G>A|p.Gly194Ser|1419/3102|580/1911|194/636||,T|downstream_gene_variant|MODIFIER|LOC111775426|LOC111775426|transcript|XR_002811089.1|pseudogene||n.*3757C>T|||||3757|
chr10	8438182	A	G	819.92	0	G|start_lost|HIGH|LOC100062286|LOC100062286.8|transcript|XM_005596210.3|protein_coding|1/4|c.1A>G|p.Met1?|1181/4709|1/1992|1/663||,G|intron_variant|MODIFIER|LOC100062286|LOC100062286.17|transcript|XM_023651301.1|protein_coding|2/6|c.34-231A>G||||||,G|intron_variant|MODIFIER|LOC100062286|LOC100062286.16|transcript|XM_023651305.1|protein_coding|2/5|c.34-4700A>G||||||,G|intron_variant|MODIFIER|LOC10…
chr10	8541959	ATTTG	A	1663.7	0	A|frameshift_variant|HIGH|LOC102149977|LOC102149977|transcript|XM_014733042.2|protein_coding|6/6|c.2161_2164delCAAA|p.Gln721fs|2407/2716|2161/2178|721/725||,A|frameshift_variant|HIGH|LOC102149977|LOC102149977|transcript|XM_023651286.1|protein_coding|5/5|c.2062_2065delCAAA|p.Gln688fs|2149/2458|2062/2079|688/692||,A|frameshift_variant|HIGH|LOC102149977|LOC102149977|transcript|XM_023651285.1|protein…
chr10	8542035	C	G	6136.18	1	G|missense_variant|MODERATE|LOC102149977|LOC102149977|transcript|XM_014733042.2|protein_coding|6/6|c.2089G>C|p.Val697Leu|2332/2716|2089/2178|697/725||,G|missense_variant|MODERATE|LOC102149977|LOC102149977|transcript|XM_023651286.1|protein_coding|5/5|c.1990G>C|p.Val664Leu|2074/2458|1990/2079|664/692||,G|missense_variant|MODERATE|LOC102149977|LOC102149977|transcript|XM_023651285.1|protein_coding|5/…
chr10	8542209	G	C	6703.2	1	C|missense_variant|MODERATE|LOC102149977|LOC102149977|transcript|XM_014733042.2|protein_coding|6/6|c.1915C>G|p.Leu639Val|2158/2716|1915/2178|639/725||,C|missense_variant|MODERATE|LOC102149977|LOC102149977|transcript|XM_023651286.1|protein_coding|5/5|c.1816C>G|p.Leu606Val|1900/2458|1816/2079|606/692||,C|missense_variant|MODERATE|LOC102149977|LOC102149977|transcript|XM_023651285.1|protein_coding|5/…
chr10	8543264	G	T	250	0	T|missense_variant|MODERATE|LOC102149977|LOC102149977|transcript|XM_014733042.2|protein_coding|6/6|c.860C>A|p.Ala287Glu|1103/2716|860/2178|287/725||,T|missense_variant|MODERATE|LOC102149977|LOC102149977|transcript|XM_023651286.1|protein_coding|5/5|c.761C>A|p.Ala254Glu|845/2458|761/2079|254/692||,T|missense_variant|MODERATE|LOC102149977|LOC102149977|transcript|XM_023651285.1|protein_coding|5/5|c.8…
chr10	8543748	T	C	2648.32	0	C|missense_variant|MODERATE|LOC102149977|LOC102149977|transcript|XM_014733042.2|protein_coding|6/6|c.376A>G|p.Thr126Ala|619/2716|376/2178|126/725||,C|missense_variant|MODERATE|LOC102149977|LOC102149977|transcript|XM_023651286.1|protein_coding|5/5|c.277A>G|p.Thr93Ala|361/2458|277/2079|93/692||,C|missense_variant|MODERATE|LOC102149977|LOC102149977|transcript|XM_023651285.1|protein_coding|5/5|c.319A…
chr10	8546504	A	G	6790.17	1	G|missense_variant|MODERATE|LOC102149977|LOC102149977|transcript|XM_014733042.2|protein_coding|5/6|c.275T>C|p.Met92Thr|518/2716|275/2178|92/725||,G|missense_variant|MODERATE|LOC102149977|LOC102149977|transcript|XM_023651286.1|protein_coding|4/5|c.176T>C|p.Met59Thr|260/2458|176/2079|59/692||,G|missense_variant|MODERATE|LOC102149977|LOC102149977|transcript|XM_023651285.1|protein_coding|4/5|c.218T>C…
chr10	8618754	G	A	2733.31	0	A|missense_variant|MODERATE|ZNF570|ZNF570|transcript|XM_023651329.1|protein_coding|5/5|c.658C>T|p.His220Tyr|1150/4803|658/1695|220/564||,A|missense_variant|MODERATE|ZNF570|ZNF570|transcript|XM_023651330.1|protein_coding|5/5|c.577C>T|p.His193Tyr|1053/4706|577/1614|193/537||,A|missense_variant|MODERATE|ZNF570|ZNF570|transcript|XM_023651331.1|protein_coding|5/5|c.577C>T|p.His193Tyr|1062/4715|577/161…
chr10	8702703	C	G	3254.95	0	G|missense_variant|MODERATE|ZNF569|ZNF569|transcript|XM_014733056.2|protein_coding|6/7|c.1586C>G|p.Thr529Ser|2204/4433|1586/2172|529/723||
chr10	8734911	A	G	1578.74	0	G|missense_variant|MODERATE|ZNF527|ZNF527|transcript|XM_001494162.5|protein_coding|5/5|c.289T>C|p.Ser97Pro|1083/3240|289/1830|97/609||,G|missense_variant|MODERATE|ZNF527|ZNF527|transcript|XM_023651326.1|protein_coding|2/2|c.37T>C|p.Ser13Pro|79/2236|37/1578|13/525||,G|missense_variant|MODERATE|ZNF527|ZNF527|transcript|XM_014733177.2|protein_coding|3/3|c.199T>C|p.Ser67Pro|246/2403|199/1740|67/579||…
chr10	8807210	T	C	31.47	0	C|missense_variant|MODERATE|LOC100052230|LOC100052230|transcript|XM_023651248.1|protein_coding|19/20|c.5884A>G|p.Lys1962Glu|6796/7917|5884/6039|1962/2012||
chr10	8807218	G	A	34.46	0	A|missense_variant|MODERATE|LOC100052230|LOC100052230|transcript|XM_023651248.1|protein_coding|19/20|c.5876C>T|p.Thr1959Ile|6788/7917|5876/6039|1959/2012||
chr10	8807219	T	C	34.47	0	C|missense_variant|MODERATE|LOC100052230|LOC100052230|transcript|XM_023651248.1|protein_coding|19/20|c.5875A>G|p.Thr1959Ala|6787/7917|5875/6039|1959/2012||
chr10	8828891	G	A	3527.78	1	A|missense_variant|MODERATE|LOC100052230|LOC100052230|transcript|XM_023651248.1|protein_coding|14/20|c.3541C>T|p.Pro1181Ser|4453/7917|3541/6039|1181/2012||
chr10	8847495	C	A	4421.78	1	A|missense_variant|MODERATE|LOC100052230|LOC100052230|transcript|XM_023651248.1|protein_coding|10/20|c.2478G>T|p.Glu826Asp|3390/7917|2478/6039|826/2012||,A|missense_variant|MODERATE|LOC106782082|LOC106782082|transcript|XM_014733512.2|protein_coding|3/3|c.645G>T|p.Glu215Asp|1865/2508|645/828|215/275||,A|downstream_gene_variant|MODIFIER|LOC106782082|LOC106782082|transcript|XM_023651359.1|protein_co…
chr10	8847955	T	A	1373.07	0	A|missense_variant|MODERATE|LOC100052230|LOC100052230|transcript|XM_023651248.1|protein_coding|10/20|c.2018A>T|p.His673Leu|2930/7917|2018/6039|673/2012||,A|missense_variant|MODERATE|LOC106782082|LOC106782082|transcript|XM_014733512.2|protein_coding|3/3|c.185A>T|p.His62Leu|1405/2508|185/828|62/275||,A|downstream_gene_variant|MODIFIER|LOC106782082|LOC106782082|transcript|XM_023651359.1|protein_codi…
chr10	8848108	G	C	3951.79	1	C|missense_variant|MODERATE|LOC100052230|LOC100052230|transcript|XM_023651248.1|protein_coding|10/20|c.1865C>G|p.Thr622Arg|2777/7917|1865/6039|622/2012||,C|3_prime_UTR_variant|MODIFIER|LOC106782082|LOC106782082|transcript|XM_023651359.1|protein_coding|4/4|c.*916C>G|||||916|,C|3_prime_UTR_variant|MODIFIER|LOC106782082|LOC106782082|transcript|XM_023651361.1|protein_coding|5/5|c.*916C>G|||||916|,C|i…
chr10	8849056	G	C	3313.8	1	C|missense_variant|MODERATE|LOC106782082|LOC106782082|transcript|XM_023651359.1|protein_coding|4/4|c.271C>G|p.Arg91Gly|385/1382|271/303|91/100||,C|missense_variant|MODERATE|LOC106782082|LOC106782082|transcript|XM_023651361.1|protein_coding|5/5|c.244C>G|p.Arg82Gly|575/1572|244/276|82/91||,C|5_prime_UTR_variant|MODIFIER|LOC106782082|LOC106782082|transcript|XM_014733512.2|protein_coding|2/3|c.-119C>…
chr10	8850211	A	G	4128.83	1	G|missense_variant|MODERATE|LOC100052230|LOC100052230|transcript|XM_023651248.1|protein_coding|9/20|c.1775T>C|p.Ile592Thr|2687/7917|1775/6039|592/2012||,G|missense_variant|MODERATE|LOC106782082|LOC106782082|transcript|XM_023651359.1|protein_coding|3/4|c.254T>C|p.Ile85Thr|368/1382|254/303|85/100||,G|missense_variant|MODERATE|LOC106782082|LOC106782082|transcript|XM_023651361.1|protein_coding|4/5|c.…
chr10	8853505	C	T	1698.73	0	T|missense_variant|MODERATE|LOC106782082|LOC106782082|transcript|XM_023651361.1|protein_coding|2/5|c.7G>A|p.Glu3Lys|338/1572|7/276|3/91||,T|upstream_gene_variant|MODIFIER|LOC106782082|LOC106782082|transcript|XM_014733512.2|protein_coding||c.-3430G>A|||||2210|,T|intron_variant|MODIFIER|LOC100052230|LOC100052230|transcript|XM_023651248.1|protein_coding|7/19|c.1598-308G>A||||||,T|intron_variant|MODI…
chr10	8924552	T	C	5542.71	0	C|missense_variant|MODERATE|LOC100063034|LOC100063034|transcript|XM_023651277.1|protein_coding|5/5|c.386T>C|p.Ile129Thr|618/3443|386/2634|129/877||,C|missense_variant|MODERATE|LOC100063034|LOC100063034|transcript|XM_023651280.1|protein_coding|5/5|c.386T>C|p.Ile129Thr|630/3455|386/2634|129/877||,C|missense_variant|MODERATE|LOC100063034|LOC100063034|transcript|XM_023651279.1|protein_coding|5/5|c.38…
chr10	8994491	C	T	585	0	T|missense_variant&splice_region_variant|MODERATE|ZNF573|ZNF573|transcript|XM_014733110.2|protein_coding|5/6|c.236C>T|p.Thr79Ile|855/3296|236/1941|79/646||,T|missense_variant&splice_region_variant|MODERATE|ZNF573|ZNF573|transcript|XM_023651311.1|protein_coding|7/8|c.236C>T|p.Thr79Ile|1124/3565|236/1941|79/646||,T|missense_variant&splice_region_variant|MODERATE|ZNF573|ZNF573|transcript|XM_02365131…
chr10	9014810	G	T	4021.88	1	T|missense_variant|MODERATE|ZNF573|ZNF573|transcript|XM_014733110.2|protein_coding|6/6|c.345G>T|p.Lys115Asn|964/3296|345/1941|115/646||,T|missense_variant|MODERATE|ZNF573|ZNF573|transcript|XM_023651311.1|protein_coding|8/8|c.345G>T|p.Lys115Asn|1233/3565|345/1941|115/646||,T|missense_variant|MODERATE|ZNF573|ZNF573|transcript|XM_023651312.1|protein_coding|8/8|c.345G>T|p.Lys115Asn|1225/3557|345/1941…
chr10	9014965	G	C	3838.89	1	C|missense_variant|MODERATE|ZNF573|ZNF573|transcript|XM_014733110.2|protein_coding|6/6|c.500G>C|p.Gly167Ala|1119/3296|500/1941|167/646||,C|missense_variant|MODERATE|ZNF573|ZNF573|transcript|XM_023651311.1|protein_coding|8/8|c.500G>C|p.Gly167Ala|1388/3565|500/1941|167/646||,C|missense_variant|MODERATE|ZNF573|ZNF573|transcript|XM_023651312.1|protein_coding|8/8|c.500G>C|p.Gly167Ala|1380/3557|500/194…
chr10	9095866	C	T	5606.74	0	T|missense_variant|MODERATE|LOC106780903|LOC106780903|transcript|XM_023651249.1|protein_coding|6/10|c.1448C>T|p.Ala483Val|4260/5745|1448/2721|483/906||
chr10	9125865	A	T	3218.81	0	T|missense_variant|MODERATE|LOC102150907|LOC102150907|transcript|XM_023651328.1|protein_coding|2/7|c.29A>T|p.Asp10Val|869/3240|29/1710|10/569||WARNING_TRANSCRIPT_MULTIPLE_STOP_CODONS
chr10	9125931	A	G	1273.39	0	G|missense_variant|MODERATE|LOC102150907|LOC102150907|transcript|XM_023651328.1|protein_coding|2/7|c.95A>G|p.Gln32Arg|935/3240|95/1710|32/569||WARNING_TRANSCRIPT_MULTIPLE_STOP_CODONS
chr10	9125963	G	A	3096.8	0	A|missense_variant|MODERATE|LOC102150907|LOC102150907|transcript|XM_023651328.1|protein_coding|2/7|c.127G>A|p.Val43Ile|967/3240|127/1710|43/569||WARNING_TRANSCRIPT_MULTIPLE_STOP_CODONS
chr10	9135864	T	G	2698.32	0	G|missense_variant|MODERATE|LOC102150907|LOC102150907|transcript|XM_023651328.1|protein_coding|5/7|c.362T>G|p.Phe121Cys|1202/3240|362/1710|121/569||WARNING_TRANSCRIPT_MULTIPLE_STOP_CODONS
chr10	9136328	G	T	537	0	T|missense_variant|MODERATE|LOC102150907|LOC102150907|transcript|XM_023651328.1|protein_coding|5/7|c.826G>T|p.Gly276Cys|1666/3240|826/1710|276/569||WARNING_TRANSCRIPT_MULTIPLE_STOP_CODONS
chr10	9136460	G	A	423.22	0	A|missense_variant|MODERATE|LOC102150907|LOC102150907|transcript|XM_023651328.1|protein_coding|5/7|c.958G>A|p.Ala320Thr|1798/3240|958/1710|320/569||WARNING_TRANSCRIPT_MULTIPLE_STOP_CODONS
chr10	9136709	CTTAT	C	1484.9	1	C|frameshift_variant|HIGH|LOC102150907|LOC102150907|transcript|XM_023651328.1|protein_coding|6/7|c.1211_1214delTATT|p.Leu404fs|2051/3240|1211/1710|404/569||WARNING_TRANSCRIPT_MULTIPLE_STOP_CODONS&INFO_REALIGN_3_PRIME
chr10	9136714	T	G	3244.85	1	G|missense_variant&splice_region_variant|MODERATE|LOC102150907|LOC102150907|transcript|XM_023651328.1|protein_coding|6/7|c.1210T>G|p.Leu404Val|2050/3240|1210/1710|404/569||WARNING_TRANSCRIPT_MULTIPLE_STOP_CODONS
chr10	9137119	CTT	C	1984.33	0	C|frameshift_variant|HIGH|LOC102150907|LOC102150907|transcript|XM_023651328.1|protein_coding|7/7|c.1616_1617delTT|p.Phe539fs|2456/3240|1616/1710|539/569||WARNING_TRANSCRIPT_MULTIPLE_STOP_CODONS&INFO_REALIGN_3_PRIME
chr10	9160937	T	C	670	0	C|missense_variant|MODERATE|LOC100146190|LOC100146190|transcript|XM_023651276.1|protein_coding|1/2|c.2341A>G|p.Met781Val|6874/8396|2341/2826|781/941||
chr10	9160999	C	T	4128.3	0	T|missense_variant|MODERATE|LOC100146190|LOC100146190|transcript|XM_023651276.1|protein_coding|1/2|c.2279G>A|p.Arg760Gln|6812/8396|2279/2826|760/941||
chr10	9161096	C	T	2195.73	1	T|missense_variant|MODERATE|LOC100146190|LOC100146190|transcript|XM_023651276.1|protein_coding|1/2|c.2182G>A|p.Ala728Thr|6715/8396|2182/2826|728/941||
chr10	9161512	C	T	4919.75	0	T|missense_variant|MODERATE|LOC100146190|LOC100146190|transcript|XM_023651276.1|protein_coding|1/2|c.1766G>A|p.Arg589Gln|6299/8396|1766/2826|589/941||
chr10	9161828	A	T	465	0	T|missense_variant|MODERATE|LOC100146190|LOC100146190|transcript|XM_023651276.1|protein_coding|1/2|c.1450T>A|p.Cys484Ser|5983/8396|1450/2826|484/941||
chr10	9161944	G	C	390	0	C|missense_variant|MODERATE|LOC100146190|LOC100146190|transcript|XM_023651276.1|protein_coding|1/2|c.1334C>G|p.Ala445Gly|5867/8396|1334/2826|445/941||
chr10	9162835	A	G	1744.73	0	G|missense_variant|MODERATE|LOC100146190|LOC100146190|transcript|XM_023651276.1|protein_coding|1/2|c.443T>C|p.Val148Ala|4976/8396|443/2826|148/941||
chr10	9163244	C	T	3207.81	1	T|missense_variant|MODERATE|LOC100146190|LOC100146190|transcript|XM_023651276.1|protein_coding|1/2|c.34G>A|p.Val12Met|4567/8396|34/2826|12/941||
chr10	9203147	T	C	1314.07	0	C|missense_variant|MODERATE|LOC100063688|LOC100063688|transcript|XM_014734207.2|protein_coding|6/6|c.8375A>G|p.Tyr2792Cys|8616/9058|8375/8634|2792/2877||,C|missense_variant|MODERATE|LOC100063688|LOC100063688|transcript|XM_023649617.1|protein_coding|5/5|c.8204A>G|p.Tyr2735Cys|8445/8887|8204/8463|2735/2820||,C|intron_variant|MODIFIER|SIPA1L3|SIPA1L3|transcript|XM_023649620.1|protein_coding|1/21|c.-…
chr10	9203265	C	A	1626.07	0	A|missense_variant|MODERATE|LOC100063688|LOC100063688|transcript|XM_014734207.2|protein_coding|6/6|c.8257G>T|p.Ala2753Ser|8498/9058|8257/8634|2753/2877||,A|missense_variant|MODERATE|LOC100063688|LOC100063688|transcript|XM_023649617.1|protein_coding|5/5|c.8086G>T|p.Ala2696Ser|8327/8887|8086/8463|2696/2820||,A|intron_variant|MODIFIER|SIPA1L3|SIPA1L3|transcript|XM_023649620.1|protein_coding|1/21|c.-…
chr10	9203468	A	G	7418.16	1	G|missense_variant|MODERATE|LOC100063688|LOC100063688|transcript|XM_014734207.2|protein_coding|6/6|c.8054T>C|p.Val2685Ala|8295/9058|8054/8634|2685/2877||,G|missense_variant|MODERATE|LOC100063688|LOC100063688|transcript|XM_023649617.1|protein_coding|5/5|c.7883T>C|p.Val2628Ala|8124/8887|7883/8463|2628/2820||,G|intron_variant|MODIFIER|SIPA1L3|SIPA1L3|transcript|XM_023649620.1|protein_coding|1/21|c.-…
chr10	9204314	G	C	101.86	0	C|missense_variant|MODERATE|LOC100063688|LOC100063688|transcript|XM_014734207.2|protein_coding|6/6|c.7208C>G|p.Pro2403Arg|7449/9058|7208/8634|2403/2877||,C|missense_variant|MODERATE|LOC100063688|LOC100063688|transcript|XM_023649617.1|protein_coding|5/5|c.7037C>G|p.Pro2346Arg|7278/8887|7037/8463|2346/2820||,C|intron_variant|MODIFIER|SIPA1L3|SIPA1L3|transcript|XM_023649620.1|protein_coding|1/21|c.-…
chr10	9204320	A	C	90.17	0	C|missense_variant|MODERATE|LOC100063688|LOC100063688|transcript|XM_014734207.2|protein_coding|6/6|c.7202T>G|p.Val2401Gly|7443/9058|7202/8634|2401/2877||,C|missense_variant|MODERATE|LOC100063688|LOC100063688|transcript|XM_023649617.1|protein_coding|5/5|c.7031T>G|p.Val2344Gly|7272/8887|7031/8463|2344/2820||,C|intron_variant|MODIFIER|SIPA1L3|SIPA1L3|transcript|XM_023649620.1|protein_coding|1/21|c.-…
chr10	9204323	T	A	64.94	0	A|missense_variant|MODERATE|LOC100063688|LOC100063688|transcript|XM_014734207.2|protein_coding|6/6|c.7199A>T|p.Glu2400Val|7440/9058|7199/8634|2400/2877||,A|missense_variant|MODERATE|LOC100063688|LOC100063688|transcript|XM_023649617.1|protein_coding|5/5|c.7028A>T|p.Glu2343Val|7269/8887|7028/8463|2343/2820||,A|intron_variant|MODIFIER|SIPA1L3|SIPA1L3|transcript|XM_023649620.1|protein_coding|1/21|c.-…
chr10	9204330	T	A	54.52	0	A|missense_variant|MODERATE|LOC100063688|LOC100063688|transcript|XM_014734207.2|protein_coding|6/6|c.7192A>T|p.Arg2398Trp|7433/9058|7192/8634|2398/2877||,A|missense_variant|MODERATE|LOC100063688|LOC100063688|transcript|XM_023649617.1|protein_coding|5/5|c.7021A>T|p.Arg2341Trp|7262/8887|7021/8463|2341/2820||,A|intron_variant|MODIFIER|SIPA1L3|SIPA1L3|transcript|XM_023649620.1|protein_coding|1/21|c.-…
chr10	9204966	C	T	1629.76	0	T|missense_variant|MODERATE|LOC100063688|LOC100063688|transcript|XM_014734207.2|protein_coding|6/6|c.6556G>A|p.Gly2186Arg|6797/9058|6556/8634|2186/2877||,T|missense_variant|MODERATE|LOC100063688|LOC100063688|transcript|XM_023649617.1|protein_coding|5/5|c.6385G>A|p.Gly2129Arg|6626/8887|6385/8463|2129/2820||,T|intron_variant|MODIFIER|SIPA1L3|SIPA1L3|transcript|XM_023649620.1|protein_coding|1/21|c.-…
chr10	9205247	G	C	674.01	0	C|missense_variant|MODERATE|LOC100063688|LOC100063688|transcript|XM_014734207.2|protein_coding|6/6|c.6275C>G|p.Thr2092Arg|6516/9058|6275/8634|2092/2877||,C|missense_variant|MODERATE|LOC100063688|LOC100063688|transcript|XM_023649617.1|protein_coding|5/5|c.6104C>G|p.Thr2035Arg|6345/8887|6104/8463|2035/2820||,C|intron_variant|MODIFIER|SIPA1L3|SIPA1L3|transcript|XM_023649620.1|protein_coding|1/21|c.-…
chr10	9205550	A	G	6242.83	1	G|missense_variant|MODERATE|LOC100063688|LOC100063688|transcript|XM_014734207.2|protein_coding|6/6|c.5972T>C|p.Val1991Ala|6213/9058|5972/8634|1991/2877||,G|missense_variant|MODERATE|LOC100063688|LOC100063688|transcript|XM_023649617.1|protein_coding|5/5|c.5801T>C|p.Val1934Ala|6042/8887|5801/8463|1934/2820||,G|intron_variant|MODIFIER|SIPA1L3|SIPA1L3|transcript|XM_023649620.1|protein_coding|1/21|c.-…
chr10	9205665	T	C	423	0	C|missense_variant|MODERATE|LOC100063688|LOC100063688|transcript|XM_014734207.2|protein_coding|6/6|c.5857A>G|p.Thr1953Ala|6098/9058|5857/8634|1953/2877||,C|missense_variant|MODERATE|LOC100063688|LOC100063688|transcript|XM_023649617.1|protein_coding|5/5|c.5686A>G|p.Thr1896Ala|5927/8887|5686/8463|1896/2820||,C|intron_variant|MODIFIER|SIPA1L3|SIPA1L3|transcript|XM_023649620.1|protein_coding|1/21|c.-…
chr10	9206299	C	A	582.01	0	A|missense_variant|MODERATE|LOC100063688|LOC100063688|transcript|XM_014734207.2|protein_coding|6/6|c.5223G>T|p.Lys1741Asn|5464/9058|5223/8634|1741/2877||,A|missense_variant|MODERATE|LOC100063688|LOC100063688|transcript|XM_023649617.1|protein_coding|5/5|c.5052G>T|p.Lys1684Asn|5293/8887|5052/8463|1684/2820||,A|intron_variant|MODIFIER|SIPA1L3|SIPA1L3|transcript|XM_023649620.1|protein_coding|1/21|c.-…
chr10	9207152	T	A	2340.39	0	A|missense_variant|MODERATE|LOC100063688|LOC100063688|transcript|XM_014734207.2|protein_coding|6/6|c.4370A>T|p.Lys1457Ile|4611/9058|4370/8634|1457/2877||,A|missense_variant|MODERATE|LOC100063688|LOC100063688|transcript|XM_023649617.1|protein_coding|5/5|c.4199A>T|p.Lys1400Ile|4440/8887|4199/8463|1400/2820||,A|intron_variant|MODIFIER|SIPA1L3|SIPA1L3|transcript|XM_023649620.1|protein_coding|1/21|c.-…
chr10	9207163	G	T	2080.51	0	T|missense_variant|MODERATE|LOC100063688|LOC100063688|transcript|XM_014734207.2|protein_coding|6/6|c.4359C>A|p.Asp1453Glu|4600/9058|4359/8634|1453/2877||,T|missense_variant|MODERATE|LOC100063688|LOC100063688|transcript|XM_023649617.1|protein_coding|5/5|c.4188C>A|p.Asp1396Glu|4429/8887|4188/8463|1396/2820||,T|intron_variant|MODIFIER|SIPA1L3|SIPA1L3|transcript|XM_023649620.1|protein_coding|1/21|c.-…
chr10	9209398	T	C	946.4	0	C|missense_variant|MODERATE|LOC100063688|LOC100063688|transcript|XM_014734207.2|protein_coding|4/6|c.2974A>G|p.Thr992Ala|3215/9058|2974/8634|992/2877||,C|missense_variant|MODERATE|LOC100063688|LOC100063688|transcript|XM_023649617.1|protein_coding|3/5|c.2803A>G|p.Thr935Ala|3044/8887|2803/8463|935/2820||,C|intron_variant|MODIFIER|SIPA1L3|SIPA1L3|transcript|XM_023649620.1|protein_coding|1/21|c.-375+…
chr10	9209412	C	T	3207.81	0	T|missense_variant|MODERATE|LOC100063688|LOC100063688|transcript|XM_014734207.2|protein_coding|4/6|c.2960G>A|p.Arg987His|3201/9058|2960/8634|987/2877||,T|missense_variant|MODERATE|LOC100063688|LOC100063688|transcript|XM_023649617.1|protein_coding|3/5|c.2789G>A|p.Arg930His|3030/8887|2789/8463|930/2820||,T|intron_variant|MODIFIER|SIPA1L3|SIPA1L3|transcript|XM_023649620.1|protein_coding|1/21|c.-375+…
chr10	9209587	C	G	3576.06	1	G|missense_variant|MODERATE|LOC100063688|LOC100063688|transcript|XM_014734207.2|protein_coding|4/6|c.2785G>C|p.Val929Leu|3026/9058|2785/8634|929/2877||,G|missense_variant|MODERATE|LOC100063688|LOC100063688|transcript|XM_023649617.1|protein_coding|3/5|c.2614G>C|p.Val872Leu|2855/8887|2614/8463|872/2820||,G|intron_variant|MODIFIER|SIPA1L3|SIPA1L3|transcript|XM_023649620.1|protein_coding|1/21|c.-375+…
chr10	9209590	T	G	1944.08	0	G|missense_variant|MODERATE|LOC100063688|LOC100063688|transcript|XM_014734207.2|protein_coding|4/6|c.2782A>C|p.Asn928His|3023/9058|2782/8634|928/2877||,G|missense_variant|MODERATE|LOC100063688|LOC100063688|transcript|XM_023649617.1|protein_coding|3/5|c.2611A>C|p.Asn871His|2852/8887|2611/8463|871/2820||,G|intron_variant|MODIFIER|SIPA1L3|SIPA1L3|transcript|XM_023649620.1|protein_coding|1/21|c.-375+…
chr10	9211254	C	A	514	0	A|missense_variant|MODERATE|LOC100063688|LOC100063688|transcript|XM_014734207.2|protein_coding|4/6|c.1118G>T|p.Cys373Phe|1359/9058|1118/8634|373/2877||,A|missense_variant|MODERATE|LOC100063688|LOC100063688|transcript|XM_023649617.1|protein_coding|3/5|c.947G>T|p.Cys316Phe|1188/8887|947/8463|316/2820||,A|intron_variant|MODIFIER|SIPA1L3|SIPA1L3|transcript|XM_023649620.1|protein_coding|1/21|c.-375+30…
chr10	9211413	C	T	4039.79	1	T|missense_variant|MODERATE|LOC100063688|LOC100063688|transcript|XM_014734207.2|protein_coding|4/6|c.959G>A|p.Arg320Gln|1200/9058|959/8634|320/2877||,T|missense_variant|MODERATE|LOC100063688|LOC100063688|transcript|XM_023649617.1|protein_coding|3/5|c.788G>A|p.Arg263Gln|1029/8887|788/8463|263/2820||,T|intron_variant|MODIFIER|SIPA1L3|SIPA1L3|transcript|XM_023649620.1|protein_coding|1/21|c.-375+3059…
chr10	9211561	C	T	626	0	T|missense_variant|MODERATE|LOC100063688|LOC100063688|transcript|XM_014734207.2|protein_coding|4/6|c.811G>A|p.Gly271Ser|1052/9058|811/8634|271/2877||,T|missense_variant|MODERATE|LOC100063688|LOC100063688|transcript|XM_023649617.1|protein_coding|3/5|c.640G>A|p.Gly214Ser|881/8887|640/8463|214/2820||,T|intron_variant|MODIFIER|SIPA1L3|SIPA1L3|transcript|XM_023649620.1|protein_coding|1/21|c.-375+30739…
chr10	9348036	C	G	1610.64	1	G|missense_variant|MODERATE|SIPA1L3|SIPA1L3|transcript|XM_023649618.1|protein_coding|3/22|c.845C>G|p.Ala282Gly|1655/8067|845/5304|282/1767||,G|missense_variant|MODERATE|SIPA1L3|SIPA1L3|transcript|XM_023649620.1|protein_coding|3/22|c.845C>G|p.Ala282Gly|1355/7767|845/5304|282/1767||,G|missense_variant|MODERATE|SIPA1L3|SIPA1L3|transcript|XM_023649623.1|protein_coding|3/22|c.845C>G|p.Ala282Gly|1301/7…
chr10	9348087	A	C	54.36	0	C|missense_variant|MODERATE|SIPA1L3|SIPA1L3|transcript|XM_023649618.1|protein_coding|3/22|c.896A>C|p.Glu299Ala|1706/8067|896/5304|299/1767||,C|missense_variant|MODERATE|SIPA1L3|SIPA1L3|transcript|XM_023649620.1|protein_coding|3/22|c.896A>C|p.Glu299Ala|1406/7767|896/5304|299/1767||,C|missense_variant|MODERATE|SIPA1L3|SIPA1L3|transcript|XM_023649623.1|protein_coding|3/22|c.896A>C|p.Glu299Ala|1352/7…
chr10	9373062	G	A	944.91	0	A|missense_variant|MODERATE|SIPA1L3|SIPA1L3|transcript|XM_023649618.1|protein_coding|9/22|c.2593G>A|p.Ala865Thr|3403/8067|2593/5304|865/1767||,A|missense_variant|MODERATE|SIPA1L3|SIPA1L3|transcript|XM_023649620.1|protein_coding|9/22|c.2593G>A|p.Ala865Thr|3103/7767|2593/5304|865/1767||,A|missense_variant|MODERATE|SIPA1L3|SIPA1L3|transcript|XM_023649623.1|protein_coding|9/22|c.2593G>A|p.Ala865Thr|3…
chr10	9386452	C	G	4391.73	0	G|missense_variant|MODERATE|SIPA1L3|SIPA1L3|transcript|XM_023649618.1|protein_coding|11/22|c.3229C>G|p.Leu1077Val|4039/8067|3229/5304|1077/1767||,G|missense_variant|MODERATE|SIPA1L3|SIPA1L3|transcript|XM_023649620.1|protein_coding|11/22|c.3229C>G|p.Leu1077Val|3739/7767|3229/5304|1077/1767||,G|missense_variant|MODERATE|SIPA1L3|SIPA1L3|transcript|XM_023649623.1|protein_coding|11/22|c.3229C>G|p.Leu1…
chr10	9415097	G	A	4205.78	1	A|missense_variant|MODERATE|SIPA1L3|SIPA1L3|transcript|XM_023649618.1|protein_coding|16/22|c.4307G>A|p.Arg1436His|5117/8067|4307/5304|1436/1767||,A|missense_variant|MODERATE|SIPA1L3|SIPA1L3|transcript|XM_023649620.1|protein_coding|16/22|c.4307G>A|p.Arg1436His|4817/7767|4307/5304|1436/1767||,A|missense_variant|MODERATE|SIPA1L3|SIPA1L3|transcript|XM_023649623.1|protein_coding|16/22|c.4307G>A|p.Arg1…
chr10	9415141	G	C	1888.08	0	C|missense_variant|MODERATE|SIPA1L3|SIPA1L3|transcript|XM_023649618.1|protein_coding|16/22|c.4351G>C|p.Ala1451Pro|5161/8067|4351/5304|1451/1767||,C|missense_variant|MODERATE|SIPA1L3|SIPA1L3|transcript|XM_023649620.1|protein_coding|16/22|c.4351G>C|p.Ala1451Pro|4861/7767|4351/5304|1451/1767||,C|missense_variant|MODERATE|SIPA1L3|SIPA1L3|transcript|XM_023649623.1|protein_coding|16/22|c.4351G>C|p.Ala1…
chr10	9420612	G	T	721	0	T|missense_variant|MODERATE|SIPA1L3|SIPA1L3|transcript|XM_023649626.1|protein_coding|17/17|c.4421G>T|p.Gly1474Val|5232/5420|4421/4578|1474/1525||,T|intron_variant|MODIFIER|SIPA1L3|SIPA1L3|transcript|XM_023649618.1|protein_coding|16/21|c.4383-4325G>T||||||,T|intron_variant|MODIFIER|SIPA1L3|SIPA1L3|transcript|XM_023649620.1|protein_coding|16/21|c.4383-4325G>T||||||,T|intron_variant|MODIFIER|SIPA1L3…
chr10	9420689	G	A	5275.65	1	A|missense_variant|MODERATE|SIPA1L3|SIPA1L3|transcript|XM_023649626.1|protein_coding|17/17|c.4498G>A|p.Gly1500Arg|5309/5420|4498/4578|1500/1525||,A|intron_variant|MODIFIER|SIPA1L3|SIPA1L3|transcript|XM_023649618.1|protein_coding|16/21|c.4383-4248G>A||||||,A|intron_variant|MODIFIER|SIPA1L3|SIPA1L3|transcript|XM_023649620.1|protein_coding|16/21|c.4383-4248G>A||||||,A|intron_variant|MODIFIER|SIPA1L3…
chr10	9425060	C	G	1129.39	0	G|missense_variant|MODERATE|SIPA1L3|SIPA1L3|transcript|XM_023649618.1|protein_coding|17/22|c.4506C>G|p.Ile1502Met|5316/8067|4506/5304|1502/1767||,G|missense_variant|MODERATE|SIPA1L3|SIPA1L3|transcript|XM_023649620.1|protein_coding|17/22|c.4506C>G|p.Ile1502Met|5016/7767|4506/5304|1502/1767||,G|missense_variant|MODERATE|SIPA1L3|SIPA1L3|transcript|XM_023649623.1|protein_coding|17/22|c.4506C>G|p.Ile1…
chr10	9425684	A	C	47.43	0	C|missense_variant|MODERATE|SIPA1L3|SIPA1L3|transcript|XM_023649618.1|protein_coding|18/22|c.4733A>C|p.His1578Pro|5543/8067|4733/5304|1578/1767||,C|missense_variant|MODERATE|SIPA1L3|SIPA1L3|transcript|XM_023649620.1|protein_coding|18/22|c.4733A>C|p.His1578Pro|5243/7767|4733/5304|1578/1767||,C|missense_variant|MODERATE|SIPA1L3|SIPA1L3|transcript|XM_023649623.1|protein_coding|18/22|c.4733A>C|p.His1…
chr10	9425692	G	C	181.64	0	C|missense_variant|MODERATE|SIPA1L3|SIPA1L3|transcript|XM_023649618.1|protein_coding|18/22|c.4741G>C|p.Gly1581Arg|5551/8067|4741/5304|1581/1767||,C|missense_variant|MODERATE|SIPA1L3|SIPA1L3|transcript|XM_023649620.1|protein_coding|18/22|c.4741G>C|p.Gly1581Arg|5251/7767|4741/5304|1581/1767||,C|missense_variant|MODERATE|SIPA1L3|SIPA1L3|transcript|XM_023649623.1|protein_coding|18/22|c.4741G>C|p.Gly1…
chr10	9425698	A	G,C	14283.5	0,0	C|missense_variant|MODERATE|SIPA1L3|SIPA1L3|transcript|XM_023649618.1|protein_coding|18/22|c.4747A>C|p.Ser1583Arg|5557/8067|4747/5304|1583/1767||,G|missense_variant|MODERATE|SIPA1L3|SIPA1L3|transcript|XM_023649618.1|protein_coding|18/22|c.4747A>G|p.Ser1583Gly|5557/8067|4747/5304|1583/1767||,C|missense_variant|MODERATE|SIPA1L3|SIPA1L3|transcript|XM_023649620.1|protein_coding|18/22|c.4747A>C|p.Ser1…
chr10	9446585	T	G	84.02	0	G|missense_variant&splice_region_variant|MODERATE|DPF1|DPF1|transcript|XM_023649627.1|protein_coding|7/12|c.807A>C|p.Lys269Asn|824/2317|807/1275|269/424||,G|missense_variant&splice_region_variant|MODERATE|DPF1|DPF1|transcript|XM_023649628.1|protein_coding|7/12|c.807A>C|p.Lys269Asn|824/2287|807/1245|269/414||,G|missense_variant&splice_region_variant|MODERATE|DPF1|DPF1|transcript|XM_023649629.1|pro…
chr10	9493569	C	T	2119.73	0	T|missense_variant|MODERATE|SPINT2|SPINT2|transcript|XM_001496775.6|protein_coding|1/7|c.7C>T|p.Pro3Ser|22/1634|7/1188|3/395||,T|missense_variant|MODERATE|SPINT2|SPINT2|transcript|XM_023649633.1|protein_coding|1/6|c.7C>T|p.Pro3Ser|22/1574|7/1128|3/375||,T|missense_variant|MODERATE|SPINT2|SPINT2|transcript|XM_023649634.1|protein_coding|1/5|c.7C>T|p.Pro3Ser|22/1520|7/1074|3/357||
chr10	9493818	G	T	2005.73	0	T|stop_gained|HIGH|SPINT2|SPINT2|transcript|XM_001496775.6|protein_coding|1/7|c.256G>T|p.Glu86*|271/1634|256/1188|86/395||,T|stop_gained|HIGH|SPINT2|SPINT2|transcript|XM_023649633.1|protein_coding|1/6|c.256G>T|p.Glu86*|271/1574|256/1128|86/375||,T|stop_gained|HIGH|SPINT2|SPINT2|transcript|XM_023649634.1|protein_coding|1/5|c.256G>T|p.Glu86*|271/1520|256/1074|86/357||
chr10	9493863	A	G	2118.9	0	G|missense_variant|MODERATE|SPINT2|SPINT2|transcript|XM_001496775.6|protein_coding|1/7|c.301A>G|p.Arg101Gly|316/1634|301/1188|101/395||,G|missense_variant|MODERATE|SPINT2|SPINT2|transcript|XM_023649633.1|protein_coding|1/6|c.301A>G|p.Arg101Gly|316/1574|301/1128|101/375||,G|missense_variant|MODERATE|SPINT2|SPINT2|transcript|XM_023649634.1|protein_coding|1/5|c.301A>G|p.Arg101Gly|316/1520|301/1074|1…
chr10	9493887	G	C	2287.34	0	C|missense_variant|MODERATE|SPINT2|SPINT2|transcript|XM_001496775.6|protein_coding|1/7|c.325G>C|p.Gly109Arg|340/1634|325/1188|109/395||,C|missense_variant|MODERATE|SPINT2|SPINT2|transcript|XM_023649633.1|protein_coding|1/6|c.325G>C|p.Gly109Arg|340/1574|325/1128|109/375||,C|missense_variant|MODERATE|SPINT2|SPINT2|transcript|XM_023649634.1|protein_coding|1/5|c.325G>C|p.Gly109Arg|340/1520|325/1074|1…
chr10	9493963	C	T	1899.75	0	T|missense_variant|MODERATE|SPINT2|SPINT2|transcript|XM_001496775.6|protein_coding|1/7|c.401C>T|p.Pro134Leu|416/1634|401/1188|134/395||,T|missense_variant|MODERATE|SPINT2|SPINT2|transcript|XM_023649633.1|protein_coding|1/6|c.401C>T|p.Pro134Leu|416/1574|401/1128|134/375||,T|missense_variant|MODERATE|SPINT2|SPINT2|transcript|XM_023649634.1|protein_coding|1/5|c.401C>T|p.Pro134Leu|416/1520|401/1074|1…
chr10	9509634	G	A	756.91	0	A|missense_variant|MODERATE|SPINT2|SPINT2|transcript|XM_001496775.6|protein_coding|2/7|c.550G>A|p.Val184Ile|565/1634|550/1188|184/395||,A|missense_variant|MODERATE|SPINT2|SPINT2|transcript|XM_023649633.1|protein_coding|2/6|c.550G>A|p.Val184Ile|565/1574|550/1128|184/375||,A|missense_variant|MODERATE|SPINT2|SPINT2|transcript|XM_023649634.1|protein_coding|2/5|c.550G>A|p.Val184Ile|565/1520|550/1074|1…
chr10	9527032	A	C	4335.79	0	C|missense_variant|MODERATE|YIF1B|YIF1B|transcript|XM_005596226.3|protein_coding|7/8|c.722T>G|p.Phe241Cys|799/1215|722/939|241/312||,C|missense_variant|MODERATE|YIF1B|YIF1B|transcript|XM_005596227.3|protein_coding|7/8|c.677T>G|p.Phe226Cys|786/1202|677/894|226/297||,C|missense_variant|MODERATE|YIF1B|YIF1B|transcript|XM_001496841.4|protein_coding|7/8|c.713T>G|p.Phe238Cys|814/1230|713/930|238/309||,…
chr10	9542525	C	T	1511.49	0	T|missense_variant|MODERATE|KCNK6|KCNK6|transcript|XM_023649632.1|protein_coding|3/3|c.769C>T|p.Arg257Cys|784/3497|769/942|257/313||,T|upstream_gene_variant|MODIFIER|CATSPERG|CATSPERG|transcript|XM_023649635.1|protein_coding||c.-4093C>T|||||2942|,T|upstream_gene_variant|MODIFIER|CATSPERG|CATSPERG|transcript|XR_002810684.1|pseudogene||n.-2942C>T|||||2942|,T|upstream_gene_variant|MODIFIER|CATSPERG|…
chr10	9547833	C	G	3564.82	1	G|missense_variant|MODERATE|CATSPERG|CATSPERG|transcript|XM_023649635.1|protein_coding|2/30|c.316C>G|p.Arg106Gly|1467/5182|316/3846|106/1281||,G|missense_variant|MODERATE|CATSPERG|CATSPERG|transcript|XM_023649637.1|protein_coding|2/29|c.316C>G|p.Arg106Gly|1467/5131|316/3795|106/1264||,G|missense_variant|MODERATE|CATSPERG|CATSPERG|transcript|XM_023649638.1|protein_coding|2/29|c.316C>G|p.Arg106Gly|…
chr10	9549639	C	A	3908.23	1	A|missense_variant|MODERATE|CATSPERG|CATSPERG|transcript|XM_023649636.1|protein_coding|1/27|c.323C>A|p.Pro108Gln|717/4392|323/3813|108/1270||,A|missense_variant|MODERATE|CATSPERG|CATSPERG|transcript|XM_023649640.1|protein_coding|2/28|c.251C>A|p.Pro84Gln|645/4320|251/3741|84/1246||,A|downstream_gene_variant|MODIFIER|KCNK6|KCNK6|transcript|XM_023649632.1|protein_coding||c.*6941C>A|||||4401|,A|intro…
chr10	9549645	C	G	724.82	1	G|missense_variant|MODERATE|CATSPERG|CATSPERG|transcript|XM_023649636.1|protein_coding|1/27|c.329C>G|p.Pro110Arg|723/4392|329/3813|110/1270||,G|missense_variant|MODERATE|CATSPERG|CATSPERG|transcript|XM_023649640.1|protein_coding|2/28|c.257C>G|p.Pro86Arg|651/4320|257/3741|86/1246||,G|downstream_gene_variant|MODIFIER|KCNK6|KCNK6|transcript|XM_023649632.1|protein_coding||c.*6947C>G|||||4407|,G|intro…
chr10	9549811	C	T	6056.28	2	T|missense_variant|MODERATE|CATSPERG|CATSPERG|transcript|XM_023649635.1|protein_coding|3/30|c.401C>T|p.Pro134Leu|1552/5182|401/3846|134/1281||,T|missense_variant|MODERATE|CATSPERG|CATSPERG|transcript|XM_023649637.1|protein_coding|3/29|c.401C>T|p.Pro134Leu|1552/5131|401/3795|134/1264||,T|missense_variant|MODERATE|CATSPERG|CATSPERG|transcript|XM_023649638.1|protein_coding|3/29|c.401C>T|p.Pro134Leu|…
chr10	9549813	A	G	6056.29	2	G|missense_variant|MODERATE|CATSPERG|CATSPERG|transcript|XM_023649635.1|protein_coding|3/30|c.403A>G|p.Thr135Ala|1554/5182|403/3846|135/1281||,G|missense_variant|MODERATE|CATSPERG|CATSPERG|transcript|XM_023649637.1|protein_coding|3/29|c.403A>G|p.Thr135Ala|1554/5131|403/3795|135/1264||,G|missense_variant|MODERATE|CATSPERG|CATSPERG|transcript|XM_023649638.1|protein_coding|3/29|c.403A>G|p.Thr135Ala|…
chr10	9553952	G	A	3940.77	0	A|missense_variant|MODERATE|CATSPERG|CATSPERG|transcript|XM_023649635.1|protein_coding|5/30|c.709G>A|p.Glu237Lys|1860/5182|709/3846|237/1281||,A|missense_variant|MODERATE|CATSPERG|CATSPERG|transcript|XM_023649637.1|protein_coding|5/29|c.709G>A|p.Glu237Lys|1860/5131|709/3795|237/1264||,A|missense_variant|MODERATE|CATSPERG|CATSPERG|transcript|XM_023649638.1|protein_coding|5/29|c.709G>A|p.Glu237Lys|…
chr10	9554451	G	C	1449.91	0	C|missense_variant|MODERATE|CATSPERG|CATSPERG|transcript|XM_023649635.1|protein_coding|6/30|c.862G>C|p.Glu288Gln|2013/5182|862/3846|288/1281||,C|missense_variant|MODERATE|CATSPERG|CATSPERG|transcript|XM_023649637.1|protein_coding|6/29|c.862G>C|p.Glu288Gln|2013/5131|862/3795|288/1264||,C|missense_variant|MODERATE|CATSPERG|CATSPERG|transcript|XM_023649638.1|protein_coding|6/29|c.862G>C|p.Glu288Gln|…
chr10	9568823	G	A	3864.3	1	A|missense_variant|MODERATE|CATSPERG|CATSPERG|transcript|XM_023649635.1|protein_coding|18/30|c.2375G>A|p.Arg792His|3526/5182|2375/3846|792/1281||,A|missense_variant|MODERATE|CATSPERG|CATSPERG|transcript|XM_023649637.1|protein_coding|17/29|c.2324G>A|p.Arg775His|3475/5131|2324/3795|775/1264||,A|missense_variant|MODERATE|CATSPERG|CATSPERG|transcript|XM_023649638.1|protein_coding|18/29|c.2375G>A|p.Ar…
chr10	9572940	A	G	2584.43	0	G|missense_variant|MODERATE|CATSPERG|CATSPERG|transcript|XM_023649635.1|protein_coding|24/30|c.3010A>G|p.Met1004Val|4161/5182|3010/3846|1004/1281||,G|missense_variant|MODERATE|CATSPERG|CATSPERG|transcript|XM_023649637.1|protein_coding|23/29|c.2959A>G|p.Met987Val|4110/5131|2959/3795|987/1264||,G|missense_variant|MODERATE|CATSPERG|CATSPERG|transcript|XM_023649638.1|protein_coding|23/29|c.2947A>G|p.…
chr10	9574787	A	G	4058.97	0	G|missense_variant|MODERATE|CATSPERG|CATSPERG|transcript|XM_023649635.1|protein_coding|30/30|c.3634A>G|p.Ile1212Val|4785/5182|3634/3846|1212/1281||,G|missense_variant|MODERATE|CATSPERG|CATSPERG|transcript|XM_023649637.1|protein_coding|29/29|c.3583A>G|p.Ile1195Val|4734/5131|3583/3795|1195/1264||,G|missense_variant|MODERATE|CATSPERG|CATSPERG|transcript|XM_023649638.1|protein_coding|29/29|c.3571A>G|…
chr10	9574917	G	C	4294.62	0	C|missense_variant|MODERATE|CATSPERG|CATSPERG|transcript|XM_023649635.1|protein_coding|30/30|c.3764G>C|p.Arg1255Pro|4915/5182|3764/3846|1255/1281||,C|missense_variant|MODERATE|CATSPERG|CATSPERG|transcript|XM_023649637.1|protein_coding|29/29|c.3713G>C|p.Arg1238Pro|4864/5131|3713/3795|1238/1264||,C|missense_variant|MODERATE|CATSPERG|CATSPERG|transcript|XM_023649638.1|protein_coding|29/29|c.3701G>C|…
chr10	9574932	T	C	4120.69	0	C|missense_variant|MODERATE|CATSPERG|CATSPERG|transcript|XM_023649635.1|protein_coding|30/30|c.3779T>C|p.Ile1260Thr|4930/5182|3779/3846|1260/1281||,C|missense_variant|MODERATE|CATSPERG|CATSPERG|transcript|XM_023649637.1|protein_coding|29/29|c.3728T>C|p.Ile1243Thr|4879/5131|3728/3795|1243/1264||,C|missense_variant|MODERATE|CATSPERG|CATSPERG|transcript|XM_023649638.1|protein_coding|29/29|c.3716T>C|…
chr10	9596415	C	T	579.78	1	T|missense_variant|MODERATE|GGN|GGN|transcript|XM_023649651.1|protein_coding|2/3|c.1562G>A|p.Arg521Gln|2140/2710|1562/2070|521/689||,T|missense_variant|MODERATE|GGN|GGN|transcript|XM_023649652.1|protein_coding|2/3|c.1562G>A|p.Arg521Gln|1805/2375|1562/2070|521/689||,T|missense_variant|MODERATE|GGN|GGN|transcript|XM_023649653.1|protein_coding|2/3|c.1562G>A|p.Arg521Gln|1769/2339|1562/2070|521/689||,…
chr10	9596493	A	G	4505.19	1	G|missense_variant|MODERATE|GGN|GGN|transcript|XM_023649651.1|protein_coding|2/3|c.1484T>C|p.Leu495Ser|2062/2710|1484/2070|495/689||,G|missense_variant|MODERATE|GGN|GGN|transcript|XM_023649652.1|protein_coding|2/3|c.1484T>C|p.Leu495Ser|1727/2375|1484/2070|495/689||,G|missense_variant|MODERATE|GGN|GGN|transcript|XM_023649653.1|protein_coding|2/3|c.1484T>C|p.Leu495Ser|1691/2339|1484/2070|495/689||,…
chr10	9596557	CCGGCGGCTGCGGGGTGGG	C	502.14	1	C|conservative_inframe_deletion|MODERATE|GGN|GGN|transcript|XM_023649651.1|protein_coding|2/3|c.1402_1419delCCCACCCCGCAGCCGCCG|p.Pro468_Pro473del|1997/2710|1402/2070|468/689||,C|conservative_inframe_deletion|MODERATE|GGN|GGN|transcript|XM_023649652.1|protein_coding|2/3|c.1402_1419delCCCACCCCGCAGCCGCCG|p.Pro468_Pro473del|1662/2375|1402/2070|468/689||,C|conservative_inframe_deletion|MODERATE|GGN|GG…
chr10	9596590	T	G	90.6	0	G|missense_variant|MODERATE|GGN|GGN|transcript|XM_023649651.1|protein_coding|2/3|c.1387A>C|p.Thr463Pro|1965/2710|1387/2070|463/689||,G|missense_variant|MODERATE|GGN|GGN|transcript|XM_023649652.1|protein_coding|2/3|c.1387A>C|p.Thr463Pro|1630/2375|1387/2070|463/689||,G|missense_variant|MODERATE|GGN|GGN|transcript|XM_023649653.1|protein_coding|2/3|c.1387A>C|p.Thr463Pro|1594/2339|1387/2070|463/689||,…
chr10	9597462	T	G	6355.77	1	G|missense_variant|MODERATE|GGN|GGN|transcript|XM_023649651.1|protein_coding|2/3|c.515A>C|p.Gln172Pro|1093/2710|515/2070|172/689||,G|missense_variant|MODERATE|GGN|GGN|transcript|XM_023649652.1|protein_coding|2/3|c.515A>C|p.Gln172Pro|758/2375|515/2070|172/689||,G|missense_variant|MODERATE|GGN|GGN|transcript|XM_023649653.1|protein_coding|2/3|c.515A>C|p.Gln172Pro|722/2339|515/2070|172/689||,G|missen…
chr10	9607363	G	T	801	0	T|missense_variant|MODERATE|SPRED3|SPRED3|transcript|XM_023649656.1|protein_coding|5/5|c.1172G>T|p.Trp391Leu|1331/4585|1172/1233|391/410||,T|missense_variant|MODERATE|SPRED3|SPRED3|transcript|XM_023649657.1|protein_coding|5/5|c.1079G>T|p.Trp360Leu|1238/4491|1079/1140|360/379||,T|upstream_gene_variant|MODIFIER|FAM98C|FAM98C|transcript|XM_023649661.1|protein_coding||c.-4983G>T|||||4953|
chr10	9612409	G	A	654.57	1	A|missense_variant&splice_region_variant|MODERATE|FAM98C|FAM98C|transcript|XM_023649661.1|protein_coding|1/8|c.64G>A|p.Gly22Arg|94/1294|64/1062|22/353||,A|downstream_gene_variant|MODIFIER|SPRED3|SPRED3|transcript|XM_023649656.1|protein_coding||c.*4985G>A|||||1792|,A|downstream_gene_variant|MODIFIER|RASGRP4|RASGRP4|transcript|XM_014734550.2|protein_coding||c.*4642C>T|||||3393|,A|downstream_gene_va…
chr10	9615610	C	T	4991.31	1	T|missense_variant|MODERATE|FAM98C|FAM98C|transcript|XM_023649661.1|protein_coding|8/8|c.1042C>T|p.Arg348Cys|1072/1294|1042/1062|348/353||,T|downstream_gene_variant|MODIFIER|SPRED3|SPRED3|transcript|XM_023649656.1|protein_coding||c.*8186C>T|||||4993|,T|downstream_gene_variant|MODIFIER|RASGRP4|RASGRP4|transcript|XM_014734550.2|protein_coding||c.*1441G>A|||||192|,T|downstream_gene_variant|MODIFIER|…
chr10	9617847	C	T	5208.03	2	T|missense_variant|MODERATE|RASGRP4|RASGRP4|transcript|XM_014734550.2|protein_coding|16/18|c.1843G>A|p.Val615Met|1991/3467|1843/2070|615/689||,T|missense_variant|MODERATE|RASGRP4|RASGRP4|transcript|XM_023649660.1|protein_coding|13/15|c.1483G>A|p.Val495Met|1569/3045|1483/1710|495/569||,T|missense_variant|MODERATE|RASGRP4|RASGRP4|transcript|XM_001497041.4|protein_coding|15/17|c.1798G>A|p.Val600Met|…
chr10	9674637	A	G	126.56	0	G|missense_variant|MODERATE|RYR1|RYR1|transcript|XM_023649662.1|protein_coding|39/106|c.6448A>G|p.Met2150Val|6513/15324|6448/15117|2150/5038||,G|missense_variant|MODERATE|RYR1|RYR1|transcript|XM_023649663.1|protein_coding|39/105|c.6448A>G|p.Met2150Val|6513/15309|6448/15102|2150/5033||
chr10	9675612	A	C	35.96	0	C|missense_variant&splice_region_variant|MODERATE|RYR1|RYR1|transcript|XM_023649662.1|protein_coding|40/106|c.6665A>C|p.Lys2222Thr|6730/15324|6665/15117|2222/5038||,C|missense_variant&splice_region_variant|MODERATE|RYR1|RYR1|transcript|XM_023649663.1|protein_coding|40/105|c.6665A>C|p.Lys2222Thr|6730/15309|6665/15102|2222/5033||
chr10	9680718	G	A	3688.93	0	A|missense_variant|MODERATE|RYR1|RYR1|transcript|XM_023649662.1|protein_coding|49/106|c.7857G>A|p.Met2619Ile|7922/15324|7857/15117|2619/5038||,A|missense_variant|MODERATE|RYR1|RYR1|transcript|XM_023649663.1|protein_coding|49/105|c.7857G>A|p.Met2619Ile|7922/15309|7857/15102|2619/5033||
chr10	9728366	AAAG	A	344.97	0	A|disruptive_inframe_deletion|MODERATE|RYR1|RYR1|transcript|XM_023649662.1|protein_coding|93/106|c.13526_13528delAAG|p.Glu4509del|13591/15324|13526/15117|4509/5038||INFO_REALIGN_3_PRIME,A|disruptive_inframe_deletion|MODERATE|RYR1|RYR1|transcript|XM_023649663.1|protein_coding|92/105|c.13511_13513delAAG|p.Glu4504del|13576/15309|13511/15102|4504/5033||INFO_REALIGN_3_PRIME
chr10	9751745	T	G	40.76	0	G|missense_variant|MODERATE|MAP4K1|MAP4K1|transcript|XM_023649664.1|protein_coding|11/31|c.782A>C|p.Lys261Thr|889/2678|782/2463|261/820||
chr10	9756173	G	A	3730.54	1	A|missense_variant|MODERATE|MAP4K1|MAP4K1|transcript|XM_023649664.1|protein_coding|2/31|c.116C>T|p.Thr39Met|223/2678|116/2463|39/820||,A|upstream_gene_variant|MODIFIER|EIF3K|EIF3K|transcript|XM_001497212.4|protein_coding||c.-1597G>A|||||1500|
chr10	9814046	C	T	1472.09	1	T|missense_variant|MODERATE|ACTN4|ACTN4|transcript|XM_023649670.1|protein_coding|1/21|c.40C>T|p.Arg14Trp|55/3764|40/2691|14/896||,T|intron_variant|MODIFIER|ACTN4|ACTN4|transcript|XM_023649671.1|protein_coding|1/21|c.163-1239C>T||||||,T|intron_variant|MODIFIER|ACTN4|ACTN4|transcript|XM_023649666.1|protein_coding|1/20|c.163-1239C>T||||||,T|intron_variant|MODIFIER|ACTN4|ACTN4|transcript|XM_023649667…
chr10	9848017	G	C	1247.39	0	C|missense_variant|MODERATE|CAPN12|CAPN12|transcript|XM_023649672.1|protein_coding|17/21|c.1819C>G|p.Arg607Gly|1819/2806|1819/2157|607/718||,C|downstream_gene_variant|MODIFIER|ACTN4|ACTN4|transcript|XM_023649671.1|protein_coding||c.*5381G>C|||||4323|,C|downstream_gene_variant|MODIFIER|ACTN4|ACTN4|transcript|XM_023649666.1|protein_coding||c.*5381G>C|||||4323|,C|downstream_gene_variant|MODIFIER|ACT…
chr10	9853657	C	T	5843.9	0	T|missense_variant|MODERATE|CAPN12|CAPN12|transcript|XM_023649672.1|protein_coding|4/21|c.506G>A|p.Arg169His|506/2806|506/2157|169/718||
chr10	9853715	C	G	6546.9	0	G|missense_variant|MODERATE|CAPN12|CAPN12|transcript|XM_023649672.1|protein_coding|4/21|c.448G>C|p.Val150Leu|448/2806|448/2157|150/718||
chr10	9855945	T	G	1159.39	0	G|missense_variant|MODERATE|CAPN12|CAPN12|transcript|XM_023649672.1|protein_coding|1/21|c.61A>C|p.Thr21Pro|61/2806|61/2157|21/718||
chr10	9907020	C	T	772.91	0	T|stop_gained|HIGH|LOC100066399|LOC100066399|transcript|XM_014732817.2|protein_coding|2/4|c.52C>T|p.Arg18*|172/619|52/420|18/139||
chr10	9907031	C	G	787.92	0	G|missense_variant|MODERATE|LOC100066399|LOC100066399|transcript|XM_014732817.2|protein_coding|2/4|c.63C>G|p.Asn21Lys|183/619|63/420|21/139||
chr10	9908631	C	CCGCCA	195.44	0	CCGCCA|frameshift_variant|HIGH|LOC100066399|LOC100066399|transcript|XM_014732817.2|protein_coding|4/4|c.341_345dupGCCAC|p.Arg116fs|466/619|346/420|116/139||INFO_REALIGN_3_PRIME
chr10	9908684	C	T	477.61	0	T|missense_variant|MODERATE|LOC100066399|LOC100066399|transcript|XM_014732817.2|protein_coding|4/4|c.392C>T|p.Pro131Leu|512/619|392/420|131/139||
chr10	9908689	G	C	451.21	0	C|missense_variant|MODERATE|LOC100066399|LOC100066399|transcript|XM_014732817.2|protein_coding|4/4|c.397G>C|p.Val133Leu|517/619|397/420|133/139||
chr10	9933788	C	T	5339.9	0	T|missense_variant|MODERATE|ECH1|ECH1|transcript|XM_001497430.6|protein_coding|2/10|c.128G>A|p.Arg43His|210/1266|128/987|43/328||,T|downstream_gene_variant|MODIFIER|HNRNPL|HNRNPL|transcript|XM_023649675.1|protein_coding||c.*3092G>A|||||2791|,T|downstream_gene_variant|MODIFIER|HNRNPL|HNRNPL|transcript|XM_023649676.1|protein_coding||c.*3092G>A|||||2843|
chr10	9973214	T	G	1215.91	0	G|missense_variant|MODERATE|RINL|RINL|transcript|XM_023649677.1|protein_coding|8/12|c.928A>C|p.Ile310Leu|1198/2517|928/1692|310/563||,G|missense_variant|MODERATE|RINL|RINL|transcript|XM_023649678.1|protein_coding|7/11|c.862A>C|p.Ile288Leu|1086/2405|862/1626|288/541||
chr10	9973400	C	T	4951.73	0	T|missense_variant|MODERATE|RINL|RINL|transcript|XM_023649677.1|protein_coding|8/12|c.742G>A|p.Glu248Lys|1012/2517|742/1692|248/563||,T|missense_variant|MODERATE|RINL|RINL|transcript|XM_023649678.1|protein_coding|7/11|c.676G>A|p.Glu226Lys|900/2405|676/1626|226/541||,T|downstream_gene_variant|MODIFIER|SIRT2|SIRT2|transcript|XM_014734812.2|protein_coding||c.*5494G>A|||||4955|,T|downstream_gene_vari…
chr10	9979420	G	A	2795.25	0	A|missense_variant&splice_region_variant|MODERATE|SIRT2|SIRT2|transcript|XM_014734812.2|protein_coding|14/16|c.878C>T|p.Thr293Met|1016/1847|878/1170|293/389||,A|missense_variant&splice_region_variant|MODERATE|SIRT2|SIRT2|transcript|XM_023649681.1|protein_coding|13/15|c.878C>T|p.Thr293Met|944/1775|878/1170|293/389||,A|missense_variant&splice_region_variant|MODERATE|SIRT2|SIRT2|transcript|XM_023649…
chr10	10007117	T	A	69.94	0	A|missense_variant|MODERATE|CCER2|CCER2|transcript|XM_023649690.1|protein_coding|3/4|c.485A>T|p.Gln162Leu|703/1145|485/693|162/230||,A|downstream_gene_variant|MODIFIER|NFKBIB|NFKBIB|transcript|XM_001497571.5|protein_coding||c.*1243T>A|||||1195|,A|downstream_gene_variant|MODIFIER|SARS2|SARS2|transcript|XM_023649680.1|protein_coding||c.*3258A>T|||||1885|,A|downstream_gene_variant|MODIFIER|NFKBIB|NF…
chr10	10007121	A	C	118.64	0	C|missense_variant|MODERATE|CCER2|CCER2|transcript|XM_023649690.1|protein_coding|3/4|c.481T>G|p.Trp161Gly|699/1145|481/693|161/230||,C|downstream_gene_variant|MODIFIER|NFKBIB|NFKBIB|transcript|XM_001497571.5|protein_coding||c.*1247A>C|||||1199|,C|downstream_gene_variant|MODIFIER|SARS2|SARS2|transcript|XM_023649680.1|protein_coding||c.*3254T>G|||||1881|,C|downstream_gene_variant|MODIFIER|NFKBIB|NF…
chr10	10011821	G	A	5192.18	2	A|missense_variant|MODERATE|SARS2|SARS2|transcript|XM_023649680.1|protein_coding|12/16|c.1139C>T|p.Thr380Met|1165/2944|1139/1545|380/514||,A|upstream_gene_variant|MODIFIER|CCER2|CCER2|transcript|XM_023649690.1|protein_coding||c.-3793C>T|||||3575|
chr10	10012906	G	C	5859.9	0	C|missense_variant|MODERATE|SARS2|SARS2|transcript|XM_023649680.1|protein_coding|8/16|c.767C>G|p.Thr256Ser|793/2944|767/1545|256/514||,C|upstream_gene_variant|MODIFIER|CCER2|CCER2|transcript|XM_023649690.1|protein_coding||c.-4878C>G|||||4660|
chr10	10014399	C	T	3728.78	0	T|missense_variant|MODERATE|SARS2|SARS2|transcript|XM_023649680.1|protein_coding|4/16|c.518G>A|p.Arg173Gln|544/2944|518/1545|173/514||
chr10	10016608	C	T	4212.76	0	T|missense_variant|MODERATE|SARS2|SARS2|transcript|XM_023649680.1|protein_coding|2/16|c.314G>A|p.Ser105Asn|340/2944|314/1545|105/514||,T|upstream_gene_variant|MODIFIER|MRPS12|MRPS12|transcript|XM_001497611.4|protein_coding||c.-3212C>T|||||3070|,T|upstream_gene_variant|MODIFIER|MRPS12|MRPS12|transcript|XM_023649687.1|protein_coding||c.-3203C>T|||||3085|,T|upstream_gene_variant|MODIFIER|MRPS12|MRPS…
chr10	10093985	A	C	171.03	0	C|start_lost|HIGH|FBXO27|FBXO27|transcript|XM_023649691.1|protein_coding|1/6|c.2T>G|p.Met1?|37/1719|2/966|1/321||,C|intron_variant|MODIFIER|FBXO27|FBXO27|transcript|XM_023649692.1|protein_coding|1/5|c.-21+218T>G||||||
chr10	10138374	G	A	1121.91	1	A|missense_variant|MODERATE|ACP7|ACP7|transcript|XM_023649693.1|protein_coding|11/13|c.1090G>A|p.Val364Ile|1379/3945|1090/1317|364/438||,A|missense_variant|MODERATE|ACP7|ACP7|transcript|XM_023649694.1|protein_coding|11/13|c.1090G>A|p.Val364Ile|2248/4814|1090/1317|364/438||
chr10	10188389	G	A	772.91	0	A|missense_variant|MODERATE|PAK4|PAK4|transcript|XM_023649695.1|protein_coding|4/10|c.436G>A|p.Gly146Ser|712/2867|436/1767|146/588||,A|missense_variant|MODERATE|PAK4|PAK4|transcript|XM_023649698.1|protein_coding|4/10|c.436G>A|p.Gly146Ser|585/2740|436/1767|146/588||,A|missense_variant|MODERATE|PAK4|PAK4|transcript|XM_023649697.1|protein_coding|4/10|c.436G>A|p.Gly146Ser|924/3079|436/1767|146/588||,…
chr10	10189002	C	T	936.56	0	T|missense_variant|MODERATE|PAK4|PAK4|transcript|XM_023649695.1|protein_coding|5/10|c.833C>T|p.Ala278Val|1109/2867|833/1767|278/588||,T|missense_variant|MODERATE|PAK4|PAK4|transcript|XM_023649698.1|protein_coding|5/10|c.833C>T|p.Ala278Val|982/2740|833/1767|278/588||,T|missense_variant|MODERATE|PAK4|PAK4|transcript|XM_023649700.1|protein_coding|4/9|c.377C>T|p.Ala126Val|653/2411|377/1311|126/436||,…
chr10	10189004	G	C	48.07	0	C|missense_variant|MODERATE|PAK4|PAK4|transcript|XM_023649695.1|protein_coding|5/10|c.835G>C|p.Ala279Pro|1111/2867|835/1767|279/588||,C|missense_variant|MODERATE|PAK4|PAK4|transcript|XM_023649698.1|protein_coding|5/10|c.835G>C|p.Ala279Pro|984/2740|835/1767|279/588||,C|missense_variant|MODERATE|PAK4|PAK4|transcript|XM_023649700.1|protein_coding|4/9|c.379G>C|p.Ala127Pro|655/2411|379/1311|127/436||,…
chr10	10189007	G	GCCACCGGCC	961.79	0	GCCACCGGCC|conservative_inframe_insertion|MODERATE|PAK4|PAK4|transcript|XM_023649695.1|protein_coding|5/10|c.840_841insACCGGCCCC|p.Ala280_Pro281insThrGlyPro|1117/2867|841/1767|281/588||INFO_REALIGN_3_PRIME,GCCACCGGCC|conservative_inframe_insertion|MODERATE|PAK4|PAK4|transcript|XM_023649698.1|protein_coding|5/10|c.840_841insACCGGCCCC|p.Ala280_Pro281insThrGlyPro|990/2740|841/1767|281/588||INFO_REAL…
chr10	10189013	G	C	84.95	0	C|missense_variant|MODERATE|PAK4|PAK4|transcript|XM_023649695.1|protein_coding|5/10|c.844G>C|p.Gly282Arg|1120/2867|844/1767|282/588||,C|missense_variant|MODERATE|PAK4|PAK4|transcript|XM_023649698.1|protein_coding|5/10|c.844G>C|p.Gly282Arg|993/2740|844/1767|282/588||,C|missense_variant|MODERATE|PAK4|PAK4|transcript|XM_023649700.1|protein_coding|4/9|c.388G>C|p.Gly130Arg|664/2411|388/1311|130/436||,…
chr10	10189022	G	C	84.88	0	C|missense_variant|MODERATE|PAK4|PAK4|transcript|XM_023649695.1|protein_coding|5/10|c.853G>C|p.Gly285Arg|1129/2867|853/1767|285/588||,C|missense_variant|MODERATE|PAK4|PAK4|transcript|XM_023649698.1|protein_coding|5/10|c.853G>C|p.Gly285Arg|1002/2740|853/1767|285/588||,C|missense_variant|MODERATE|PAK4|PAK4|transcript|XM_023649700.1|protein_coding|4/9|c.397G>C|p.Gly133Arg|673/2411|397/1311|133/436||…
chr10	10189029	G	C	80.5	0	C|missense_variant|MODERATE|PAK4|PAK4|transcript|XM_023649695.1|protein_coding|5/10|c.860G>C|p.Arg287Pro|1136/2867|860/1767|287/588||,C|missense_variant|MODERATE|PAK4|PAK4|transcript|XM_023649698.1|protein_coding|5/10|c.860G>C|p.Arg287Pro|1009/2740|860/1767|287/588||,C|missense_variant|MODERATE|PAK4|PAK4|transcript|XM_023649700.1|protein_coding|4/9|c.404G>C|p.Arg135Pro|680/2411|404/1311|135/436||…
chr10	10189031	T	G	31.34	0	G|missense_variant|MODERATE|PAK4|PAK4|transcript|XM_023649695.1|protein_coding|5/10|c.862T>G|p.Ser288Ala|1138/2867|862/1767|288/588||,G|missense_variant|MODERATE|PAK4|PAK4|transcript|XM_023649698.1|protein_coding|5/10|c.862T>G|p.Ser288Ala|1011/2740|862/1767|288/588||,G|missense_variant|MODERATE|PAK4|PAK4|transcript|XM_023649700.1|protein_coding|4/9|c.406T>G|p.Ser136Ala|682/2411|406/1311|136/436||…
chr10	10207514	A	G	4942.55	1	G|missense_variant|MODERATE|NCCRP1|NCCRP1|transcript|XM_023649701.1|protein_coding|1/6|c.68A>G|p.Gln23Arg|136/1429|68/789|23/262||
chr10	10207518	GCCCCCGTCGCCGCCCCTA	G	1023.88	0	G|disruptive_inframe_deletion|MODERATE|NCCRP1|NCCRP1|transcript|XM_023649701.1|protein_coding|1/6|c.87_104delCCTACCCCCGTCGCCGCC|p.Leu30_Pro35del|155/1429|87/789|29/262||INFO_REALIGN_3_PRIME
chr10	10207535	T	C,*	4645.88	1,0	C|missense_variant|MODERATE|NCCRP1|NCCRP1|transcript|XM_023649701.1|protein_coding|1/6|c.89T>C|p.Leu30Pro|157/1429|89/789|30/262||
chr10	10207595	C	T	804.91	0	T|missense_variant|MODERATE|NCCRP1|NCCRP1|transcript|XM_023649701.1|protein_coding|1/6|c.149C>T|p.Pro50Leu|217/1429|149/789|50/262||
chr10	10207729	T	A	5369.77	0	A|missense_variant|MODERATE|NCCRP1|NCCRP1|transcript|XM_023649701.1|protein_coding|1/6|c.283T>A|p.Ser95Thr|351/1429|283/789|95/262||
chr10	10208495	T	G	4167.75	0	G|missense_variant|MODERATE|NCCRP1|NCCRP1|transcript|XM_023649701.1|protein_coding|3/6|c.410T>G|p.Leu137Arg|478/1429|410/789|137/262||
chr10	10209188	A	G	2298.71	0	G|missense_variant|MODERATE|NCCRP1|NCCRP1|transcript|XM_023649701.1|protein_coding|4/6|c.502A>G|p.Met168Val|570/1429|502/789|168/262||
chr10	10209875	G	C	1197.98	0	C|missense_variant|MODERATE|NCCRP1|NCCRP1|transcript|XM_023649701.1|protein_coding|5/6|c.611G>C|p.Arg204Pro|679/1429|611/789|204/262||
chr10	10228810	C	T	3842.75	1	T|splice_acceptor_variant&intron_variant|HIGH|LOC100067228|LOC100067228|transcript|XM_023651250.1|protein_coding|5/5|c.562-1G>A||||||
chr10	10228910	T	G	3649.3	0	G|missense_variant|MODERATE|LOC100067228|LOC100067228|transcript|XM_023651250.1|protein_coding|5/6|c.547A>C|p.Lys183Gln|547/660|547/660|183/219||
chr10	10229117	G	A	5845.78	1	A|missense_variant|MODERATE|LOC100067228|LOC100067228|transcript|XM_023651250.1|protein_coding|4/6|c.443C>T|p.Thr148Met|443/660|443/660|148/219||
chr10	10229129	C	T	1702.55	0	T|missense_variant|MODERATE|LOC100067228|LOC100067228|transcript|XM_023651250.1|protein_coding|4/6|c.431G>A|p.Arg144Gln|431/660|431/660|144/219||
chr10	10234251	A	G	3381.3	1	G|missense_variant|MODERATE|LOC100067228|LOC100067228|transcript|XM_023651250.1|protein_coding|2/6|c.223T>C|p.Cys75Arg|223/660|223/660|75/219||
chr10	10234304	G	A	1768.43	0	A|missense_variant|MODERATE|LOC100067228|LOC100067228|transcript|XM_023651250.1|protein_coding|2/6|c.170C>T|p.Pro57Leu|170/660|170/660|57/219||
chr10	10234328	G	A	4248.75	1	A|missense_variant|MODERATE|LOC100067228|LOC100067228|transcript|XM_023651250.1|protein_coding|2/6|c.146C>T|p.Thr49Met|146/660|146/660|49/219||
chr10	10234368	G	A	4742.75	1	A|missense_variant|MODERATE|LOC100067228|LOC100067228|transcript|XM_023651250.1|protein_coding|2/6|c.106C>T|p.Arg36Trp|106/660|106/660|36/219||
chr10	10234376	C	T	1844.21	0	T|missense_variant|MODERATE|LOC100067228|LOC100067228|transcript|XM_023651250.1|protein_coding|2/6|c.98G>A|p.Arg33Gln|98/660|98/660|33/219||
chr10	10236871	G	A	753.08	0	A|missense_variant|MODERATE|LOC100067228|LOC100067228|transcript|XM_023651250.1|protein_coding|1/6|c.19C>T|p.Arg7Cys|19/660|19/660|7/219||
chr10	10242919	TCC	T	108.58	0	T|frameshift_variant&splice_region_variant|HIGH|LOC100629870|LOC100629870|transcript|XM_023651251.1|protein_coding|4/5|c.483_484delGG|p.Glu162fs|484/585|483/585|161/194||
chr10	10242925	T	TTG	109.8	0	TTG|frameshift_variant|HIGH|LOC100629870|LOC100629870|transcript|XM_023651251.1|protein_coding|4/5|c.478_479insCA|p.Gln160fs|478/585|478/585|160/194||
chr10	10242932	C	T	113.38	0	T|missense_variant|MODERATE|LOC100629870|LOC100629870|transcript|XM_023651251.1|protein_coding|4/5|c.472G>A|p.Glu158Lys|472/585|472/585|158/194||
chr10	10242934	A	T	116.47	0	T|missense_variant|MODERATE|LOC100629870|LOC100629870|transcript|XM_023651251.1|protein_coding|4/5|c.470T>A|p.Leu157His|470/585|470/585|157/194||
chr10	10242943	C	T	115.83	0	T|missense_variant|MODERATE|LOC100629870|LOC100629870|transcript|XM_023651251.1|protein_coding|4/5|c.461G>A|p.Arg154His|461/585|461/585|154/194||
chr10	10242944	G	C	33.76	0	C|missense_variant|MODERATE|LOC100629870|LOC100629870|transcript|XM_023651251.1|protein_coding|4/5|c.460C>G|p.Arg154Gly|460/585|460/585|154/194||
chr10	10244080	T	C	730.9	0	C|start_lost|HIGH|LOC100629870|LOC100629870|transcript|XM_023651251.1|protein_coding|1/5|c.1A>G|p.Met1?|1/585|1/585|1/194||
chr10	10266882	G	GTGCTGA	175.35	0	GTGCTGA|conservative_inframe_insertion|MODERATE|LOC100147106|LOC100147106|transcript|XM_005596230.2|protein_coding|2/6|c.43_48dupCTGATG|p.Leu15_Met16dup|49/588|49/588|17/195||INFO_REALIGN_3_PRIME
chr10	10266933	C	T	7053.13	0	T|missense_variant|MODERATE|LOC100147106|LOC100147106|transcript|XM_005596230.2|protein_coding|2/6|c.91C>T|p.Arg31Cys|91/588|91/588|31/195||
chr10	10267024	C	T	113.51	0	T|missense_variant|MODERATE|LOC100147106|LOC100147106|transcript|XM_005596230.2|protein_coding|2/6|c.182C>T|p.Thr61Met|182/588|182/588|61/195||
chr10	10267795	A	T	648.91	0	T|missense_variant|MODERATE|LOC100147106|LOC100147106|transcript|XM_005596230.2|protein_coding|4/6|c.376A>T|p.Ser126Cys|376/588|376/588|126/195||
chr10	10267811	A	T	675.01	0	T|missense_variant|MODERATE|LOC100147106|LOC100147106|transcript|XM_005596230.2|protein_coding|4/6|c.392A>T|p.Glu131Val|392/588|392/588|131/195||
chr10	10267985	C	G	60.69	0	G|missense_variant|MODERATE|LOC100147106|LOC100147106|transcript|XM_005596230.2|protein_coding|5/6|c.463C>G|p.Arg155Gly|463/588|463/588|155/195||
chr10	10304719	T	C	735.92	0	C|missense_variant|MODERATE|IL28B|IL28B|transcript|XM_014732932.2|protein_coding|1/5|c.121T>C|p.Ser41Pro|273/893|121/570|41/189||
chr10	10305865	C	A	4966.73	0	A|missense_variant|MODERATE|IL28B|IL28B|transcript|XM_014732932.2|protein_coding|3/5|c.302C>A|p.Ala101Glu|454/893|302/570|101/189||
chr10	10313648	G	A	3280.77	0	A|missense_variant|MODERATE|LRFN1|LRFN1|transcript|XM_023649702.1|protein_coding|5/5|c.1777C>T|p.Pro593Ser|2116/3459|1777/2313|593/770||,A|missense_variant|MODERATE|LRFN1|LRFN1|transcript|XM_023649703.1|protein_coding|5/5|c.1777C>T|p.Pro593Ser|1943/3286|1777/2313|593/770||
chr10	10319221	G	A	3767.75	0	A|missense_variant|MODERATE|LRFN1|LRFN1|transcript|XM_023649702.1|protein_coding|4/5|c.26C>T|p.Ala9Val|365/3459|26/2313|9/770||,A|missense_variant|MODERATE|LRFN1|LRFN1|transcript|XM_023649703.1|protein_coding|4/5|c.26C>T|p.Ala9Val|192/3286|26/2313|9/770||
chr10	10331797	C	T	260.47	0	T|missense_variant|MODERATE|GMFG|GMFG|transcript|XM_001497889.6|protein_coding|5/7|c.226G>A|p.Val76Met|346/655|226/429|76/142||
chr10	10334222	A	C	40.17	0	C|splice_donor_variant&intron_variant|HIGH|GMFG|GMFG|transcript|XM_001497889.6|protein_coding|3/6|c.150+2T>G||||||,C|upstream_gene_variant|MODIFIER|SAMD4B|SAMD4B|transcript|XM_023649709.1|protein_coding||c.-5316A>C|||||4968|
chr10	10367986	CGCT	C	5848.91	1	C|disruptive_inframe_deletion|MODERATE|SAMD4B|SAMD4B|transcript|XM_023649705.1|protein_coding|9/15|c.1215_1217delTGC|p.Ala406del|1557/3755|1215/2088|405/695||INFO_REALIGN_3_PRIME,C|disruptive_inframe_deletion|MODERATE|SAMD4B|SAMD4B|transcript|XM_023649709.1|protein_coding|7/13|c.1215_1217delTGC|p.Ala406del|1563/3761|1215/2088|405/695||INFO_REALIGN_3_PRIME,C|disruptive_inframe_deletion|MODERATE|SA…
chr10	10368153	G	A	5909	0	A|missense_variant|MODERATE|SAMD4B|SAMD4B|transcript|XM_023649705.1|protein_coding|9/15|c.1379G>A|p.Ser460Asn|1721/3755|1379/2088|460/695||,A|missense_variant|MODERATE|SAMD4B|SAMD4B|transcript|XM_023649709.1|protein_coding|7/13|c.1379G>A|p.Ser460Asn|1727/3761|1379/2088|460/695||,A|missense_variant|MODERATE|SAMD4B|SAMD4B|transcript|XM_023649707.1|protein_coding|8/14|c.1379G>A|p.Ser460Asn|1693/3727…
chr10	10377190	T	C	4179.76	0	C|missense_variant|MODERATE|PAF1|PAF1|transcript|XM_001497960.4|protein_coding|10/14|c.806A>G|p.Lys269Arg|988/1902|806/1575|269/524||,C|upstream_gene_variant|MODIFIER|MED29|MED29|transcript|XM_023649713.1|protein_coding||c.-2851T>C|||||2677|,C|downstream_gene_variant|MODIFIER|SAMD4B|SAMD4B|transcript|XM_023649705.1|protein_coding||c.*4427T>C|||||3102|,C|downstream_gene_variant|MODIFIER|SAMD4B|SAM…
chr10	10396060	C	A	120.32	0	A|missense_variant|MODERATE|PLEKHG2|PLEKHG2|transcript|XM_023649714.1|protein_coding|1/17|c.41C>A|p.Ala14Glu|51/5285|41/5052|14/1683||,A|missense_variant|MODERATE|PLEKHG2|PLEKHG2|transcript|XM_023649721.1|protein_coding|1/19|c.41C>A|p.Ala14Glu|53/4596|41/4383|14/1460||,A|missense_variant|MODERATE|PLEKHG2|PLEKHG2|transcript|XM_023649715.1|protein_coding|1/17|c.41C>A|p.Ala14Glu|51/5282|41/5049|14/1…
chr10	10396078	G	T	541.18	0	T|missense_variant|MODERATE|PLEKHG2|PLEKHG2|transcript|XM_023649714.1|protein_coding|1/17|c.59G>T|p.Arg20Leu|69/5285|59/5052|20/1683||,T|missense_variant|MODERATE|PLEKHG2|PLEKHG2|transcript|XM_023649721.1|protein_coding|1/19|c.59G>T|p.Arg20Leu|71/4596|59/4383|20/1460||,T|missense_variant|MODERATE|PLEKHG2|PLEKHG2|transcript|XM_023649715.1|protein_coding|1/17|c.59G>T|p.Arg20Leu|69/5282|59/5049|20/1…
chr10	10396536	ACT	A	535.43	0	A|frameshift_variant|HIGH|PLEKHG2|PLEKHG2|transcript|XM_023649714.1|protein_coding|1/17|c.519_520delTC|p.Pro174fs|529/5285|519/5052|173/1683||INFO_REALIGN_3_PRIME,A|frameshift_variant|HIGH|PLEKHG2|PLEKHG2|transcript|XM_023649721.1|protein_coding|1/19|c.519_520delTC|p.Pro174fs|531/4596|519/4383|173/1460||INFO_REALIGN_3_PRIME,A|frameshift_variant|HIGH|PLEKHG2|PLEKHG2|transcript|XM_023649715.1|prote…
chr10	10396555	C	G	4589.34	0	G|missense_variant|MODERATE|PLEKHG2|PLEKHG2|transcript|XM_023649714.1|protein_coding|1/17|c.536C>G|p.Pro179Arg|546/5285|536/5052|179/1683||,G|missense_variant|MODERATE|PLEKHG2|PLEKHG2|transcript|XM_023649721.1|protein_coding|1/19|c.536C>G|p.Pro179Arg|548/4596|536/4383|179/1460||,G|missense_variant|MODERATE|PLEKHG2|PLEKHG2|transcript|XM_023649715.1|protein_coding|1/17|c.536C>G|p.Pro179Arg|546/5282…
chr10	10396588	G	A	945.91	0	A|missense_variant|MODERATE|PLEKHG2|PLEKHG2|transcript|XM_023649714.1|protein_coding|1/17|c.569G>A|p.Gly190Glu|579/5285|569/5052|190/1683||,A|missense_variant|MODERATE|PLEKHG2|PLEKHG2|transcript|XM_023649721.1|protein_coding|1/19|c.569G>A|p.Gly190Glu|581/4596|569/4383|190/1460||,A|missense_variant|MODERATE|PLEKHG2|PLEKHG2|transcript|XM_023649715.1|protein_coding|1/17|c.569G>A|p.Gly190Glu|579/5282…
chr10	10397964	G	A	30.48	0	A|missense_variant|MODERATE|PLEKHG2|PLEKHG2|transcript|XM_023649714.1|protein_coding|3/17|c.1060G>A|p.Val354Met|1070/5285|1060/5052|354/1683||,A|missense_variant|MODERATE|PLEKHG2|PLEKHG2|transcript|XM_023649718.1|protein_coding|4/18|c.436G>A|p.Val146Met|1483/5698|436/4428|146/1475||,A|missense_variant|MODERATE|PLEKHG2|PLEKHG2|transcript|XM_023649719.1|protein_coding|4/18|c.436G>A|p.Val146Met|1498…
chr10	10398804	G	A	3483.3	0	A|missense_variant|MODERATE|PLEKHG2|PLEKHG2|transcript|XM_023649714.1|protein_coding|4/17|c.1148G>A|p.Gly383Asp|1158/5285|1148/5052|383/1683||,A|missense_variant|MODERATE|PLEKHG2|PLEKHG2|transcript|XM_023649718.1|protein_coding|5/18|c.524G>A|p.Gly175Asp|1571/5698|524/4428|175/1475||,A|missense_variant|MODERATE|PLEKHG2|PLEKHG2|transcript|XM_023649719.1|protein_coding|5/18|c.524G>A|p.Gly175Asp|1586…
chr10	10399217	C	T	1643.08	0	T|splice_donor_variant&intron_variant|HIGH|LOC111775194|LOC111775194|transcript|XR_002810689.1|pseudogene|1/1|n.105+1G>A||||||,T|intron_variant|MODIFIER|PLEKHG2|PLEKHG2|transcript|XM_023649714.1|protein_coding|5/16|c.1221-18C>T||||||,T|intron_variant|MODIFIER|PLEKHG2|PLEKHG2|transcript|XM_023649718.1|protein_coding|6/17|c.597-18C>T||||||,T|intron_variant|MODIFIER|PLEKHG2|PLEKHG2|transcript|XM_023…
chr10	10399870	T	C,A	29933.4	2,0	A|missense_variant|MODERATE|PLEKHG2|PLEKHG2|transcript|XM_023649714.1|protein_coding|7/17|c.1564T>A|p.Trp522Arg|1574/5285|1564/5052|522/1683||,C|missense_variant|MODERATE|PLEKHG2|PLEKHG2|transcript|XM_023649714.1|protein_coding|7/17|c.1564T>C|p.Trp522Arg|1574/5285|1564/5052|522/1683||,A|missense_variant|MODERATE|PLEKHG2|PLEKHG2|transcript|XM_023649718.1|protein_coding|8/18|c.940T>A|p.Trp314Arg|19…
chr10	10401350	G	A	1635.91	1	A|missense_variant&splice_region_variant|MODERATE|PLEKHG2|PLEKHG2|transcript|XM_023649714.1|protein_coding|11/17|c.2080G>A|p.Ala694Thr|2090/5285|2080/5052|694/1683||,A|missense_variant&splice_region_variant|MODERATE|PLEKHG2|PLEKHG2|transcript|XM_023649718.1|protein_coding|12/18|c.1456G>A|p.Ala486Thr|2503/5698|1456/4428|486/1475||,A|missense_variant&splice_region_variant|MODERATE|PLEKHG2|PLEKHG2|t…
chr10	10401606	C	T	2403.55	0	T|missense_variant|MODERATE|PLEKHG2|PLEKHG2|transcript|XM_023649714.1|protein_coding|12/17|c.2204C>T|p.Thr735Met|2214/5285|2204/5052|735/1683||,T|missense_variant|MODERATE|PLEKHG2|PLEKHG2|transcript|XM_023649718.1|protein_coding|13/18|c.1580C>T|p.Thr527Met|2627/5698|1580/4428|527/1475||,T|missense_variant|MODERATE|PLEKHG2|PLEKHG2|transcript|XM_023649719.1|protein_coding|13/18|c.1580C>T|p.Thr527Me…
chr10	10402892	C	G	159.46	0	G|missense_variant|MODERATE|PLEKHG2|PLEKHG2|transcript|XM_023649714.1|protein_coding|16/17|c.2941C>G|p.Leu981Val|2951/5285|2941/5052|981/1683||,G|missense_variant|MODERATE|PLEKHG2|PLEKHG2|transcript|XM_023649718.1|protein_coding|17/18|c.2317C>G|p.Leu773Val|3364/5698|2317/4428|773/1475||,G|missense_variant|MODERATE|PLEKHG2|PLEKHG2|transcript|XM_023649719.1|protein_coding|17/18|c.2317C>G|p.Leu773Va…
chr10	10402955	G	A	3237.77	0	A|missense_variant|MODERATE|PLEKHG2|PLEKHG2|transcript|XM_023649714.1|protein_coding|16/17|c.3004G>A|p.Asp1002Asn|3014/5285|3004/5052|1002/1683||,A|missense_variant|MODERATE|PLEKHG2|PLEKHG2|transcript|XM_023649718.1|protein_coding|17/18|c.2380G>A|p.Asp794Asn|3427/5698|2380/4428|794/1475||,A|missense_variant|MODERATE|PLEKHG2|PLEKHG2|transcript|XM_023649719.1|protein_coding|17/18|c.2380G>A|p.Asp794…
chr10	10403159	G	C	1129.91	0	C|missense_variant|MODERATE|PLEKHG2|PLEKHG2|transcript|XM_023649714.1|protein_coding|16/17|c.3208G>C|p.Glu1070Gln|3218/5285|3208/5052|1070/1683||,C|missense_variant|MODERATE|PLEKHG2|PLEKHG2|transcript|XM_023649718.1|protein_coding|17/18|c.2584G>C|p.Glu862Gln|3631/5698|2584/4428|862/1475||,C|missense_variant|MODERATE|PLEKHG2|PLEKHG2|transcript|XM_023649719.1|protein_coding|17/18|c.2584G>C|p.Glu862…
chr10	10403535	G	A	3027.3	1	A|missense_variant|MODERATE|PLEKHG2|PLEKHG2|transcript|XM_023649714.1|protein_coding|17/17|c.3503G>A|p.Arg1168Gln|3513/5285|3503/5052|1168/1683||,A|missense_variant|MODERATE|PLEKHG2|PLEKHG2|transcript|XM_023649718.1|protein_coding|18/18|c.2879G>A|p.Arg960Gln|3926/5698|2879/4428|960/1475||,A|missense_variant|MODERATE|PLEKHG2|PLEKHG2|transcript|XM_023649719.1|protein_coding|18/18|c.2879G>A|p.Arg960…
chr10	10404123	C	A	5111.75	0	A|missense_variant|MODERATE|PLEKHG2|PLEKHG2|transcript|XM_023649714.1|protein_coding|17/17|c.4091C>A|p.Pro1364Gln|4101/5285|4091/5052|1364/1683||,A|missense_variant|MODERATE|PLEKHG2|PLEKHG2|transcript|XM_023649718.1|protein_coding|18/18|c.3467C>A|p.Pro1156Gln|4514/5698|3467/4428|1156/1475||,A|missense_variant|MODERATE|PLEKHG2|PLEKHG2|transcript|XM_023649719.1|protein_coding|18/18|c.3467C>A|p.Pro1…
chr10	10404187	C	G	1119.91	0	G|missense_variant|MODERATE|PLEKHG2|PLEKHG2|transcript|XM_023649714.1|protein_coding|17/17|c.4155C>G|p.Ile1385Met|4165/5285|4155/5052|1385/1683||,G|missense_variant|MODERATE|PLEKHG2|PLEKHG2|transcript|XM_023649718.1|protein_coding|18/18|c.3531C>G|p.Ile1177Met|4578/5698|3531/4428|1177/1475||,G|missense_variant|MODERATE|PLEKHG2|PLEKHG2|transcript|XM_023649719.1|protein_coding|18/18|c.3531C>G|p.Ile1…
chr10	10404366	C	A	3196.98	0	A|missense_variant|MODERATE|PLEKHG2|PLEKHG2|transcript|XM_023649714.1|protein_coding|17/17|c.4334C>A|p.Pro1445Gln|4344/5285|4334/5052|1445/1683||,A|missense_variant|MODERATE|PLEKHG2|PLEKHG2|transcript|XM_023649718.1|protein_coding|18/18|c.3710C>A|p.Pro1237Gln|4757/5698|3710/4428|1237/1475||,A|missense_variant|MODERATE|PLEKHG2|PLEKHG2|transcript|XM_023649719.1|protein_coding|18/18|c.3710C>A|p.Pro1…
chr10	10439814	A	C	37.15	0	C|missense_variant|MODERATE|SUPT5H|SUPT5H|transcript|XM_005596233.3|protein_coding|26/30|c.2566A>C|p.Asn856His|2714/3691|2566/3264|856/1087||,C|missense_variant|MODERATE|SUPT5H|SUPT5H|transcript|XM_003362312.4|protein_coding|25/29|c.2554A>C|p.Asn852His|2702/3679|2554/3252|852/1083||,C|missense_variant|MODERATE|SUPT5H|SUPT5H|transcript|XM_014735351.2|protein_coding|26/30|c.2566A>C|p.Asn856His|2641…
chr10	10439821	A	C	38.85	0	C|missense_variant|MODERATE|SUPT5H|SUPT5H|transcript|XM_005596233.3|protein_coding|26/30|c.2573A>C|p.Gln858Pro|2721/3691|2573/3264|858/1087||,C|missense_variant|MODERATE|SUPT5H|SUPT5H|transcript|XM_003362312.4|protein_coding|25/29|c.2561A>C|p.Gln854Pro|2709/3679|2561/3252|854/1083||,C|missense_variant|MODERATE|SUPT5H|SUPT5H|transcript|XM_014735351.2|protein_coding|26/30|c.2573A>C|p.Gln858Pro|2648…
chr10	10443943	C	T	4311.3	0	T|missense_variant|MODERATE|TIMM50|TIMM50|transcript|XM_001497601.6|protein_coding|2/12|c.76C>T|p.Pro26Ser|76/1321|76/1218|26/405||WARNING_TRANSCRIPT_NO_START_CODON,T|downstream_gene_variant|MODIFIER|SUPT5H|SUPT5H|transcript|XM_005596233.3|protein_coding||c.*1455C>T|||||1176|,T|downstream_gene_variant|MODIFIER|SUPT5H|SUPT5H|transcript|XM_003362312.4|protein_coding||c.*1455C>T|||||1176|,T|downstre…
chr10	10444105	C	T	449.46	0	T|missense_variant|MODERATE|TIMM50|TIMM50|transcript|XM_001497601.6|protein_coding|2/12|c.238C>T|p.Pro80Ser|238/1321|238/1218|80/405||WARNING_TRANSCRIPT_NO_START_CODON,T|downstream_gene_variant|MODIFIER|SUPT5H|SUPT5H|transcript|XM_005596233.3|protein_coding||c.*1617C>T|||||1338|,T|downstream_gene_variant|MODIFIER|SUPT5H|SUPT5H|transcript|XM_003362312.4|protein_coding||c.*1617C>T|||||1338|,T|downs…
chr10	10455897	G	A	2044.73	0	A|missense_variant|MODERATE|DLL3|DLL3|transcript|XM_023649723.1|protein_coding|2/8|c.214G>A|p.Ala72Thr|250/2096|214/1860|72/619||,A|downstream_gene_variant|MODIFIER|TIMM50|TIMM50|transcript|XM_001497601.6|protein_coding||c.*5067G>A|||||4964|WARNING_TRANSCRIPT_NO_START_CODON
chr10	10462518	C	T	5718.92	1	T|missense_variant|MODERATE|DLL3|DLL3|transcript|XM_023649723.1|protein_coding|8/8|c.1835C>T|p.Pro612Leu|1871/2096|1835/1860|612/619||
chr10	10469610	T	G	175.46	0	G|missense_variant|MODERATE|SELENOV|SELENOV|transcript|XM_014731726.2|protein_coding|1/6|c.674T>G|p.Val225Gly|771/1185|674/939|225/312||,G|missense_variant|MODERATE|SELENOV|SELENOV|transcript|XM_023649724.1|protein_coding|1/6|c.674T>G|p.Val225Gly|771/1174|674/939|225/312||
chr10	10471791	A	G	2333.32	0	G|missense_variant|MODERATE|SELENOV|SELENOV|transcript|XM_014731726.2|protein_coding|4/6|c.841A>G|p.Lys281Glu|938/1185|841/939|281/312||,G|missense_variant|MODERATE|SELENOV|SELENOV|transcript|XM_023649724.1|protein_coding|4/6|c.841A>G|p.Lys281Glu|938/1174|841/939|281/312||
chr10	10471958	G	A	265.58	0	A|missense_variant|MODERATE|SELENOV|SELENOV|transcript|XM_014731726.2|protein_coding|5/6|c.910G>A|p.Ala304Thr|1007/1185|910/939|304/312||,A|missense_variant|MODERATE|SELENOV|SELENOV|transcript|XM_023649724.1|protein_coding|5/6|c.910G>A|p.Ala304Thr|1007/1174|910/939|304/312||
chr10	10487526	C	CGGAGGATCTGCTGGGAGT,CGGAGGATATGCTGGGAGT,CGGAGGA	39756.7	2,0,0	CGGAGGA|conservative_inframe_insertion|MODERATE|LOC100067694|LOC100067694|transcript|XM_005596234.3|protein_coding|1/1|c.556_557insTCCTCC|p.Ser186delinsIleLeuArg|1192/4456|556/795|186/264||,CGGAGGATATGCTGGGAGT|conservative_inframe_insertion|MODERATE|LOC100067694|LOC100067694|transcript|XM_005596234.3|protein_coding|1/1|c.556_557insACTCCCAGCATATCCTCC|p.Ser186delinsAsnSerGlnHisIleLeuArg|1192/4456|5…
chr10	10487734	TGGCCTCCGCCATCGGACCTTCTCTGGCCTCCGCCATCGGACCTACCCC	*,T	1619.31	0,0	T|conservative_inframe_deletion|MODERATE|LOC100067694|LOC100067694|transcript|XM_005596234.3|protein_coding|1/1|c.301_348delGGGGTAGGTCCGATGGCGGAGGCCAGAGAAGGTCCGATGGCGGAGGCC|p.Gly101_Ala116del|984/4456|301/795|101/264||
chr10	10487778	ACCCCGGCCTCCGCCATCGGACCTTCTCTGGCCTCCGCCATCGGAGCTG	*,A	342.27	0,0	A|disruptive_inframe_deletion|MODERATE|LOC100067694|LOC100067694|transcript|XM_005596234.3|protein_coding|1/1|c.257_304delCAGCTCCGATGGCGGAGGCCAGAGAAGGTCCGATGGCGGAGGCCGGGG|p.Ala86_Gly101del|940/4456|257/795|86/264||
chr10	10487896	A	ATTCCCCGGCCTCCGCCATCGGACC	1317.15	0	ATTCCCCGGCCTCCGCCATCGGACC|conservative_inframe_insertion|MODERATE|LOC100067694|LOC100067694|transcript|XM_005596234.3|protein_coding|1/1|c.163_186dupGGTCCGATGGCGGAGGCCGGGGAA|p.Glu62_Cys63insGlyProMetAlaGluAlaGlyGlu|822/4456|186/795|62/264||
chr10	10488067	C	T	1569.91	0	T|missense_variant|MODERATE|LOC100067694|LOC100067694|transcript|XM_005596234.3|protein_coding|1/1|c.16G>A|p.Ala6Thr|652/4456|16/795|6/264||
chr10	10584876	T	G	37.9	0	G|missense_variant|MODERATE|DYRK1B|DYRK1B|transcript|XM_023649725.1|protein_coding|1/11|c.35A>C|p.His12Pro|206/2606|35/2070|12/689||,G|missense_variant|MODERATE|DYRK1B|DYRK1B|transcript|XM_023649727.1|protein_coding|1/11|c.35A>C|p.His12Pro|204/2481|35/1950|12/649||,G|missense_variant|MODERATE|DYRK1B|DYRK1B|transcript|XM_023649726.1|protein_coding|1/12|c.35A>C|p.His12Pro|205/2518|35/1986|12/661||,…
chr10	10584886	A	C	38.94	0	C|missense_variant|MODERATE|DYRK1B|DYRK1B|transcript|XM_023649725.1|protein_coding|1/11|c.25T>G|p.Trp9Gly|196/2606|25/2070|9/689||,C|missense_variant|MODERATE|DYRK1B|DYRK1B|transcript|XM_023649727.1|protein_coding|1/11|c.25T>G|p.Trp9Gly|194/2481|25/1950|9/649||,C|missense_variant|MODERATE|DYRK1B|DYRK1B|transcript|XM_023649726.1|protein_coding|1/12|c.25T>G|p.Trp9Gly|195/2518|25/1986|9/661||,C|upst…
chr10	10584888	T	G	41.17	0	G|missense_variant|MODERATE|DYRK1B|DYRK1B|transcript|XM_023649725.1|protein_coding|1/11|c.23A>C|p.His8Pro|194/2606|23/2070|8/689||,G|missense_variant|MODERATE|DYRK1B|DYRK1B|transcript|XM_023649727.1|protein_coding|1/11|c.23A>C|p.His8Pro|192/2481|23/1950|8/649||,G|missense_variant|MODERATE|DYRK1B|DYRK1B|transcript|XM_023649726.1|protein_coding|1/12|c.23A>C|p.His8Pro|193/2518|23/1986|8/661||,G|upst…
chr10	10615342	A	C	46.87	0	C|missense_variant|MODERATE|FCGBP|FCGBP|transcript|XM_023649733.1|protein_coding|13/20|c.4673T>G|p.Leu1558Arg|4698/7948|4673/7752|1558/2583||
chr10	10615388	A	T	70.23	0	T|missense_variant|MODERATE|FCGBP|FCGBP|transcript|XM_023649733.1|protein_coding|13/20|c.4627T>A|p.Cys1543Ser|4652/7948|4627/7752|1543/2583||
chr10	10620514	C	T	1390.91	0	T|missense_variant|MODERATE|FCGBP|FCGBP|transcript|XM_023649733.1|protein_coding|10/20|c.3577G>A|p.Ala1193Thr|3602/7948|3577/7752|1193/2583||
chr10	10622312	C	G	7096.99	1	G|missense_variant|MODERATE|FCGBP|FCGBP|transcript|XM_023649733.1|protein_coding|8/20|c.3074G>C|p.Gly1025Ala|3099/7948|3074/7752|1025/2583||
chr10	10622606	T	C	6645.97	0	C|missense_variant|MODERATE|FCGBP|FCGBP|transcript|XM_023649733.1|protein_coding|8/20|c.2780A>G|p.Asp927Gly|2805/7948|2780/7752|927/2583||
chr10	10692125	G	A	762	0	A|missense_variant|MODERATE|ZNF546|ZNF546|transcript|XM_023649735.1|protein_coding|3/5|c.25G>A|p.Gly9Arg|197/5928|25/2349|9/782||,A|missense_variant|MODERATE|ZNF546|ZNF546|transcript|XM_005596236.3|protein_coding|2/4|c.16G>A|p.Gly6Arg|113/5844|16/2340|6/779||,A|upstream_gene_variant|MODIFIER|ZNF546|ZNF546|transcript|XM_023649734.1|protein_coding||c.-1383G>A|||||1191|
chr10	10692173	C	T	2989.44	1	T|missense_variant|MODERATE|ZNF546|ZNF546|transcript|XM_023649735.1|protein_coding|3/5|c.73C>T|p.Pro25Ser|245/5928|73/2349|25/782||,T|missense_variant|MODERATE|ZNF546|ZNF546|transcript|XM_005596236.3|protein_coding|2/4|c.64C>T|p.Pro22Ser|161/5844|64/2340|22/779||,T|upstream_gene_variant|MODIFIER|ZNF546|ZNF546|transcript|XM_023649734.1|protein_coding||c.-1335C>T|||||1143|
chr10	10697683	C	T	1098.39	0	T|missense_variant|MODERATE|ZNF546|ZNF546|transcript|XM_023649735.1|protein_coding|5/5|c.1111C>T|p.His371Tyr|1283/5928|1111/2349|371/782||,T|missense_variant|MODERATE|ZNF546|ZNF546|transcript|XM_005596236.3|protein_coding|4/4|c.1102C>T|p.His368Tyr|1199/5844|1102/2340|368/779||,T|missense_variant|MODERATE|ZNF546|ZNF546|transcript|XM_023649734.1|protein_coding|2/2|c.706C>T|p.His236Tyr|898/5543|706/…
chr10	10726841	T	C	1207.17	0	C|missense_variant|MODERATE|ZNF780A|ZNF780A|transcript|XM_005596238.3|protein_coding|6/6|c.2330A>G|p.Gln777Arg|2507/5102|2330/3144|777/1047||,C|missense_variant|MODERATE|ZNF780A|ZNF780A|transcript|XM_005596242.3|protein_coding|5/5|c.2192A>G|p.Gln731Arg|2540/5135|2192/3006|731/1001||,C|missense_variant|MODERATE|ZNF780A|ZNF780A|transcript|XM_023649737.1|protein_coding|5/5|c.2330A>G|p.Gln777Arg|2712…
chr10	10727319	G	A	4192.35	0	A|missense_variant|MODERATE|ZNF780A|ZNF780A|transcript|XM_005596238.3|protein_coding|6/6|c.1852C>T|p.Arg618Cys|2029/5102|1852/3144|618/1047||,A|missense_variant|MODERATE|ZNF780A|ZNF780A|transcript|XM_023649741.1|protein_coding|6/7|c.1852C>T|p.Arg618Cys|2086/3046|1852/2148|618/715||,A|missense_variant|MODERATE|ZNF780A|ZNF780A|transcript|XM_005596242.3|protein_coding|5/5|c.1714C>T|p.Arg572Cys|2062/…
chr10	10762023	T	A	944.47	1	A|missense_variant|MODERATE|EQUCABV1R901|EQUCABV1R901|transcript|NM_001166875.1|protein_coding|1/1|c.871A>T|p.Thr291Ser|871/903|871/903|291/300||
chr10	10843260	G	A	1084.12	0	A|missense_variant|MODERATE|CNTD2|CNTD2|transcript|XM_023649746.1|protein_coding|1/6|c.61C>T|p.Pro21Ser|3909/4921|61/999|21/332||,A|missense_variant|MODERATE|CNTD2|CNTD2|transcript|XM_023649748.1|protein_coding|1/6|c.61C>T|p.Pro21Ser|3909/4909|61/987|21/328||,A|downstream_gene_variant|MODIFIER|AKT2|AKT2|transcript|XM_005596246.3|protein_coding||c.*6152C>T|||||4662|,A|downstream_gene_variant|MODIF…
chr10	10852990	C	T	1131.39	0	T|missense_variant|MODERATE|AKT2|AKT2|transcript|XM_005596246.3|protein_coding|9/14|c.736G>A|p.Val246Ile|1389/3589|736/1446|246/481||,T|missense_variant|MODERATE|AKT2|AKT2|transcript|XM_005596248.3|protein_coding|9/14|c.736G>A|p.Val246Ile|842/3042|736/1446|246/481||,T|missense_variant|MODERATE|AKT2|AKT2|transcript|XM_005596247.3|protein_coding|9/14|c.736G>A|p.Val246Ile|972/3172|736/1446|246/481||…
chr10	10857183	G	A	712.39	0	A|missense_variant|MODERATE|AKT2|AKT2|transcript|XM_005596246.3|protein_coding|5/14|c.395C>T|p.Ala132Val|1048/3589|395/1446|132/481||,A|missense_variant|MODERATE|AKT2|AKT2|transcript|XM_005596248.3|protein_coding|5/14|c.395C>T|p.Ala132Val|501/3042|395/1446|132/481||,A|missense_variant|MODERATE|AKT2|AKT2|transcript|XM_005596247.3|protein_coding|5/14|c.395C>T|p.Ala132Val|631/3172|395/1446|132/481||…
chr10	10912815	C	T	960.39	0	T|missense_variant&splice_region_variant|MODERATE|C10H19orf47|C10H19orf47|transcript|XM_023649749.1|protein_coding|10/11|c.598G>A|p.Val200Ile|912/1907|598/1161|200/386||,T|missense_variant&splice_region_variant|MODERATE|C10H19orf47|C10H19orf47|transcript|XM_023649756.1|protein_coding|10/12|c.598G>A|p.Val200Ile|910/3097|598/1107|200/368||,T|missense_variant&splice_region_variant|MODERATE|C10H19orf…
chr10	10927179	T	C	5604.88	0	C|splice_donor_variant&intron_variant|HIGH|C10H19orf47|C10H19orf47|transcript|XM_023649751.1|protein_coding|2/10|c.-87+1A>G||||||,C|5_prime_UTR_variant|MODIFIER|C10H19orf47|C10H19orf47|transcript|XM_023649750.1|protein_coding|2/11|c.-183A>G|||||2008|,C|upstream_gene_variant|MODIFIER|C10H19orf47|C10H19orf47|transcript|XM_023649757.1|protein_coding||c.-2151A>G|||||1975|,C|upstream_gene_variant|MODI…
chr10	10939884	GAGGTAGGTGTTTGGGAGCCCCAGTGGGGAGAGGCTGGGCGCAGCGGAGGGCGGGGGCCCCACCGAGTGGCCCGGTCACCCCTCTCCCGTCCCCATCCTCCC	G	1682.82	0	G|splice_acceptor_variant&splice_donor_variant&splice_region_variant&intron_variant|HIGH|PLD3|PLD3|transcript|XM_001498851.5|protein_coding|2/11|c.27+1_28-1del||||||INFO_REALIGN_3_PRIME,G|splice_acceptor_variant&splice_donor_variant&splice_region_variant&intron_variant|HIGH|PLD3|PLD3|transcript|XM_001498890.6|protein_coding|2/11|c.27+1_28-1del||||||INFO_REALIGN_3_PRIME,G|splice_acceptor_variant&s…
chr10	10940060	AAGGTAGGAACCCACTGCCACCCTCTGTCTGTCTCAGGCGTGGGCTGGGCTCCCCTCCTTGGGATGGCTGATCGCCTCCTCCTCCCCAC	A	4220.69	0	A|splice_acceptor_variant&splice_donor_variant&splice_region_variant&intron_variant|HIGH|PLD3|PLD3|transcript|XM_001498851.5|protein_coding|3/11|c.102+1_103-1delGTAGGAACCCACTGCCACCCTCTGTCTGTCTCAGGCGTGGGCTGGGCTCCCCTCCTTGGGATGGCTGATCGCCTCCTCCTCCCCACAG||||||INFO_REALIGN_3_PRIME,A|splice_acceptor_variant&splice_donor_variant&splice_region_variant&intron_variant|HIGH|PLD3|PLD3|transcript|XM_001498890.…
chr10	10942970	CGGTGAGCTCGAGGGCGGCTGGGGCGGGGGTGGGGGGCGGGCCTGGGGCTGCCCACGCCGGCCCCTGACCACCACCCCTGTCGGTTGCA	C	4464.49	0	C|splice_acceptor_variant&disruptive_inframe_deletion&splice_region_variant&intron_variant|HIGH|PLD3|PLD3|transcript|XM_001498851.5|protein_coding|7/12|c.550+4_553delAGCTCGAGGGCGGCTGGGGCGGGGGTGGGGGGCGGGCCTGGGGCTGCCCACGCCGGCCCCTGACCACCACCCCTGTCGGTTGCAGGTG|p.Gly184del||551/1473|184/490||INFO_REALIGN_3_PRIME,C|splice_acceptor_variant&disruptive_inframe_deletion&splice_region_variant&intron_variant|H…
chr10	10943072	G	A	3497.73	0	A|missense_variant|MODERATE|PLD3|PLD3|transcript|XM_001498851.5|protein_coding|7/12|c.563G>A|p.Arg188His|779/2001|563/1473|188/490||,A|missense_variant|MODERATE|PLD3|PLD3|transcript|XM_001498890.6|protein_coding|7/12|c.563G>A|p.Arg188His|776/1998|563/1473|188/490||,A|missense_variant|MODERATE|PLD3|PLD3|transcript|XM_001498867.6|protein_coding|8/13|c.563G>A|p.Arg188His|758/1980|563/1473|188/490||,…
chr10	10944401	G	T	296.79	0	T|missense_variant|MODERATE|PLD3|PLD3|transcript|XM_001498851.5|protein_coding|8/12|c.845G>T|p.Cys282Phe|1061/2001|845/1473|282/490||,T|missense_variant|MODERATE|PLD3|PLD3|transcript|XM_001498890.6|protein_coding|8/12|c.845G>T|p.Cys282Phe|1058/1998|845/1473|282/490||,T|missense_variant|MODERATE|PLD3|PLD3|transcript|XM_001498867.6|protein_coding|9/13|c.845G>T|p.Cys282Phe|1040/1980|845/1473|282/490…
chr10	10944435	A	AAGTGCACCCCCACCGCTGTGTCCGAGTGGCCGCACCCCAGACCTGAAGGCCCTGCTCAACGTGGTGGACAACGCCCGGAGTTTCATCTACATCTC	337.43	0	AAGTGCACCCCCACCGCTGTGTCCGAGTGGCCGCACCCCAGACCTGAAGGCCCTGCTCAACGTGGTGGACAACGCCCGGAGTTTCATCTACATCTC|splice_donor_variant&intron_variant|HIGH|PLD3|PLD3|transcript|XM_001498851.5|protein_coding|8/11|c.879_879+1insAGTGCACCCCCACCGCTGTGTCCGAGTGGCCGCACCCCAGACCTGAAGGCCCTGCTCAACGTGGTGGACAACGCCCGGAGTTTCATCTACATCTC||||||,AAGTGCACCCCCACCGCTGTGTCCGAGTGGCCGCACCCCAGACCTGAAGGCCCTGCTCAACGTGGTGGACAACGCCCGGAGTTTCATCT…
chr10	10946621	G	T	204.47	0	T|missense_variant|MODERATE|PLD3|PLD3|transcript|XM_001498851.5|protein_coding|10/12|c.1147G>T|p.Ala383Ser|1363/2001|1147/1473|383/490||,T|missense_variant|MODERATE|PLD3|PLD3|transcript|XM_001498890.6|protein_coding|10/12|c.1147G>T|p.Ala383Ser|1360/1998|1147/1473|383/490||,T|missense_variant|MODERATE|PLD3|PLD3|transcript|XM_001498867.6|protein_coding|11/13|c.1147G>T|p.Ala383Ser|1342/1980|1147/147…
chr10	10946659	G	GAAACTCTTTGTGGTCCCTGCGGACGAGGCCCAGGCCCGCATCCCGTACGCCCGCGTCAACCACAACAA,GAAACTCTTTGTGGTCCCTGCGGACGAGGCCCAGGCCCGCATCCC	161.95	0,0	GAAACTCTTTGTGGTCCCTGCGGACGAGGCCCAGGCCCGCATCCC|splice_donor_variant&intron_variant|HIGH|PLD3|PLD3|transcript|XM_001498851.5|protein_coding|10/11|c.1185_1185+1insAAACTCTTTGTGGTCCCTGCGGACGAGGCCCAGGCCCGCATCCC||||||,GAAACTCTTTGTGGTCCCTGCGGACGAGGCCCAGGCCCGCATCCCGTACGCCCGCGTCAACCACAACAA|splice_donor_variant&intron_variant|HIGH|PLD3|PLD3|transcript|XM_001498851.5|protein_coding|10/11|c.1185_1185+1insAAAC…
chr10	10947386	TGGTGAGTGTCCCAAGGACTGCTGGGGGAACAGGAGGGGGGCCCAGGCCTGGCCACGGGCCCTGACTCTCTGCCCCCCGCCCCGTA	T	3501.68	0	T|frameshift_variant&splice_acceptor_variant&splice_donor_variant&splice_region_variant&intron_variant|HIGH|PLD3|PLD3|transcript|XM_001498851.5|protein_coding|12/12|c.1285+2_1286delTGAGTGTCCCAAGGACTGCTGGGGGAACAGGAGGGGGGCCCAGGCCTGGCCACGGGCCCTGACTCTCTGCCCCCCGCCCCGTAGG|p.Thr430fs||1286/1473|429/490||INFO_REALIGN_3_PRIME,T|frameshift_variant&splice_acceptor_variant&splice_donor_variant&splice_region_…
chr10	10949117	T	G	34.13	0	G|missense_variant|MODERATE|HIPK4|HIPK4|transcript|XM_001498940.5|protein_coding|4/4|c.2015A>C|p.His672Pro|2071/2433|2015/2082|672/693||,G|downstream_gene_variant|MODIFIER|PLD3|PLD3|transcript|XM_001498851.5|protein_coding||c.*1457T>G|||||1145|,G|downstream_gene_variant|MODIFIER|PLD3|PLD3|transcript|XM_001498890.6|protein_coding||c.*1457T>G|||||1145|,G|downstream_gene_variant|MODIFIER|PLD3|PLD3|t…
chr10	10949887	G	A	266.46	0	A|missense_variant|MODERATE|HIPK4|HIPK4|transcript|XM_001498940.5|protein_coding|3/4|c.1838C>T|p.Pro613Leu|1894/2433|1838/2082|613/693||,A|downstream_gene_variant|MODIFIER|PLD3|PLD3|transcript|XM_001498851.5|protein_coding||c.*2227G>A|||||1915|,A|downstream_gene_variant|MODIFIER|PLD3|PLD3|transcript|XM_001498890.6|protein_coding||c.*2227G>A|||||1915|,A|downstream_gene_variant|MODIFIER|PLD3|PLD3|t…
chr10	10949894	C	T	636	0	T|missense_variant|MODERATE|HIPK4|HIPK4|transcript|XM_001498940.5|protein_coding|3/4|c.1831G>A|p.Ala611Thr|1887/2433|1831/2082|611/693||,T|downstream_gene_variant|MODIFIER|PLD3|PLD3|transcript|XM_001498851.5|protein_coding||c.*2234C>T|||||1922|,T|downstream_gene_variant|MODIFIER|PLD3|PLD3|transcript|XM_001498890.6|protein_coding||c.*2234C>T|||||1922|,T|downstream_gene_variant|MODIFIER|PLD3|PLD3|t…
chr10	10949908	C	T	4662.28	0	T|missense_variant|MODERATE|HIPK4|HIPK4|transcript|XM_001498940.5|protein_coding|3/4|c.1817G>A|p.Arg606His|1873/2433|1817/2082|606/693||,T|downstream_gene_variant|MODIFIER|PLD3|PLD3|transcript|XM_001498851.5|protein_coding||c.*2248C>T|||||1936|,T|downstream_gene_variant|MODIFIER|PLD3|PLD3|transcript|XM_001498890.6|protein_coding||c.*2248C>T|||||1936|,T|downstream_gene_variant|MODIFIER|PLD3|PLD3|t…
chr10	10949942	G	A	528.46	0	A|missense_variant|MODERATE|HIPK4|HIPK4|transcript|XM_001498940.5|protein_coding|3/4|c.1783C>T|p.Pro595Ser|1839/2433|1783/2082|595/693||,A|downstream_gene_variant|MODIFIER|PLD3|PLD3|transcript|XM_001498851.5|protein_coding||c.*2282G>A|||||1970|,A|downstream_gene_variant|MODIFIER|PLD3|PLD3|transcript|XM_001498890.6|protein_coding||c.*2282G>A|||||1970|,A|downstream_gene_variant|MODIFIER|PLD3|PLD3|t…
chr10	10950077	C	T	1359.39	0	T|missense_variant|MODERATE|HIPK4|HIPK4|transcript|XM_001498940.5|protein_coding|3/4|c.1648G>A|p.Glu550Lys|1704/2433|1648/2082|550/693||,T|downstream_gene_variant|MODIFIER|PLD3|PLD3|transcript|XM_001498851.5|protein_coding||c.*2417C>T|||||2105|,T|downstream_gene_variant|MODIFIER|PLD3|PLD3|transcript|XM_001498890.6|protein_coding||c.*2417C>T|||||2105|,T|downstream_gene_variant|MODIFIER|PLD3|PLD3|t…
chr10	10957865	C	T	376.46	0	T|missense_variant|MODERATE|PRX|PRX|transcript|XM_023649758.1|protein_coding|7/7|c.4249G>A|p.Val1417Ile|4549/4751|4249/4254|1417/1417||,T|missense_variant|MODERATE|PRX|PRX|transcript|XM_023649759.1|protein_coding|7/7|c.4249G>A|p.Val1417Ile|5213/5415|4249/4254|1417/1417||,T|missense_variant|MODERATE|PRX|PRX|transcript|XM_023649761.1|protein_coding|7/7|c.4249G>A|p.Val1417Ile|5209/5411|4249/4254|141…
chr10	10957981	G	A	5450.77	0	A|missense_variant|MODERATE|PRX|PRX|transcript|XM_023649758.1|protein_coding|7/7|c.4133C>T|p.Ala1378Val|4433/4751|4133/4254|1378/1417||,A|missense_variant|MODERATE|PRX|PRX|transcript|XM_023649759.1|protein_coding|7/7|c.4133C>T|p.Ala1378Val|5097/5415|4133/4254|1378/1417||,A|missense_variant|MODERATE|PRX|PRX|transcript|XM_023649761.1|protein_coding|7/7|c.4133C>T|p.Ala1378Val|5093/5411|4133/4254|137…
chr10	10958959	C	T	325.46	0	T|missense_variant|MODERATE|PRX|PRX|transcript|XM_023649758.1|protein_coding|7/7|c.3155G>A|p.Gly1052Glu|3455/4751|3155/4254|1052/1417||,T|missense_variant|MODERATE|PRX|PRX|transcript|XM_023649759.1|protein_coding|7/7|c.3155G>A|p.Gly1052Glu|4119/5415|3155/4254|1052/1417||,T|missense_variant|MODERATE|PRX|PRX|transcript|XM_023649761.1|protein_coding|7/7|c.3155G>A|p.Gly1052Glu|4115/5411|3155/4254|105…
chr10	10958962	G	A	5051.74	0	A|missense_variant|MODERATE|PRX|PRX|transcript|XM_023649758.1|protein_coding|7/7|c.3152C>T|p.Ala1051Val|3452/4751|3152/4254|1051/1417||,A|missense_variant|MODERATE|PRX|PRX|transcript|XM_023649759.1|protein_coding|7/7|c.3152C>T|p.Ala1051Val|4116/5415|3152/4254|1051/1417||,A|missense_variant|MODERATE|PRX|PRX|transcript|XM_023649761.1|protein_coding|7/7|c.3152C>T|p.Ala1051Val|4112/5411|3152/4254|105…
chr10	10959772	C	G	1600.54	0	G|missense_variant|MODERATE|PRX|PRX|transcript|XM_023649758.1|protein_coding|7/7|c.2342G>C|p.Gly781Ala|2642/4751|2342/4254|781/1417||,G|missense_variant|MODERATE|PRX|PRX|transcript|XM_023649759.1|protein_coding|7/7|c.2342G>C|p.Gly781Ala|3306/5415|2342/4254|781/1417||,G|missense_variant|MODERATE|PRX|PRX|transcript|XM_023649761.1|protein_coding|7/7|c.2342G>C|p.Gly781Ala|3302/5411|2342/4254|781/1417…
chr10	10961515	G	A	1531.39	0	A|missense_variant|MODERATE|PRX|PRX|transcript|XM_023649758.1|protein_coding|7/7|c.599C>T|p.Ala200Val|899/4751|599/4254|200/1417||,A|missense_variant|MODERATE|PRX|PRX|transcript|XM_023649759.1|protein_coding|7/7|c.599C>T|p.Ala200Val|1563/5415|599/4254|200/1417||,A|missense_variant|MODERATE|PRX|PRX|transcript|XM_023649761.1|protein_coding|7/7|c.599C>T|p.Ala200Val|1559/5411|599/4254|200/1417||,A|mi…
chr10	10978142	C	G	514.46	1	G|missense_variant|MODERATE|SERTAD1|SERTAD1|transcript|XM_023649765.1|protein_coding|2/2|c.421G>C|p.Gly141Arg|575/1225|421/717|141/238||
chr10	10978438	G	A	804.39	1	A|missense_variant|MODERATE|SERTAD1|SERTAD1|transcript|XM_023649765.1|protein_coding|2/2|c.125C>T|p.Ala42Val|279/1225|125/717|42/238||
chr10	11018073	T	A	6963.18	1	A|missense_variant|MODERATE|SPTBN4|SPTBN4|transcript|XM_023649766.1|protein_coding|3/36|c.241T>A|p.Cys81Ser|367/8701|241/7695|81/2564||
chr10	11033022	G	C	1092.53	0	C|missense_variant|MODERATE|SPTBN4|SPTBN4|transcript|XM_023649766.1|protein_coding|14/36|c.2024G>C|p.Gly675Ala|2150/8701|2024/7695|675/2564||
chr10	11038316	A	C	69.77	0	C|missense_variant|MODERATE|SPTBN4|SPTBN4|transcript|XM_023649766.1|protein_coding|16/36|c.3411A>C|p.Glu1137Asp|3537/8701|3411/7695|1137/2564||
chr10	11040378	G	A	5968.13	1	A|missense_variant|MODERATE|SPTBN4|SPTBN4|transcript|XM_023649766.1|protein_coding|17/36|c.3845G>A|p.Arg1282Gln|3971/8701|3845/7695|1282/2564||,A|upstream_gene_variant|MODIFIER|SPTBN4|SPTBN4|transcript|XM_023649767.1|protein_coding||c.-4927G>A|||||4799|
chr10	11071515	A	T	6055.12	1	T|missense_variant|MODERATE|SPTBN4|SPTBN4|transcript|XM_023649766.1|protein_coding|31/36|c.6923A>T|p.Gln2308Leu|7049/8701|6923/7695|2308/2564||,T|missense_variant|MODERATE|SPTBN4|SPTBN4|transcript|XM_023649767.1|protein_coding|14/19|c.2951A>T|p.Gln984Leu|3079/4731|2951/3723|984/1240||
chr10	11088855	G	C	59.16	0	C|missense_variant|MODERATE|SHKBP1|SHKBP1|transcript|XM_003362315.3|protein_coding|18/18|c.2024G>C|p.Arg675Pro|2096/2371|2024/2115|675/704||,C|missense_variant|MODERATE|SHKBP1|SHKBP1|transcript|XM_023649768.1|protein_coding|18/18|c.2021G>C|p.Arg674Pro|2093/2368|2021/2112|674/703||,C|missense_variant|MODERATE|SHKBP1|SHKBP1|transcript|XM_023649769.1|protein_coding|17/17|c.1943G>C|p.Arg648Pro|2015/2…
chr10	11103782	C	A	2521.22	0	A|missense_variant|MODERATE|LTBP4|LTBP4|transcript|XM_023649770.1|protein_coding|11/33|c.1487C>A|p.Pro496His|1502/5155|1487/4875|496/1624||,A|missense_variant|MODERATE|LTBP4|LTBP4|transcript|XM_023649771.1|protein_coding|8/30|c.1283C>A|p.Pro428His|1333/4986|1283/4671|428/1556||
chr10	11103987	C	T	1552.39	0	T|missense_variant|MODERATE|LTBP4|LTBP4|transcript|XM_023649770.1|protein_coding|12/33|c.1568C>T|p.Pro523Leu|1583/5155|1568/4875|523/1624||,T|missense_variant|MODERATE|LTBP4|LTBP4|transcript|XM_023649771.1|protein_coding|9/30|c.1364C>T|p.Pro455Leu|1414/4986|1364/4671|455/1556||
chr10	11107506	G	A	1615.43	0	A|missense_variant&splice_region_variant|MODERATE|LTBP4|LTBP4|transcript|XM_023649770.1|protein_coding|18/33|c.2386G>A|p.Val796Met|2401/5155|2386/4875|796/1624||,A|missense_variant&splice_region_variant|MODERATE|LTBP4|LTBP4|transcript|XM_023649771.1|protein_coding|15/30|c.2182G>A|p.Val728Met|2232/4986|2182/4671|728/1556||
chr10	11111884	A	C	42.85	0	C|missense_variant|MODERATE|LTBP4|LTBP4|transcript|XM_023649770.1|protein_coding|23/33|c.3059A>C|p.Gln1020Pro|3074/5155|3059/4875|1020/1624||,C|missense_variant|MODERATE|LTBP4|LTBP4|transcript|XM_023649771.1|protein_coding|20/30|c.2855A>C|p.Gln952Pro|2905/4986|2855/4671|952/1556||
chr10	11114938	C	G	1007	0	G|missense_variant|MODERATE|LTBP4|LTBP4|transcript|XM_023649770.1|protein_coding|26/33|c.3487C>G|p.Pro1163Ala|3502/5155|3487/4875|1163/1624||,G|missense_variant|MODERATE|LTBP4|LTBP4|transcript|XM_023649771.1|protein_coding|23/30|c.3283C>G|p.Pro1095Ala|3333/4986|3283/4671|1095/1556||
chr10	11142747	T	TTGCTGCTGCTGC,TTGCTGCTGCTGCTGC,TTGCTGCTGCTGCTGCTGC	24110.8	2,0,0	TTGCTGCTGCTGC|disruptive_inframe_insertion|MODERATE|NUMBL|NUMBL|transcript|XM_023649772.1|protein_coding|10/10|c.1284_1295dupGCAGCAGCAGCA|p.Gln429_Gln432dup|1517/2793|1295/1779|432/592||,TTGCTGCTGCTGCTGC|disruptive_inframe_insertion|MODERATE|NUMBL|NUMBL|transcript|XM_023649772.1|protein_coding|10/10|c.1281_1295dupGCAGCAGCAGCAGCA|p.Gln428_Gln432dup|1517/2793|1295/1779|432/592||,TTGCTGCTGCTGCTGCTGC…
chr10	11149860	C	G	407.66	0	G|missense_variant|MODERATE|NUMBL|NUMBL|transcript|XM_023649772.1|protein_coding|7/10|c.653G>C|p.Ser218Thr|875/2793|653/1779|218/592||,G|missense_variant|MODERATE|NUMBL|NUMBL|transcript|XM_023649773.1|protein_coding|7/11|c.653G>C|p.Ser218Thr|876/2684|653/1779|218/592||,G|missense_variant|MODERATE|NUMBL|NUMBL|transcript|XM_023649774.1|protein_coding|7/10|c.653G>C|p.Ser218Thr|879/2794|653/1776|218/…
chr10	11177902	G	C	876.03	0	C|missense_variant|MODERATE|COQ8B|COQ8B|transcript|XM_001499251.6|protein_coding|7/15|c.553C>G|p.Arg185Gly|655/2271|553/1611|185/536||,C|missense_variant|MODERATE|COQ8B|COQ8B|transcript|XM_014736331.2|protein_coding|7/15|c.520C>G|p.Arg174Gly|607/2223|520/1578|174/525||,C|missense_variant|MODERATE|COQ8B|COQ8B|transcript|XM_014736299.2|protein_coding|7/15|c.550C>G|p.Arg184Gly|660/2276|550/1608|184/…
chr10	11188454	A	G	1117.39	0	G|missense_variant|MODERATE|ITPKC|ITPKC|transcript|XM_001499303.6|protein_coding|1/7|c.805A>G|p.Thr269Ala|965/3376|805/2001|269/666||,G|upstream_gene_variant|MODIFIER|COQ8B|COQ8B|transcript|XM_001499251.6|protein_coding||c.-4783T>C|||||4681|,G|upstream_gene_variant|MODIFIER|COQ8B|COQ8B|transcript|XM_014736331.2|protein_coding||c.-4833T>C|||||4746|,G|upstream_gene_variant|MODIFIER|COQ8B|COQ8B|tran…
chr10	11205489	C	T	1596.4	0	T|missense_variant|MODERATE|C10H19orf54|C10H19orf54|transcript|XM_001498105.5|protein_coding|6/7|c.914G>A|p.Arg305Gln|1739/2131|914/1116|305/371||,T|missense_variant|MODERATE|C10H19orf54|C10H19orf54|transcript|XM_014736502.2|protein_coding|6/6|c.914G>A|p.Arg305Gln|1739/3318|914/1116|305/371||,T|missense_variant|MODERATE|C10H19orf54|C10H19orf54|transcript|XM_023649778.1|protein_coding|6/6|c.503G>A…
chr10	11206809	G	A	772.89	0	A|missense_variant&splice_region_variant|MODERATE|C10H19orf54|C10H19orf54|transcript|XM_023649779.1|protein_coding|4/4|c.515C>T|p.Ala172Val|1340/1410|515/585|172/194||,A|splice_region_variant&intron_variant|LOW|C10H19orf54|C10H19orf54|transcript|XM_001498105.5|protein_coding|4/6|c.645-6C>T||||||,A|splice_region_variant&intron_variant|LOW|C10H19orf54|C10H19orf54|transcript|XM_014736502.2|protein_c…
chr10	11209612	T	C	5924.68	1	C|missense_variant|MODERATE|C10H19orf54|C10H19orf54|transcript|XM_001498105.5|protein_coding|1/7|c.311A>G|p.His104Arg|1136/2131|311/1116|104/371||,C|missense_variant|MODERATE|C10H19orf54|C10H19orf54|transcript|XM_014736502.2|protein_coding|1/6|c.311A>G|p.His104Arg|1136/3318|311/1116|104/371||,C|missense_variant|MODERATE|C10H19orf54|C10H19orf54|transcript|XM_023649779.1|protein_coding|1/4|c.311A>G…
chr10	11209771	A	C	35.92	0	C|missense_variant|MODERATE|C10H19orf54|C10H19orf54|transcript|XM_001498105.5|protein_coding|1/7|c.152T>G|p.Val51Gly|977/2131|152/1116|51/371||,C|missense_variant|MODERATE|C10H19orf54|C10H19orf54|transcript|XM_014736502.2|protein_coding|1/6|c.152T>G|p.Val51Gly|977/3318|152/1116|51/371||,C|missense_variant|MODERATE|C10H19orf54|C10H19orf54|transcript|XM_023649779.1|protein_coding|1/4|c.152T>G|p.Val…
chr10	11246707	G	C	6425.69	1	C|missense_variant|MODERATE|LOC100068295|LOC100068295|transcript|XM_023651252.1|protein_coding|9/9|c.1378C>G|p.Arg460Gly|1378/1572|1378/1488|460/495||,C|downstream_gene_variant|MODIFIER|EGLN2|EGLN2|transcript|XM_023649776.1|protein_coding||c.*802G>C|||||235|,C|downstream_gene_variant|MODIFIER|EGLN2|EGLN2|transcript|XM_023649777.1|protein_coding||c.*802G>C|||||235|
chr10	11249813	G	T	1276.39	0	T|missense_variant|MODERATE|LOC100068295|LOC100068295|transcript|XM_023651252.1|protein_coding|1/9|c.160C>A|p.Arg54Ser|160/1572|160/1488|54/495||,T|downstream_gene_variant|MODIFIER|EGLN2|EGLN2|transcript|XM_023649776.1|protein_coding||c.*3908G>T|||||3341|,T|downstream_gene_variant|MODIFIER|CYP2F1|CYP2F1|transcript|XM_001498170.3|protein_coding||c.*3639C>A|||||3326|,T|downstream_gene_variant|MODIF…
chr10	11249911	G	A	216.47	0	A|missense_variant|MODERATE|LOC100068295|LOC100068295|transcript|XM_023651252.1|protein_coding|1/9|c.62C>T|p.Pro21Leu|62/1572|62/1488|21/495||,A|downstream_gene_variant|MODIFIER|EGLN2|EGLN2|transcript|XM_023649776.1|protein_coding||c.*4006G>A|||||3439|,A|downstream_gene_variant|MODIFIER|CYP2F1|CYP2F1|transcript|XM_001498170.3|protein_coding||c.*3541C>T|||||3228|,A|downstream_gene_variant|MODIFIER…
chr10	11253597	A	G	1057.98	0	G|missense_variant|MODERATE|CYP2F1|CYP2F1|transcript|XM_001498170.3|protein_coding|10/10|c.1370T>C|p.Met457Thr|1502/1960|1370/1515|457/504||,G|missense_variant|MODERATE|CYP2F1|CYP2F1|transcript|XM_023649775.1|protein_coding|10/10|c.1331T>C|p.Met444Thr|1435/1893|1331/1476|444/491||,G|upstream_gene_variant|MODIFIER|LOC100068295|LOC100068295|transcript|XM_023651252.1|protein_coding||c.-3625T>C|||||3…
chr10	11339695	C	G	1213.92	0	G|missense_variant|MODERATE|LOC100068334|LOC100068334|transcript|XM_023649780.1|protein_coding|2/10|c.261C>G|p.Ser87Arg|536/1888|261/1473|87/490||
chr10	11347419	G	A	2282.03	1	A|missense_variant|MODERATE|LOC100068334|LOC100068334|transcript|XM_023649780.1|protein_coding|6/10|c.794G>A|p.Arg265Gln|1069/1888|794/1473|265/490||
chr10	11347984	A	C	3809.57	1	C|missense_variant|MODERATE|LOC100068334|LOC100068334|transcript|XM_023649780.1|protein_coding|7/10|c.911A>C|p.Glu304Ala|1186/1888|911/1473|304/490||
chr10	11348691	G	A	3630.32	1	A|missense_variant|MODERATE|LOC100068334|LOC100068334|transcript|XM_023649780.1|protein_coding|8/10|c.1030G>A|p.Ala344Thr|1305/1888|1030/1473|344/490||
chr10	11348704	C	T	479.47	0	T|missense_variant|MODERATE|LOC100068334|LOC100068334|transcript|XM_023649780.1|protein_coding|8/10|c.1043C>T|p.Thr348Met|1318/1888|1043/1473|348/490||
chr10	11349366	A	G	3230.31	1	G|missense_variant&splice_region_variant|MODERATE|LOC100068334|LOC100068334|transcript|XM_023649780.1|protein_coding|9/10|c.1150A>G|p.Ser384Gly|1425/1888|1150/1473|384/490||
chr10	11350096	CA	C	2737.72	1	C|frameshift_variant|HIGH|LOC100068334|LOC100068334|transcript|XM_023649780.1|protein_coding|10/10|c.1324delA|p.Ser442fs|1599/1888|1324/1473|442/490||INFO_REALIGN_3_PRIME
chr10	11350235	G	T	5702.6	0	T|missense_variant|MODERATE|LOC100068334|LOC100068334|transcript|XM_023649780.1|protein_coding|10/10|c.1461G>T|p.Leu487Phe|1736/1888|1461/1473|487/490||
chr10	11370230	G	T	1676.41	1	T|splice_donor_variant&intron_variant|HIGH|LOC111775199|LOC111775199|transcript|XR_002810696.1|pseudogene|1/1|n.432+1G>T||||||,T|downstream_gene_variant|MODIFIER|LOC111775198|LOC111775198|transcript|XR_002810695.1|pseudogene||n.*1517G>T|||||1517|
chr10	11453072	C	A	257.46	0	A|missense_variant|MODERATE|LOC111775200|LOC111775200|transcript|XM_023649781.1|protein_coding|1/11|c.101C>A|p.Pro34His|101/1535|101/1482|34/493||
chr10	11453101	A	G	256.48	0	G|missense_variant|MODERATE|LOC111775200|LOC111775200|transcript|XM_023649781.1|protein_coding|1/11|c.130A>G|p.Arg44Gly|130/1535|130/1482|44/493||
chr10	11530414	A	G	2876.43	0	G|missense_variant|MODERATE|LOC100146413|LOC100146413|transcript|XM_001916316.3|protein_coding|4/9|c.503T>C|p.Ile168Thr|539/4549|503/1485|168/494||
chr10	11530416	C	G	2877.25	0	G|missense_variant|MODERATE|LOC100146413|LOC100146413|transcript|XM_001916316.3|protein_coding|4/9|c.501G>C|p.Leu167Phe|537/4549|501/1485|167/494||
chr10	11587269	C	T	1669	1	T|missense_variant|MODERATE|LOC100068510|LOC100068510|transcript|XM_001498343.2|protein_coding|6/9|c.951G>A|p.Met317Ile|968/2111|951/1485|317/494||
chr10	11680625	C	T	1177	1	T|missense_variant|MODERATE|LOC100147010|LOC100147010|transcript|XM_023651253.1|protein_coding|14/14|c.1801G>A|p.Val601Ile|1856/1918|1801/1863|601/620||
chr10	11682565	C	A	1442	1	A|missense_variant|MODERATE|LOC100147010|LOC100147010|transcript|XM_023651253.1|protein_coding|13/14|c.1679G>T|p.Gly560Val|1734/1918|1679/1863|560/620||
chr10	11711617	G	T	4003.77	1	T|missense_variant|MODERATE|LOC100068569|LOC100068569|transcript|XM_001498389.2|protein_coding|4/9|c.499G>T|p.Val167Phe|506/2451|499/1557|167/518||,T|intron_variant|MODIFIER|LOC100147010|LOC100147010|transcript|XM_023651253.1|protein_coding|12/13|c.1512+10821C>A||||||
chr10	11716539	C	A	127.47	0	A|missense_variant|MODERATE|LOC100068569|LOC100068569|transcript|XM_001498389.2|protein_coding|8/9|c.1197C>A|p.His399Gln|1204/2451|1197/1557|399/518||,A|intron_variant|MODIFIER|LOC100147010|LOC100147010|transcript|XM_023651253.1|protein_coding|12/13|c.1512+5899G>T||||||
chr10	11725744	G	T	1382.08	0	T|missense_variant|MODERATE|LOC100147010|LOC100147010|transcript|XM_023651253.1|protein_coding|11/14|c.1438C>A|p.Leu480Met|1493/1918|1438/1863|480/620||
chr10	11725823	T	G	1755.04	0	G|missense_variant|MODERATE|LOC100147010|LOC100147010|transcript|XM_023651253.1|protein_coding|11/14|c.1359A>C|p.Glu453Asp|1414/1918|1359/1863|453/620||
chr10	11726137	C	T	2483.47	0	T|missense_variant|MODERATE|LOC100147010|LOC100147010|transcript|XM_023651253.1|protein_coding|9/14|c.1186G>A|p.Val396Met|1241/1918|1186/1863|396/620||
chr10	11728207	G	A	1431.07	0	A|missense_variant|MODERATE|LOC100147010|LOC100147010|transcript|XM_023651253.1|protein_coding|7/14|c.967C>T|p.Pro323Ser|1022/1918|967/1863|323/620||
chr10	11758330	C	T	460.46	1	T|missense_variant|MODERATE|LOC100147010|LOC100147010|transcript|XM_023651253.1|protein_coding|5/14|c.584G>A|p.Ser195Asn|639/1918|584/1863|195/620||
chr10	11925681	G	A	588	0	A|missense_variant|MODERATE|CYP2S1|CYP2S1|transcript|XM_023649782.1|protein_coding|5/9|c.883G>A|p.Ala295Thr|1061/2840|883/1542|295/513||,A|missense_variant|MODERATE|CYP2S1|CYP2S1|transcript|XM_023649783.1|protein_coding|5/9|c.829G>A|p.Ala277Thr|1007/2786|829/1488|277/495||,A|missense_variant|MODERATE|CYP2S1|CYP2S1|transcript|XM_023649784.1|protein_coding|5/9|c.577G>A|p.Ala193Thr|794/2573|577/1236…
chr10	11925682	C	A	588	0	A|missense_variant|MODERATE|CYP2S1|CYP2S1|transcript|XM_023649782.1|protein_coding|5/9|c.884C>A|p.Ala295Glu|1062/2840|884/1542|295/513||,A|missense_variant|MODERATE|CYP2S1|CYP2S1|transcript|XM_023649783.1|protein_coding|5/9|c.830C>A|p.Ala277Glu|1008/2786|830/1488|277/495||,A|missense_variant|MODERATE|CYP2S1|CYP2S1|transcript|XM_023649784.1|protein_coding|5/9|c.578C>A|p.Ala193Glu|795/2573|578/1236…
chr10	11927286	C	T	3029.33	0	T|missense_variant|MODERATE|CYP2S1|CYP2S1|transcript|XM_023649782.1|protein_coding|6/9|c.944C>T|p.Thr315Ile|1122/2840|944/1542|315/513||,T|missense_variant|MODERATE|CYP2S1|CYP2S1|transcript|XM_023649783.1|protein_coding|6/9|c.890C>T|p.Thr297Ile|1068/2786|890/1488|297/495||,T|missense_variant|MODERATE|CYP2S1|CYP2S1|transcript|XM_023649784.1|protein_coding|6/9|c.638C>T|p.Thr213Ile|855/2573|638/1236…
chr10	11928792	C	A,T	3365.57	0,0	T|missense_variant|MODERATE|CYP2S1|CYP2S1|transcript|XM_023649782.1|protein_coding|7/9|c.1054C>T|p.Arg352Trp|1232/2840|1054/1542|352/513||,T|missense_variant|MODERATE|CYP2S1|CYP2S1|transcript|XM_023649783.1|protein_coding|7/9|c.1000C>T|p.Arg334Trp|1178/2786|1000/1488|334/495||,T|missense_variant|MODERATE|CYP2S1|CYP2S1|transcript|XM_023649784.1|protein_coding|7/9|c.748C>T|p.Arg250Trp|965/2573|748/…
chr10	11928928	C	T	2043.7	0	T|missense_variant|MODERATE|CYP2S1|CYP2S1|transcript|XM_023649782.1|protein_coding|7/9|c.1190C>T|p.Thr397Ile|1368/2840|1190/1542|397/513||,T|missense_variant|MODERATE|CYP2S1|CYP2S1|transcript|XM_023649783.1|protein_coding|7/9|c.1136C>T|p.Thr379Ile|1314/2786|1136/1488|379/495||,T|missense_variant|MODERATE|CYP2S1|CYP2S1|transcript|XM_023649784.1|protein_coding|7/9|c.884C>T|p.Thr295Ile|1101/2573|884…
chr10	11931519	G	A	1013	0	A|missense_variant|MODERATE|CYP2S1|CYP2S1|transcript|XM_023649782.1|protein_coding|9/9|c.1486G>A|p.Val496Ile|1664/2840|1486/1542|496/513||,A|missense_variant|MODERATE|CYP2S1|CYP2S1|transcript|XM_023649783.1|protein_coding|9/9|c.1432G>A|p.Val478Ile|1610/2786|1432/1488|478/495||,A|missense_variant|MODERATE|CYP2S1|CYP2S1|transcript|XM_023649784.1|protein_coding|9/9|c.1180G>A|p.Val394Ile|1397/2573|11…
chr10	11942138	T	C	3309.31	0	C|missense_variant|MODERATE|AXL|AXL|transcript|XM_005596256.3|protein_coding|4/20|c.551T>C|p.Met184Thr|1028/4641|551/2664|184/887||,C|missense_variant|MODERATE|AXL|AXL|transcript|XM_014737081.2|protein_coding|4/19|c.551T>C|p.Met184Thr|1028/4614|551/2637|184/878||,C|missense_variant|MODERATE|AXL|AXL|transcript|XM_023649785.1|protein_coding|4/18|c.551T>C|p.Met184Thr|1028/4350|551/2373|184/790||
chr10	11959252	G	A	1569.39	0	A|missense_variant&splice_region_variant|MODERATE|AXL|AXL|transcript|XM_005596256.3|protein_coding|16/20|c.1786G>A|p.Val596Ile|2263/4641|1786/2664|596/887||,A|missense_variant&splice_region_variant|MODERATE|AXL|AXL|transcript|XM_014737081.2|protein_coding|15/19|c.1759G>A|p.Val587Ile|2236/4614|1759/2637|587/878||,A|missense_variant&splice_region_variant|MODERATE|AXL|AXL|transcript|XM_023649785.1|p…
chr10	12001885	T	A	79.56	0	A|missense_variant|MODERATE|HNRNPUL1|HNRNPUL1|transcript|XM_005596258.3|protein_coding|14/15|c.2395T>A|p.Tyr799Asn|2542/3754|2395/2577|799/858||,A|missense_variant|MODERATE|HNRNPUL1|HNRNPUL1|transcript|XM_023649787.1|protein_coding|14/15|c.2092T>A|p.Tyr698Asn|2155/2337|2092/2274|698/757||,A|missense_variant|MODERATE|HNRNPUL1|HNRNPUL1|transcript|XM_005596260.3|protein_coding|14/15|c.2095T>A|p.Tyr6…
chr10	12001918	T	A	33.15	0	A|missense_variant|MODERATE|HNRNPUL1|HNRNPUL1|transcript|XM_005596258.3|protein_coding|14/15|c.2428T>A|p.Tyr810Asn|2575/3754|2428/2577|810/858||,A|missense_variant|MODERATE|HNRNPUL1|HNRNPUL1|transcript|XM_023649787.1|protein_coding|14/15|c.2125T>A|p.Tyr709Asn|2188/2337|2125/2274|709/757||,A|missense_variant|MODERATE|HNRNPUL1|HNRNPUL1|transcript|XM_005596260.3|protein_coding|14/15|c.2128T>A|p.Tyr7…
chr10	12010049	A	G	224.47	0	G|missense_variant|MODERATE|CCDC97|CCDC97|transcript|XM_001500237.6|protein_coding|2/5|c.65A>G|p.Asn22Ser|182/3243|65/1035|22/344||,G|upstream_gene_variant|MODIFIER|LOC102150032|LOC102150032|transcript|XR_287813.3|pseudogene||n.-3657T>C|||||3657|
chr10	12056015	A	G	735.46	1	G|missense_variant|MODERATE|TMEM91|TMEM91|transcript|XM_014737366.2|protein_coding|6/6|c.704A>G|p.Asp235Gly|916/980|704/738|235/245||,G|missense_variant|MODERATE|TMEM91|TMEM91|transcript|XM_023649793.1|protein_coding|5/5|c.674A>G|p.Asp225Gly|836/900|674/708|225/235||,G|missense_variant|MODERATE|TMEM91|TMEM91|transcript|XM_023649789.1|protein_coding|6/6|c.704A>G|p.Asp235Gly|906/970|704/738|235/245…
chr10	12060569	A	C	6068.69	1	C|missense_variant|MODERATE|EXOSC5|EXOSC5|transcript|XM_001500340.5|protein_coding|4/6|c.532T>G|p.Ser178Ala|550/884|532/792|178/263||,C|downstream_gene_variant|MODIFIER|TMEM91|TMEM91|transcript|XM_014737366.2|protein_coding||c.*4520A>C|||||4490|,C|downstream_gene_variant|MODIFIER|TMEM91|TMEM91|transcript|XM_023649793.1|protein_coding||c.*4520A>C|||||4490|,C|downstream_gene_variant|MODIFIER|TMEM91…
chr10	12066408	T	C	2446.73	0	C|missense_variant|MODERATE|EXOSC5|EXOSC5|transcript|XM_001500340.5|protein_coding|1/6|c.115A>G|p.Ile39Val|133/884|115/792|39/263||,C|upstream_gene_variant|MODIFIER|BCKDHA|BCKDHA|transcript|XM_005596265.3|protein_coding||c.-604T>C|||||318|,C|upstream_gene_variant|MODIFIER|BCKDHA|BCKDHA|transcript|XM_005596266.3|protein_coding||c.-604T>C|||||319|,C|upstream_gene_variant|MODIFIER|BCKDHA|BCKDHA|tran…
chr10	12086012	C	T	992.46	1	T|missense_variant|MODERATE|B3GNT8|B3GNT8|transcript|XM_005596268.3|protein_coding|2/2|c.284G>A|p.Arg95Gln|471/1580|284/1194|95/397||,T|missense_variant|MODERATE|B3GNT8|B3GNT8|transcript|XM_005596269.3|protein_coding|2/2|c.284G>A|p.Arg95Gln|445/1554|284/1194|95/397||,T|downstream_gene_variant|MODIFIER|BCKDHA|BCKDHA|transcript|XM_005596265.3|protein_coding||c.*2140C>T|||||1490|,T|downstream_gene_v…
chr10	12097855	A	T	3738.79	1	T|missense_variant|MODERATE|ERICH4|ERICH4|transcript|XM_023649795.1|protein_coding|1/2|c.113A>T|p.Lys38Met|2778/3553|113/408|38/135||,T|upstream_gene_variant|MODIFIER|DMAC2|DMAC2|transcript|XM_001500372.4|protein_coding||c.-2588T>A|||||2546|
chr10	12364955	G	C	3814.64	1	C|missense_variant|MODERATE|LOC100630409|LOC100630409|transcript|XM_005596272.3|protein_coding|2/3|c.77G>C|p.Gly26Ala|240/1054|77/489|26/162||
chr10	12371563	G	C	3482.76	0	C|missense_variant|MODERATE|LOC100630409|LOC100630409|transcript|XM_005596272.3|protein_coding|3/3|c.455G>C|p.Ser152Thr|618/1054|455/489|152/162||
chr10	12371585	A	T	3588.76	0	T|missense_variant|MODERATE|LOC100630409|LOC100630409|transcript|XM_005596272.3|protein_coding|3/3|c.477A>T|p.Arg159Ser|640/1054|477/489|159/162||
chr10	12555108	CT	C	166.43	0	C|frameshift_variant|HIGH|LOC100069166|LOC100069166|transcript|XM_023649796.1|protein_coding|2/3|c.80delT|p.Phe27fs|5662/6492|80/450|27/149||INFO_REALIGN_3_PRIME,C|frameshift_variant|HIGH|LOC100069166|LOC100069166|transcript|XM_023649797.1|protein_coding|2/3|c.44delT|p.Phe15fs|250/1080|44/414|15/137||INFO_REALIGN_3_PRIME
chr10	12555323	G	A	2771.31	1	A|missense_variant|MODERATE|LOC100069166|LOC100069166|transcript|XM_023649796.1|protein_coding|2/3|c.293G>A|p.Arg98Gln|5875/6492|293/450|98/149||,A|missense_variant|MODERATE|LOC100069166|LOC100069166|transcript|XM_023649797.1|protein_coding|2/3|c.257G>A|p.Arg86Gln|463/1080|257/414|86/137||
chr10	12555374	G	A	4228.8	1	A|missense_variant|MODERATE|LOC100069166|LOC100069166|transcript|XM_023649796.1|protein_coding|2/3|c.344G>A|p.Gly115Glu|5926/6492|344/450|115/149||,A|missense_variant|MODERATE|LOC100069166|LOC100069166|transcript|XM_023649797.1|protein_coding|2/3|c.308G>A|p.Gly103Glu|514/1080|308/414|103/137||
chr10	12559819	C	T	6202.76	1	T|missense_variant|MODERATE|LOC100069166|LOC100069166|transcript|XM_023649796.1|protein_coding|3/3|c.439C>T|p.Pro147Ser|6021/6492|439/450|147/149||,T|missense_variant|MODERATE|LOC100069166|LOC100069166|transcript|XM_023649797.1|protein_coding|3/3|c.403C>T|p.Pro135Ser|609/1080|403/414|135/137||
chr10	12559828	T	C	6204.76	1	C|stop_lost|HIGH|LOC100069166|LOC100069166|transcript|XM_023649796.1|protein_coding|3/3|c.448T>C|p.Ter150Argext*?|6030/6492|448/450|150/149||,C|stop_lost|HIGH|LOC100069166|LOC100069166|transcript|XM_023649797.1|protein_coding|3/3|c.412T>C|p.Ter138Argext*?|618/1080|412/414|138/137||
chr10	12726160	C	A	1145.05	0	A|missense_variant|MODERATE|LOC100069277|LOC100069277|transcript|XM_005596277.3|protein_coding|3/8|c.687C>A|p.Phe229Leu|829/2760|687/1353|229/450||,A|missense_variant|MODERATE|LOC100069277|LOC100069277|transcript|XM_023651432.1|protein_coding|3/9|c.687C>A|p.Phe229Leu|834/1669|687/1353|229/450||,A|missense_variant|MODERATE|LOC100069277|LOC100069277|transcript|XM_014738966.2|protein_coding|3/7|c.68…
chr10	12726751	C	G	1771.96	0	G|missense_variant|MODERATE|LOC100069277|LOC100069277|transcript|XM_005596277.3|protein_coding|4/8|c.869C>G|p.Thr290Ser|1011/2760|869/1353|290/450||,G|missense_variant|MODERATE|LOC100069277|LOC100069277|transcript|XM_023651432.1|protein_coding|4/9|c.869C>G|p.Thr290Ser|1016/1669|869/1353|290/450||,G|missense_variant|MODERATE|LOC100069277|LOC100069277|transcript|XM_014738966.2|protein_coding|4/7|c.…
chr10	12845326	T	C	4100.26	0	C|missense_variant|MODERATE|LOC100069287|LOC100069287|transcript|XM_005596278.3|protein_coding|3/9|c.626T>C|p.Val209Ala|1079/3871|626/1629|209/542||,C|missense_variant|MODERATE|LOC100069287|LOC100069287|transcript|XM_023651425.1|protein_coding|3/5|c.626T>C|p.Val209Ala|1089/1593|626/1026|209/341||,C|intron_variant|MODIFIER|LOC100069277|LOC100069277|transcript|XM_023651432.1|protein_coding|6/8|c.12…
chr10	12845903	T	G	934.91	0	G|missense_variant|MODERATE|LOC100069287|LOC100069287|transcript|XM_005596278.3|protein_coding|4/9|c.793T>G|p.Ser265Ala|1246/3871|793/1629|265/542||,G|missense_variant|MODERATE|LOC100069287|LOC100069287|transcript|XM_023651425.1|protein_coding|4/5|c.793T>G|p.Ser265Ala|1256/1593|793/1026|265/341||,G|intron_variant|MODIFIER|LOC100069277|LOC100069277|transcript|XM_023651432.1|protein_coding|6/8|c.12…
chr10	12846098	A	G	2104.25	0	G|missense_variant|MODERATE|LOC100069287|LOC100069287|transcript|XM_005596278.3|protein_coding|4/9|c.988A>G|p.Arg330Gly|1441/3871|988/1629|330/542||,G|missense_variant|MODERATE|LOC100069287|LOC100069287|transcript|XM_023651425.1|protein_coding|4/5|c.988A>G|p.Arg330Gly|1451/1593|988/1026|330/341||,G|intron_variant|MODIFIER|LOC100069277|LOC100069277|transcript|XM_023651432.1|protein_coding|6/8|c.12…
chr10	12929667	C	T,*	6304.09	1,0	T|missense_variant|MODERATE|LOC100630667|LOC100630667|transcript|XM_003362322.3|protein_coding|1/4|c.32C>T|p.Ser11Leu|216/569|32/360|11/119||,T|upstream_gene_variant|MODIFIER|LOC111775432|LOC111775432|transcript|XR_002811101.1|pseudogene||n.-181G>A|||||181|,T|upstream_gene_variant|MODIFIER|LOC111775432|LOC111775432|transcript|XR_002811100.1|pseudogene||n.-238G>A|||||238|,T|upstream_gene_variant|M…
chr10	13038954	T	C	82.46	0	C|missense_variant|MODERATE|LOC100069407|LOC100069407|transcript|XM_014739418.2|protein_coding|4/6|c.925A>G|p.Arg309Gly|1245/3312|925/1071|309/356||,C|upstream_gene_variant|MODIFIER|LOC111775437|LOC111775437|transcript|XR_002811120.1|pseudogene||n.-916T>C|||||916|,C|intron_variant|MODIFIER|LOC100069277|LOC100069277|transcript|XM_023651432.1|protein_coding|6/8|c.1244-180055T>C||||||
chr10	13038968	A	T	49.46	0	T|missense_variant|MODERATE|LOC100069407|LOC100069407|transcript|XM_014739418.2|protein_coding|4/6|c.911T>A|p.Val304Asp|1231/3312|911/1071|304/356||,T|upstream_gene_variant|MODIFIER|LOC111775437|LOC111775437|transcript|XR_002811120.1|pseudogene||n.-902A>T|||||902|,T|intron_variant|MODIFIER|LOC100069277|LOC100069277|transcript|XM_023651432.1|protein_coding|6/8|c.1244-180041A>T||||||
chr10	13038990	T	C	64.66	0	C|missense_variant|MODERATE|LOC100069407|LOC100069407|transcript|XM_014739418.2|protein_coding|4/6|c.889A>G|p.Thr297Ala|1209/3312|889/1071|297/356||,C|upstream_gene_variant|MODIFIER|LOC111775437|LOC111775437|transcript|XR_002811120.1|pseudogene||n.-880T>C|||||880|,C|intron_variant|MODIFIER|LOC100069277|LOC100069277|transcript|XM_023651432.1|protein_coding|6/8|c.1244-180019T>C||||||
chr10	13039130	T	G	235.46	0	G|missense_variant|MODERATE|LOC100069407|LOC100069407|transcript|XM_014739418.2|protein_coding|4/6|c.749A>C|p.Gln250Pro|1069/3312|749/1071|250/356||,G|upstream_gene_variant|MODIFIER|LOC111775437|LOC111775437|transcript|XR_002811120.1|pseudogene||n.-740T>G|||||740|,G|intron_variant|MODIFIER|LOC100069277|LOC100069277|transcript|XM_023651432.1|protein_coding|6/8|c.1244-179879T>G||||||
chr10	13039132	C	A	235.46	0	A|missense_variant|MODERATE|LOC100069407|LOC100069407|transcript|XM_014739418.2|protein_coding|4/6|c.747G>T|p.Gln249His|1067/3312|747/1071|249/356||,A|upstream_gene_variant|MODIFIER|LOC111775437|LOC111775437|transcript|XR_002811120.1|pseudogene||n.-738C>A|||||738|,A|intron_variant|MODIFIER|LOC100069277|LOC100069277|transcript|XM_023651432.1|protein_coding|6/8|c.1244-179877C>A||||||
chr10	13039722	G	T	239.46	0	T|missense_variant|MODERATE|LOC100069407|LOC100069407|transcript|XM_014739418.2|protein_coding|3/6|c.563C>A|p.Ala188Asp|883/3312|563/1071|188/356||,T|upstream_gene_variant|MODIFIER|LOC111775437|LOC111775437|transcript|XR_002811120.1|pseudogene||n.-148G>T|||||148|,T|intron_variant|MODIFIER|LOC100069277|LOC100069277|transcript|XM_023651432.1|protein_coding|6/8|c.1244-179287G>T||||||
chr10	13039819	C	T	1129.39	0	T|missense_variant|MODERATE|LOC100069407|LOC100069407|transcript|XM_014739418.2|protein_coding|3/6|c.466G>A|p.Val156Met|786/3312|466/1071|156/356||,T|upstream_gene_variant|MODIFIER|LOC111775437|LOC111775437|transcript|XR_002811120.1|pseudogene||n.-51C>T|||||51|,T|intron_variant|MODIFIER|LOC100069277|LOC100069277|transcript|XM_023651432.1|protein_coding|6/8|c.1244-179190C>T||||||
chr10	13164720	GTGGTGTTGGTCGATGCTGTCAATGACCCCAGCTGAGAGGCCAGCAGAATTTCCTGGTGTTGGTGTTGGTGTTGGTGGTGGTGT	G	479.34	1	G|gene_fusion|HIGH|LOC100069277&LOC111775434|LOC100069277&LOC111775434|gene_variant|LOC111775434|||n.13164721_13164803delTGGTGTTGGTCGATGCTGTCAATGACCCCAGCTGAGAGGCCAGCAGAATTTCCTGGTGTTGGTGTTGGTGTTGGTGGTGGTGT||||||,G|bidirectional_gene_fusion|HIGH|LOC100069277&LOC100147014|LOC100069277&LOC100147014|gene_variant|LOC100069277|||n.13164721_13164803delTGGTGTTGGTCGATGCTGTCAATGACCCCAGCTGAGAGGCCAGCAGAATTTCC…
chr10	13164721	TGGTGTTGGTCGATGCTGTCAATGACCCCAGCTGAGAGGCCAGCAGAATTTCCTGGTGTTGGTGTTGGTGTTGGTGG	*,T	113.75	1,0	T|gene_fusion|HIGH|LOC100069277&LOC111775434|LOC100069277&LOC111775434|gene_variant|LOC111775434|||n.13164722_13164797delGGTGTTGGTCGATGCTGTCAATGACCCCAGCTGAGAGGCCAGCAGAATTTCCTGGTGTTGGTGTTGGTGTTGGTGG||||||,T|bidirectional_gene_fusion|HIGH|LOC100069277&LOC100147014|LOC100069277&LOC100147014|gene_variant|LOC100069277|||n.13164722_13164797delGGTGTTGGTCGATGCTGTCAATGACCCCAGCTGAGAGGCCAGCAGAATTTCCTGGTGTTG…
chr10	13164826	G	C	55.09	0	C|missense_variant|MODERATE|LOC100147014|LOC100147014|transcript|XM_023651238.1|protein_coding|4/4|c.698C>G|p.Thr233Arg|699/796|698/795|233/264||WARNING_TRANSCRIPT_NO_START_CODON,C|upstream_gene_variant|MODIFIER|LOC111775436|LOC111775436|transcript|XR_002811108.1|pseudogene||n.-120C>G|||||120|,C|downstream_gene_variant|MODIFIER|LOC111775434|LOC111775434|transcript|XR_002811105.1|pseudogene||n.*10…
chr10	13172741	A	G	504.66	0	G|missense_variant|MODERATE|LOC100147014|LOC100147014|transcript|XM_023651238.1|protein_coding|3/4|c.488T>C|p.Phe163Ser|489/796|488/795|163/264||WARNING_TRANSCRIPT_NO_START_CODON,G|downstream_gene_variant|MODIFIER|LOC111775441|LOC111775441|transcript|XR_002811128.1|pseudogene||n.*4454T>C|||||4454|,G|intron_variant|MODIFIER|LOC100069277|LOC100069277|transcript|XM_023651432.1|protein_coding|6/8|c.1…
chr10	13216278	T	C	46.47	0	C|missense_variant|MODERATE|LOC100147014|LOC100147014|transcript|XM_023651238.1|protein_coding|2/4|c.344A>G|p.Tyr115Cys|345/796|344/795|115/264||WARNING_TRANSCRIPT_NO_START_CODON,C|upstream_gene_variant|MODIFIER|LOC111775433|LOC111775433|transcript|XR_002811104.1|pseudogene||n.-3803A>G|||||3803|,C|intron_variant|MODIFIER|LOC100069277|LOC100069277|transcript|XM_023651432.1|protein_coding|6/8|c.124…
chr10	13216279	A	C	46.47	0	C|missense_variant|MODERATE|LOC100147014|LOC100147014|transcript|XM_023651238.1|protein_coding|2/4|c.343T>G|p.Tyr115Asp|344/796|343/795|115/264||WARNING_TRANSCRIPT_NO_START_CODON,C|upstream_gene_variant|MODIFIER|LOC111775433|LOC111775433|transcript|XR_002811104.1|pseudogene||n.-3804T>G|||||3804|,C|intron_variant|MODIFIER|LOC100069277|LOC100069277|transcript|XM_023651432.1|protein_coding|6/8|c.124…
chr10	13216281	T	G,C	2298.75	0,0	C|missense_variant|MODERATE|LOC100147014|LOC100147014|transcript|XM_023651238.1|protein_coding|2/4|c.341A>G|p.Asn114Ser|342/796|341/795|114/264||WARNING_TRANSCRIPT_NO_START_CODON,G|missense_variant|MODERATE|LOC100147014|LOC100147014|transcript|XM_023651238.1|protein_coding|2/4|c.341A>C|p.Asn114Thr|342/796|341/795|114/264||WARNING_TRANSCRIPT_NO_START_CODON,C|upstream_gene_variant|MODIFIER|LOC11177…
chr10	13216297	C	G	2301.46	0	G|missense_variant|MODERATE|LOC100147014|LOC100147014|transcript|XM_023651238.1|protein_coding|2/4|c.325G>C|p.Glu109Gln|326/796|325/795|109/264||WARNING_TRANSCRIPT_NO_START_CODON,G|upstream_gene_variant|MODIFIER|LOC111775433|LOC111775433|transcript|XR_002811104.1|pseudogene||n.-3822G>C|||||3822|,G|intron_variant|MODIFIER|LOC100069277|LOC100069277|transcript|XM_023651432.1|protein_coding|6/8|c.124…
chr10	13216315	T	C	2237.66	0	C|missense_variant|MODERATE|LOC100147014|LOC100147014|transcript|XM_023651238.1|protein_coding|2/4|c.307A>G|p.Thr103Ala|308/796|307/795|103/264||WARNING_TRANSCRIPT_NO_START_CODON,C|upstream_gene_variant|MODIFIER|LOC111775433|LOC111775433|transcript|XR_002811104.1|pseudogene||n.-3840A>G|||||3840|,C|intron_variant|MODIFIER|LOC100069277|LOC100069277|transcript|XM_023651432.1|protein_coding|6/8|c.124…
chr10	13216431	T	C	56.85	0	C|missense_variant|MODERATE|LOC100147014|LOC100147014|transcript|XM_023651238.1|protein_coding|2/4|c.191A>G|p.Gln64Arg|192/796|191/795|64/264||WARNING_TRANSCRIPT_NO_START_CODON,C|upstream_gene_variant|MODIFIER|LOC111775433|LOC111775433|transcript|XR_002811104.1|pseudogene||n.-3956A>G|||||3956|,C|intron_variant|MODIFIER|LOC100069277|LOC100069277|transcript|XM_023651432.1|protein_coding|6/8|c.1244-…
chr10	13216442	A	T	86.01	0	T|missense_variant|MODERATE|LOC100147014|LOC100147014|transcript|XM_023651238.1|protein_coding|2/4|c.180T>A|p.Asp60Glu|181/796|180/795|60/264||WARNING_TRANSCRIPT_NO_START_CODON,T|upstream_gene_variant|MODIFIER|LOC111775433|LOC111775433|transcript|XR_002811104.1|pseudogene||n.-3967T>A|||||3967|,T|intron_variant|MODIFIER|LOC100069277|LOC100069277|transcript|XM_023651432.1|protein_coding|6/8|c.1244-…
chr10	13216446	G	A	1336.49	1	A|missense_variant|MODERATE|LOC100147014|LOC100147014|transcript|XM_023651238.1|protein_coding|2/4|c.176C>T|p.Thr59Ile|177/796|176/795|59/264||WARNING_TRANSCRIPT_NO_START_CODON,A|upstream_gene_variant|MODIFIER|LOC111775433|LOC111775433|transcript|XR_002811104.1|pseudogene||n.-3971C>T|||||3971|,A|intron_variant|MODIFIER|LOC100069277|LOC100069277|transcript|XM_023651432.1|protein_coding|6/8|c.1244-…
chr10	13216567	T	C	155.47	0	C|missense_variant|MODERATE|LOC100147014|LOC100147014|transcript|XM_023651238.1|protein_coding|2/4|c.55A>G|p.Ile19Val|56/796|55/795|19/264||WARNING_TRANSCRIPT_NO_START_CODON,C|upstream_gene_variant|MODIFIER|LOC111775433|LOC111775433|transcript|XR_002811104.1|pseudogene||n.-4092A>G|||||4092|,C|intron_variant|MODIFIER|LOC100069277|LOC100069277|transcript|XM_023651432.1|protein_coding|6/8|c.1244-244…
chr10	13341980	A	T	1956.97	1	T|missense_variant|MODERATE|LOC100069522|LOC100069522|transcript|XM_023651442.1|protein_coding|1/4|c.26A>T|p.His9Leu|74/5365|26/843|9/280||,T|upstream_gene_variant|MODIFIER|LOC100069522|LOC100069522|transcript|XR_002811099.1|pseudogene||n.-2422A>T|||||2422|,T|downstream_gene_variant|MODIFIER|LOC106783259|LOC106783259|transcript|XR_002811133.1|pseudogene||n.*22T>A|||||22|
chr10	13341991	T	A	1269.79	1	A|missense_variant|MODERATE|LOC100069522|LOC100069522|transcript|XM_023651442.1|protein_coding|1/4|c.37T>A|p.Phe13Ile|85/5365|37/843|13/280||,A|upstream_gene_variant|MODIFIER|LOC100069522|LOC100069522|transcript|XR_002811099.1|pseudogene||n.-2411T>A|||||2411|,A|downstream_gene_variant|MODIFIER|LOC106783259|LOC106783259|transcript|XR_002811133.1|pseudogene||n.*11A>T|||||11|
chr10	13431363	G	A	589.28	0	A|splice_donor_variant&intron_variant|HIGH|LOC111775445|LOC111775445|transcript|XR_002811134.1|pseudogene|1/1|n.8583+1G>A||||||
chr10	13475728	T	C	191.47	0	C|missense_variant|MODERATE|LOC100069585|LOC100069585|transcript|XM_023651441.1|protein_coding|4/4|c.746T>C|p.Val249Ala|2297/2985|746/852|249/283||,C|non_coding_transcript_exon_variant|MODIFIER|LOC102148130|LOC102148130|transcript|XR_287821.3|pseudogene|7/10|n.2964A>G||||||,C|non_coding_transcript_exon_variant|MODIFIER|LOC100069585|LOC100069585|transcript|XR_002811098.1|pseudogene|4/6|n.2297T>C||…
chr10	13475745	G	A	188.47	0	A|missense_variant|MODERATE|LOC100069585|LOC100069585|transcript|XM_023651441.1|protein_coding|4/4|c.763G>A|p.Val255Ile|2314/2985|763/852|255/283||,A|non_coding_transcript_exon_variant|MODIFIER|LOC102148130|LOC102148130|transcript|XR_287821.3|pseudogene|7/10|n.2947C>T||||||,A|non_coding_transcript_exon_variant|MODIFIER|LOC100069585|LOC100069585|transcript|XR_002811098.1|pseudogene|4/6|n.2314G>A||…
chr10	13576143	G	A	455.99	0	A|missense_variant|MODERATE|LIPE|LIPE|transcript|XM_023651376.1|protein_coding|1/10|c.932G>A|p.Arg311Gln|1163/4071|932/3246|311/1081||,A|missense_variant|MODERATE|LIPE|LIPE|transcript|XM_023651377.1|protein_coding|1/9|c.932G>A|p.Arg311Gln|1161/3319|932/3060|311/1019||,A|missense_variant|MODERATE|LIPE|LIPE|transcript|XM_023651379.1|protein_coding|2/11|c.107G>A|p.Arg36Gln|422/2766|107/2421|36/806||…
chr10	13589421	T	G	193.42	0	G|missense_variant|MODERATE|LIPE|LIPE|transcript|XM_023651376.1|protein_coding|6/10|c.2128T>G|p.Phe710Val|2359/4071|2128/3246|710/1081||,G|missense_variant|MODERATE|LIPE|LIPE|transcript|XM_023651377.1|protein_coding|5/9|c.1942T>G|p.Phe648Val|2171/3319|1942/3060|648/1019||,G|missense_variant|MODERATE|LIPE|LIPE|transcript|XM_023651379.1|protein_coding|7/11|c.1303T>G|p.Phe435Val|1618/2766|1303/2421|…
chr10	13589434	T	G	56.49	0	G|missense_variant|MODERATE|LIPE|LIPE|transcript|XM_023651376.1|protein_coding|6/10|c.2141T>G|p.Leu714Arg|2372/4071|2141/3246|714/1081||,G|missense_variant|MODERATE|LIPE|LIPE|transcript|XM_023651377.1|protein_coding|5/9|c.1955T>G|p.Leu652Arg|2184/3319|1955/3060|652/1019||,G|missense_variant|MODERATE|LIPE|LIPE|transcript|XM_023651379.1|protein_coding|7/11|c.1316T>G|p.Leu439Arg|1631/2766|1316/2421|…
chr10	13593179	A	G	402.46	0	G|missense_variant|MODERATE|LIPE|LIPE|transcript|XM_023651376.1|protein_coding|9/10|c.2701A>G|p.Lys901Glu|2932/4071|2701/3246|901/1081||,G|missense_variant|MODERATE|LIPE|LIPE|transcript|XM_023651377.1|protein_coding|8/9|c.2515A>G|p.Lys839Glu|2744/3319|2515/3060|839/1019||,G|missense_variant|MODERATE|LIPE|LIPE|transcript|XM_023651379.1|protein_coding|10/11|c.1876A>G|p.Lys626Glu|2191/2766|1876/2421…
chr10	13593294	C	G	480.46	0	G|missense_variant|MODERATE|LIPE|LIPE|transcript|XM_023651376.1|protein_coding|9/10|c.2816C>G|p.Ala939Gly|3047/4071|2816/3246|939/1081||,G|missense_variant|MODERATE|LIPE|LIPE|transcript|XM_023651377.1|protein_coding|8/9|c.2630C>G|p.Ala877Gly|2859/3319|2630/3060|877/1019||,G|missense_variant|MODERATE|LIPE|LIPE|transcript|XM_023651379.1|protein_coding|10/11|c.1991C>G|p.Ala664Gly|2306/2766|1991/2421…
chr10	13602256	GC	G,GCC,GCCC	1148.24	1,0,0	G|frameshift_variant|HIGH|CNFN|CNFN|transcript|XM_014738999.2|protein_coding|1/5|c.58delC|p.His20fs|313/1603|58/1221|20/406||INFO_REALIGN_3_PRIME,GCC|frameshift_variant|HIGH|CNFN|CNFN|transcript|XM_014738999.2|protein_coding|1/5|c.58dupC|p.His20fs|314/1603|59/1221|20/406||INFO_REALIGN_3_PRIME,GCCC|frameshift_variant|HIGH|CNFN|CNFN|transcript|XM_014738999.2|protein_coding|1/5|c.57_58dupCC|p.His20f…
chr10	13602583	GCC	GCCC,GCCCC,G	1422.29	1,0,0	G|frameshift_variant|HIGH|CNFN|CNFN|transcript|XM_014738999.2|protein_coding|1/5|c.384_385delCC|p.Leu129fs|639/1603|384/1221|128/406||INFO_REALIGN_3_PRIME,GCCC|frameshift_variant|HIGH|CNFN|CNFN|transcript|XM_014738999.2|protein_coding|1/5|c.385dupC|p.Leu129fs|641/1603|386/1221|129/406||INFO_REALIGN_3_PRIME,GCCCC|frameshift_variant|HIGH|CNFN|CNFN|transcript|XM_014738999.2|protein_coding|1/5|c.384_…
chr10	13602591	C	G,CG	1296.4	0,0	CG|frameshift_variant|HIGH|CNFN|CNFN|transcript|XM_014738999.2|protein_coding|1/5|c.383_384insG|p.Leu129fs|639/1603|384/1221|128/406||,CG|frameshift_variant|HIGH|CNFN|CNFN|transcript|XM_014739010.2|protein_coding|1/4|c.383_384insG|p.Leu129fs|638/1521|384/1140|128/379||,G|missense_variant|MODERATE|CNFN|CNFN|transcript|XM_014738999.2|protein_coding|1/5|c.383C>G|p.Pro128Arg|638/1603|383/1221|128/406…
chr10	13602594	T	G	34.41	0	G|missense_variant|MODERATE|CNFN|CNFN|transcript|XM_014738999.2|protein_coding|1/5|c.386T>G|p.Leu129Arg|641/1603|386/1221|129/406||,G|missense_variant|MODERATE|CNFN|CNFN|transcript|XM_014739010.2|protein_coding|1/4|c.386T>G|p.Leu129Arg|640/1521|386/1140|129/379||,G|5_prime_UTR_variant|MODIFIER|CNFN|CNFN|transcript|XM_014739124.2|protein_coding|1/5|c.-427T>G|||||1138|,G|5_prime_UTR_variant|MODIFIE…
chr10	13614298	C	G	317.47	0	G|missense_variant|MODERATE|MEGF8|MEGF8|transcript|XM_023651366.1|protein_coding|39/43|c.6876G>C|p.Glu2292Asp|7590/15168|6876/8370|2292/2789||,G|missense_variant|MODERATE|MEGF8|MEGF8|transcript|XM_023651367.1|protein_coding|39/43|c.6876G>C|p.Glu2292Asp|7590/15099|6876/8370|2292/2789||,G|missense_variant|MODERATE|MEGF8|MEGF8|transcript|XM_023651368.1|protein_coding|39/40|c.6876G>C|p.Glu2292Asp|759…
chr10	13623206	G	T	3762.45	0	T|missense_variant|MODERATE|MEGF8|MEGF8|transcript|XM_023651366.1|protein_coding|30/43|c.5253C>A|p.Asp1751Glu|5967/15168|5253/8370|1751/2789||,T|missense_variant|MODERATE|MEGF8|MEGF8|transcript|XM_023651367.1|protein_coding|30/43|c.5253C>A|p.Asp1751Glu|5967/15099|5253/8370|1751/2789||,T|missense_variant|MODERATE|MEGF8|MEGF8|transcript|XM_023651368.1|protein_coding|30/40|c.5253C>A|p.Asp1751Glu|596…
chr10	13630271	C	T	312.46	0	T|missense_variant|MODERATE|MEGF8|MEGF8|transcript|XM_023651366.1|protein_coding|20/43|c.3394G>A|p.Asp1132Asn|4108/15168|3394/8370|1132/2789||,T|missense_variant|MODERATE|MEGF8|MEGF8|transcript|XM_023651367.1|protein_coding|20/43|c.3394G>A|p.Asp1132Asn|4108/15099|3394/8370|1132/2789||,T|missense_variant|MODERATE|MEGF8|MEGF8|transcript|XM_023651368.1|protein_coding|20/40|c.3394G>A|p.Asp1132Asn|410…
chr10	13636847	T	C	1408.05	0	C|missense_variant&splice_region_variant|MODERATE|MEGF8|MEGF8|transcript|XM_023651366.1|protein_coding|10/43|c.1786A>G|p.Thr596Ala|2500/15168|1786/8370|596/2789||,C|missense_variant&splice_region_variant|MODERATE|MEGF8|MEGF8|transcript|XM_023651367.1|protein_coding|10/43|c.1786A>G|p.Thr596Ala|2500/15099|1786/8370|596/2789||,C|missense_variant&splice_region_variant|MODERATE|MEGF8|MEGF8|transcript|…
chr10	13640293	C	T	1422.05	0	T|missense_variant|MODERATE|MEGF8|MEGF8|transcript|XM_023651366.1|protein_coding|6/43|c.1100G>A|p.Arg367His|1814/15168|1100/8370|367/2789||,T|missense_variant|MODERATE|MEGF8|MEGF8|transcript|XM_023651367.1|protein_coding|6/43|c.1100G>A|p.Arg367His|1814/15099|1100/8370|367/2789||,T|missense_variant|MODERATE|MEGF8|MEGF8|transcript|XM_023651368.1|protein_coding|6/40|c.1100G>A|p.Arg367His|1814/8017|1…
chr10	13640423	G	C	727.46	0	C|missense_variant|MODERATE|MEGF8|MEGF8|transcript|XM_023651366.1|protein_coding|6/43|c.970C>G|p.Pro324Ala|1684/15168|970/8370|324/2789||,C|missense_variant|MODERATE|MEGF8|MEGF8|transcript|XM_023651367.1|protein_coding|6/43|c.970C>G|p.Pro324Ala|1684/15099|970/8370|324/2789||,C|missense_variant|MODERATE|MEGF8|MEGF8|transcript|XM_023651368.1|protein_coding|6/40|c.970C>G|p.Pro324Ala|1684/8017|970/71…
chr10	13641425	C	T	3418.31	0	T|missense_variant|MODERATE|MEGF8|MEGF8|transcript|XM_023651366.1|protein_coding|4/43|c.662G>A|p.Gly221Glu|1376/15168|662/8370|221/2789||,T|missense_variant|MODERATE|MEGF8|MEGF8|transcript|XM_023651367.1|protein_coding|4/43|c.662G>A|p.Gly221Glu|1376/15099|662/8370|221/2789||,T|missense_variant|MODERATE|MEGF8|MEGF8|transcript|XM_023651368.1|protein_coding|4/40|c.662G>A|p.Gly221Glu|1376/8017|662/71…
chr10	13642469	C	T	2531.05	0	T|missense_variant|MODERATE|MEGF8|MEGF8|transcript|XM_023651366.1|protein_coding|3/43|c.458G>A|p.Arg153Gln|1172/15168|458/8370|153/2789||,T|missense_variant|MODERATE|MEGF8|MEGF8|transcript|XM_023651367.1|protein_coding|3/43|c.458G>A|p.Arg153Gln|1172/15099|458/8370|153/2789||,T|missense_variant|MODERATE|MEGF8|MEGF8|transcript|XM_023651368.1|protein_coding|3/40|c.458G>A|p.Arg153Gln|1172/8017|458/71…
chr10	13667942	T	G	42.26	0	G|missense_variant|MODERATE|CIC|CIC|transcript|XM_023651369.1|protein_coding|21/21|c.7529A>C|p.Gln2510Pro|7670/8348|7529/7578|2510/2525||,G|missense_variant|MODERATE|CIC|CIC|transcript|XM_023651375.1|protein_coding|20/20|c.4784A>C|p.Gln1595Pro|4917/5595|4784/4833|1595/1610||,G|missense_variant|MODERATE|CIC|CIC|transcript|XM_023651371.1|protein_coding|21/21|c.7526A>C|p.Gln2509Pro|7667/8345|7526/75…
chr10	13669794	C	A	468.47	0	A|missense_variant|MODERATE|CIC|CIC|transcript|XM_023651369.1|protein_coding|16/21|c.6499G>T|p.Ala2167Ser|6640/8348|6499/7578|2167/2525||,A|missense_variant|MODERATE|CIC|CIC|transcript|XM_023651375.1|protein_coding|15/20|c.3754G>T|p.Ala1252Ser|3887/5595|3754/4833|1252/1610||,A|missense_variant|MODERATE|CIC|CIC|transcript|XM_023651371.1|protein_coding|16/21|c.6496G>T|p.Ala2166Ser|6637/8345|6496/75…
chr10	13709525	A	C	41.44	0	C|missense_variant|MODERATE|ERF|ERF|transcript|XM_023651424.1|protein_coding|4/4|c.1553A>C|p.Lys518Thr|1698/2698|1553/1668|518/555||,C|upstream_gene_variant|MODIFIER|GSK3A|GSK3A|transcript|XM_014731871.2|protein_coding||c.-5129A>C|||||4997|
chr10	13709528	A	C	64.01	0	C|missense_variant|MODERATE|ERF|ERF|transcript|XM_023651424.1|protein_coding|4/4|c.1556A>C|p.Lys519Thr|1701/2698|1556/1668|519/555||,C|upstream_gene_variant|MODIFIER|GSK3A|GSK3A|transcript|XM_014731871.2|protein_coding||c.-5126A>C|||||4994|
chr10	13728040	T	TGGGGGGGGGGGGGGGGGGGGGGGGGGGG	105.88	0	TGGGGGGGGGGGGGGGGGGGGGGGGGGGG|frameshift_variant|HIGH|ZNF526|ZNF526|transcript|XM_023651408.1|protein_coding|2/2|c.1292_1293insCCCCCCCCCCCCCCCCCCCCCCCCCCCC|p.Ala439fs|1398/2750|1292/2010|431/669||,TGGGGGGGGGGGGGGGGGGGGGGGGGGGG|frameshift_variant|HIGH|ZNF526|ZNF526|transcript|XM_023651410.1|protein_coding|3/3|c.1292_1293insCCCCCCCCCCCCCCCCCCCCCCCCCCCC|p.Ala439fs|2892/4244|1292/2010|431/669||,TGGGG…
chr10	13814291	A	C	31.52	0	C|missense_variant|MODERATE|POU2F2|POU2F2|transcript|XM_023651411.1|protein_coding|2/15|c.83A>C|p.Lys28Thr|130/3411|83/1863|28/620||,C|missense_variant|MODERATE|POU2F2|POU2F2|transcript|XM_023651413.1|protein_coding|2/15|c.83A>C|p.Lys28Thr|131/5216|83/1830|28/609||,C|missense_variant|MODERATE|POU2F2|POU2F2|transcript|XM_023651416.1|protein_coding|2/14|c.83A>C|p.Lys28Thr|130/3337|83/1497|28/498||,…
chr10	13849168	C	T	1741.39	0	T|missense_variant|MODERATE|ZNF574|ZNF574|transcript|XM_023651402.1|protein_coding|3/3|c.845G>A|p.Gly282Asp|973/3355|845/2970|282/989||,T|missense_variant|MODERATE|ZNF574|ZNF574|transcript|XM_023651407.1|protein_coding|2/2|c.566G>A|p.Gly189Asp|733/3115|566/2691|189/896||,T|missense_variant|MODERATE|ZNF574|ZNF574|transcript|XM_005596290.3|protein_coding|2/2|c.566G>A|p.Gly189Asp|2532/4914|566/2691|…
chr10	13853790	TG	T	538.52	0	T|frameshift_variant|HIGH|ZNF574|ZNF574|transcript|XM_023651402.1|protein_coding|2/3|c.100delC|p.Gln34fs|228/3355|100/2970|34/989||,T|upstream_gene_variant|MODIFIER|GRIK5|GRIK5|transcript|XM_023651394.1|protein_coding||c.-2619delG|||||2587|,T|upstream_gene_variant|MODIFIER|ZNF574|ZNF574|transcript|XM_023651407.1|protein_coding||c.-2010delC|||||1843|,T|upstream_gene_variant|MODIFIER|ZNF574|ZNF574|…
chr10	13853838	G	A	876.91	0	A|missense_variant|MODERATE|ZNF574|ZNF574|transcript|XM_023651402.1|protein_coding|2/3|c.53C>T|p.Ala18Val|181/3355|53/2970|18/989||,A|upstream_gene_variant|MODIFIER|GRIK5|GRIK5|transcript|XM_023651394.1|protein_coding||c.-2572G>A|||||2540|,A|upstream_gene_variant|MODIFIER|ZNF574|ZNF574|transcript|XM_023651407.1|protein_coding||c.-2057C>T|||||1890|,A|upstream_gene_variant|MODIFIER|ZNF574|ZNF574|tr…
chr10	13856510	C	T	1259.91	0	T|missense_variant|MODERATE|GRIK5|GRIK5|transcript|XM_023651394.1|protein_coding|1/20|c.101C>T|p.Pro34Leu|133/3720|101/3120|34/1039||,T|missense_variant|MODERATE|GRIK5|GRIK5|transcript|XM_023651395.1|protein_coding|1/20|c.101C>T|p.Pro34Leu|133/3717|101/3117|34/1038||,T|missense_variant|MODERATE|GRIK5|GRIK5|transcript|XM_023651396.1|protein_coding|1/19|c.101C>T|p.Pro34Leu|133/3666|101/3066|34/1021…
chr10	13913242	C	CG	59.19	0	CG|frameshift_variant|HIGH|GRIK5|GRIK5|transcript|XM_023651394.1|protein_coding|20/20|c.2932dupG|p.Ala978fs|2965/3720|2933/3120|978/1039||INFO_REALIGN_3_PRIME,CG|frameshift_variant|HIGH|GRIK5|GRIK5|transcript|XM_023651395.1|protein_coding|20/20|c.2929dupG|p.Ala977fs|2962/3717|2930/3117|977/1038||INFO_REALIGN_3_PRIME,CG|frameshift_variant|HIGH|GRIK5|GRIK5|transcript|XM_023651396.1|protein_coding|1…
chr10	13913246	G	GC	118.11	0	GC|frameshift_variant|HIGH|GRIK5|GRIK5|transcript|XM_023651394.1|protein_coding|20/20|c.2935dupC|p.Arg979fs|2968/3720|2936/3120|979/1039||INFO_REALIGN_3_PRIME,GC|frameshift_variant|HIGH|GRIK5|GRIK5|transcript|XM_023651395.1|protein_coding|20/20|c.2932dupC|p.Arg978fs|2965/3717|2933/3117|978/1038||INFO_REALIGN_3_PRIME,GC|frameshift_variant|HIGH|GRIK5|GRIK5|transcript|XM_023651396.1|protein_coding|1…
chr10	13913258	G	C	182.93	0	C|missense_variant|MODERATE|GRIK5|GRIK5|transcript|XM_023651394.1|protein_coding|20/20|c.2944G>C|p.Ala982Pro|2976/3720|2944/3120|982/1039||,C|missense_variant|MODERATE|GRIK5|GRIK5|transcript|XM_023651395.1|protein_coding|20/20|c.2941G>C|p.Ala981Pro|2973/3717|2941/3117|981/1038||,C|missense_variant|MODERATE|GRIK5|GRIK5|transcript|XM_023651396.1|protein_coding|19/19|c.2890G>C|p.Ala964Pro|2922/3666|…
chr10	13986919	G	A	2970.48	1	A|missense_variant|MODERATE|ARHGEF1|ARHGEF1|transcript|XM_023651386.1|protein_coding|29/30|c.2773C>T|p.Arg925Trp|3167/3573|2773/3174|925/1057||,A|missense_variant|MODERATE|ARHGEF1|ARHGEF1|transcript|XM_023651388.1|protein_coding|29/30|c.2722C>T|p.Arg908Trp|3184/3590|2722/3123|908/1040||,A|missense_variant|MODERATE|ARHGEF1|ARHGEF1|transcript|XM_023651389.1|protein_coding|27/28|c.2593C>T|p.Arg865Tr…
chr10	13990106	C	T	1307.05	0	T|missense_variant|MODERATE|ARHGEF1|ARHGEF1|transcript|XM_023651386.1|protein_coding|21/30|c.1981G>A|p.Ala661Thr|2375/3573|1981/3174|661/1057||,T|missense_variant|MODERATE|ARHGEF1|ARHGEF1|transcript|XM_023651388.1|protein_coding|21/30|c.1930G>A|p.Ala644Thr|2392/3590|1930/3123|644/1040||,T|missense_variant|MODERATE|ARHGEF1|ARHGEF1|transcript|XM_023651389.1|protein_coding|19/28|c.1801G>A|p.Ala601Th…
chr10	13995501	G	T	970.91	0	T|missense_variant|MODERATE|ARHGEF1|ARHGEF1|transcript|XM_023651386.1|protein_coding|12/30|c.1036C>A|p.Pro346Thr|1430/3573|1036/3174|346/1057||,T|missense_variant|MODERATE|ARHGEF1|ARHGEF1|transcript|XM_023651388.1|protein_coding|12/30|c.985C>A|p.Pro329Thr|1447/3590|985/3123|329/1040||,T|missense_variant|MODERATE|ARHGEF1|ARHGEF1|transcript|XM_023651389.1|protein_coding|12/28|c.1036C>A|p.Pro346Thr|…
chr10	13999913	T	G	31.55	0	G|missense_variant&splice_region_variant|MODERATE|ARHGEF1|ARHGEF1|transcript|XM_023651386.1|protein_coding|4/30|c.167A>C|p.Asn56Thr|561/3573|167/3174|56/1057||,G|missense_variant&splice_region_variant|MODERATE|ARHGEF1|ARHGEF1|transcript|XM_023651388.1|protein_coding|4/30|c.116A>C|p.Asn39Thr|578/3590|116/3123|39/1040||,G|missense_variant&splice_region_variant|MODERATE|ARHGEF1|ARHGEF1|transcript|XM…
chr10	13999915	C	G	36.15	0	G|splice_acceptor_variant&intron_variant|HIGH|ARHGEF1|ARHGEF1|transcript|XM_023651386.1|protein_coding|3/29|c.166-1G>C||||||,G|splice_acceptor_variant&intron_variant|HIGH|ARHGEF1|ARHGEF1|transcript|XM_023651388.1|protein_coding|3/29|c.115-1G>C||||||,G|splice_acceptor_variant&intron_variant|HIGH|ARHGEF1|ARHGEF1|transcript|XM_023651389.1|protein_coding|3/27|c.166-1G>C||||||,G|splice_acceptor_varian…
chr10	13999916	T	G	35.6	0	G|splice_acceptor_variant&intron_variant|HIGH|ARHGEF1|ARHGEF1|transcript|XM_023651386.1|protein_coding|3/29|c.166-2A>C||||||,G|splice_acceptor_variant&intron_variant|HIGH|ARHGEF1|ARHGEF1|transcript|XM_023651388.1|protein_coding|3/29|c.115-2A>C||||||,G|splice_acceptor_variant&intron_variant|HIGH|ARHGEF1|ARHGEF1|transcript|XM_023651389.1|protein_coding|3/27|c.166-2A>C||||||,G|splice_acceptor_varian…
chr10	14004814	A	T	43.75	0	T|splice_acceptor_variant&intron_variant|HIGH|LOC111775429|LOC111775429|transcript|XM_023651433.1|protein_coding|2/2|c.-263-2A>T||||||,T|5_prime_UTR_premature_start_codon_gain_variant|LOW|LOC111775429|LOC111775429|transcript|XM_023651434.1|protein_coding|2/3|c.-149A>T||||||,T|5_prime_UTR_variant|MODIFIER|LOC111775429|LOC111775429|transcript|XM_023651434.1|protein_coding|2/3|c.-149A>T|||||265|,T|u…
chr10	14005145	G	C	2640.3	0	C|missense_variant|MODERATE|LOC111775429|LOC111775429|transcript|XM_023651433.1|protein_coding|3/3|c.67G>C|p.Gly23Arg|572/1749|67/1218|23/405||,C|missense_variant|MODERATE|LOC111775429|LOC111775429|transcript|XM_023651434.1|protein_coding|3/3|c.67G>C|p.Gly23Arg|567/1744|67/1218|23/405||,C|upstream_gene_variant|MODIFIER|ARHGEF1|ARHGEF1|transcript|XM_023651386.1|protein_coding||c.-3797C>G|||||3403|…
chr10	14005161	G	GCC	33.44	0	GCC|frameshift_variant|HIGH|LOC111775429|LOC111775429|transcript|XM_023651433.1|protein_coding|3/3|c.86_87dupCC|p.Ser30fs|593/1749|88/1218|30/405||INFO_REALIGN_3_PRIME,GCC|frameshift_variant|HIGH|LOC111775429|LOC111775429|transcript|XM_023651434.1|protein_coding|3/3|c.86_87dupCC|p.Ser30fs|588/1744|88/1218|30/405||INFO_REALIGN_3_PRIME,GCC|upstream_gene_variant|MODIFIER|ARHGEF1|ARHGEF1|transcript|X…
chr10	14005166	T	C	42.31	0	C|missense_variant|MODERATE|LOC111775429|LOC111775429|transcript|XM_023651433.1|protein_coding|3/3|c.88T>C|p.Ser30Pro|593/1749|88/1218|30/405||,C|missense_variant|MODERATE|LOC111775429|LOC111775429|transcript|XM_023651434.1|protein_coding|3/3|c.88T>C|p.Ser30Pro|588/1744|88/1218|30/405||,C|upstream_gene_variant|MODIFIER|ARHGEF1|ARHGEF1|transcript|XM_023651386.1|protein_coding||c.-3818A>G|||||3424|…
chr10	14005170	T	C	50.24	0	C|missense_variant|MODERATE|LOC111775429|LOC111775429|transcript|XM_023651433.1|protein_coding|3/3|c.92T>C|p.Leu31Pro|597/1749|92/1218|31/405||,C|missense_variant|MODERATE|LOC111775429|LOC111775429|transcript|XM_023651434.1|protein_coding|3/3|c.92T>C|p.Leu31Pro|592/1744|92/1218|31/405||,C|upstream_gene_variant|MODIFIER|ARHGEF1|ARHGEF1|transcript|XM_023651386.1|protein_coding||c.-3822A>G|||||3428|…
chr10	14005173	T	C	3159.13	0	C|missense_variant|MODERATE|LOC111775429|LOC111775429|transcript|XM_023651433.1|protein_coding|3/3|c.95T>C|p.Leu32Pro|600/1749|95/1218|32/405||,C|missense_variant|MODERATE|LOC111775429|LOC111775429|transcript|XM_023651434.1|protein_coding|3/3|c.95T>C|p.Leu32Pro|595/1744|95/1218|32/405||,C|upstream_gene_variant|MODIFIER|ARHGEF1|ARHGEF1|transcript|XM_023651386.1|protein_coding||c.-3825A>G|||||3431|…
chr10	14005437	T	C	279.23	0	C|missense_variant|MODERATE|LOC111775429|LOC111775429|transcript|XM_023651433.1|protein_coding|3/3|c.359T>C|p.Val120Ala|864/1749|359/1218|120/405||,C|missense_variant|MODERATE|LOC111775429|LOC111775429|transcript|XM_023651434.1|protein_coding|3/3|c.359T>C|p.Val120Ala|859/1744|359/1218|120/405||,C|upstream_gene_variant|MODIFIER|ARHGEF1|ARHGEF1|transcript|XM_023651386.1|protein_coding||c.-4089A>G||…
chr10	14006031	C	T	465.52	0	T|missense_variant|MODERATE|LOC111775429|LOC111775429|transcript|XM_023651433.1|protein_coding|3/3|c.953C>T|p.Ser318Phe|1458/1749|953/1218|318/405||,T|missense_variant|MODERATE|LOC111775429|LOC111775429|transcript|XM_023651434.1|protein_coding|3/3|c.953C>T|p.Ser318Phe|1453/1744|953/1218|318/405||,T|upstream_gene_variant|MODIFIER|ARHGEF1|ARHGEF1|transcript|XM_023651386.1|protein_coding||c.-4683G>A…
chr10	14006277	T	C	5424.78	0	C|missense_variant|MODERATE|LOC111775429|LOC111775429|transcript|XM_023651433.1|protein_coding|3/3|c.1199T>C|p.Phe400Ser|1704/1749|1199/1218|400/405||,C|missense_variant|MODERATE|LOC111775429|LOC111775429|transcript|XM_023651434.1|protein_coding|3/3|c.1199T>C|p.Phe400Ser|1699/1744|1199/1218|400/405||,C|upstream_gene_variant|MODIFIER|ARHGEF1|ARHGEF1|transcript|XM_023651386.1|protein_coding||c.-492…
chr10	14010045	G	C	2957.3	0	C|missense_variant|MODERATE|CD79A|CD79A|transcript|XM_001916779.4|protein_coding|1/5|c.32C>G|p.Pro11Arg|113/1106|32/687|11/228||,C|upstream_gene_variant|MODIFIER|ARHGEF1|ARHGEF1|transcript|XM_023651392.1|protein_coding||c.-4825C>G|||||4696|,C|downstream_gene_variant|MODIFIER|LOC111775429|LOC111775429|transcript|XM_023651433.1|protein_coding||c.*3749G>C|||||3723|,C|downstream_gene_variant|MODIFIER…
chr10	14030307	T	C	4961.76	1	C|missense_variant|MODERATE|DMRTC2|DMRTC2|transcript|XM_005596294.3|protein_coding|6/9|c.734A>G|p.Glu245Gly|1122/1989|734/1149|245/382||,C|missense_variant|MODERATE|DMRTC2|DMRTC2|transcript|XM_001499585.5|protein_coding|6/9|c.701A>G|p.Glu234Gly|834/1701|701/1116|234/371||,C|upstream_gene_variant|MODIFIER|LYPD4|LYPD4|transcript|XM_005596295.3|protein_coding||c.-4023T>C|||||2921|,C|upstream_gene_va…
chr10	14030687	G	A	4440.3	0	A|missense_variant|MODERATE|DMRTC2|DMRTC2|transcript|XM_005596294.3|protein_coding|5/9|c.509C>T|p.Pro170Leu|897/1989|509/1149|170/382||,A|missense_variant|MODERATE|DMRTC2|DMRTC2|transcript|XM_001499585.5|protein_coding|5/9|c.476C>T|p.Pro159Leu|609/1701|476/1116|159/371||,A|upstream_gene_variant|MODIFIER|LYPD4|LYPD4|transcript|XM_005596295.3|protein_coding||c.-3643G>A|||||2541|,A|upstream_gene_var…
chr10	14031348	C	G	4902.77	1	G|missense_variant|MODERATE|DMRTC2|DMRTC2|transcript|XM_005596294.3|protein_coding|3/9|c.401G>C|p.Arg134Pro|789/1989|401/1149|134/382||,G|missense_variant|MODERATE|DMRTC2|DMRTC2|transcript|XM_001499585.5|protein_coding|3/9|c.368G>C|p.Arg123Pro|501/1701|368/1116|123/371||,G|upstream_gene_variant|MODIFIER|LYPD4|LYPD4|transcript|XM_005596295.3|protein_coding||c.-2982C>G|||||1880|,G|upstream_gene_var…
chr10	14037555	A	G	3119.8	1	G|missense_variant|MODERATE|LYPD4|LYPD4|transcript|XM_005596295.3|protein_coding|5/6|c.220A>G|p.Arg74Gly|1322/1911|220/741|74/246||,G|missense_variant|MODERATE|LYPD4|LYPD4|transcript|XM_023651447.1|protein_coding|4/5|c.220A>G|p.Arg74Gly|462/1051|220/741|74/246||,G|missense_variant|MODERATE|LYPD4|LYPD4|transcript|XM_023651446.1|protein_coding|4/5|c.220A>G|p.Arg74Gly|474/1063|220/741|74/246||,G|mis…
chr10	14038333	C	A	3679.83	1	A|missense_variant|MODERATE|LYPD4|LYPD4|transcript|XM_005596295.3|protein_coding|6/6|c.724C>A|p.Leu242Ile|1826/1911|724/741|242/246||,A|missense_variant|MODERATE|LYPD4|LYPD4|transcript|XM_023651447.1|protein_coding|5/5|c.724C>A|p.Leu242Ile|966/1051|724/741|242/246||,A|missense_variant|MODERATE|LYPD4|LYPD4|transcript|XM_023651446.1|protein_coding|5/5|c.724C>A|p.Leu242Ile|978/1063|724/741|242/246||…
chr10	14058914	C	T	1946.2	0	T|missense_variant|MODERATE|LOC100069909|LOC100069909|transcript|XM_023651438.1|protein_coding|2/7|c.196G>A|p.Gly66Ser|313/2780|196/909|66/302||,T|missense_variant|MODERATE|LOC100069909|LOC100069909|transcript|XM_023651439.1|protein_coding|2/8|c.196G>A|p.Gly66Ser|313/2640|196/909|66/302||,T|missense_variant|MODERATE|LOC100069909|LOC100069909|transcript|XM_023651440.1|protein_coding|2/7|c.196G>A|p…
chr10	14226245	G	T	7016.08	1	T|missense_variant|MODERATE|LOC100065387|LOC100065387|transcript|XM_005596301.3|protein_coding|9/9|c.1525C>A|p.Pro509Thr|1669/3643|1525/1569|509/522||,T|3_prime_UTR_variant|MODIFIER|LOC100065387|LOC100065387|transcript|XM_005596303.3|protein_coding|8/8|c.*92C>A|||||1141|,T|downstream_gene_variant|MODIFIER|LOC111775438|LOC111775438|transcript|XR_002811123.1|pseudogene||n.*4648G>T|||||4648|,T|intro…
chr10	14234973	G	A	291.97	0	A|missense_variant|MODERATE|LOC100065387|LOC100065387|transcript|XM_005596301.3|protein_coding|4/9|c.872C>T|p.Ala291Val|1016/3643|872/1569|291/522||,A|missense_variant|MODERATE|LOC100065387|LOC100065387|transcript|XM_023651429.1|protein_coding|4/8|c.872C>T|p.Ala291Val|1015/3660|872/1380|291/459||,A|missense_variant|MODERATE|LOC100065387|LOC100065387|transcript|XM_023651427.1|protein_coding|4/9|c.…
chr10	14235112	A	C	180.84	0	C|missense_variant|MODERATE|LOC100065387|LOC100065387|transcript|XM_005596301.3|protein_coding|4/9|c.733T>G|p.Ser245Ala|877/3643|733/1569|245/522||,C|missense_variant|MODERATE|LOC100065387|LOC100065387|transcript|XM_023651429.1|protein_coding|4/8|c.733T>G|p.Ser245Ala|876/3660|733/1380|245/459||,C|missense_variant|MODERATE|LOC100065387|LOC100065387|transcript|XM_023651427.1|protein_coding|4/9|c.73…
chr10	14235123	A	G	38.47	0	G|missense_variant|MODERATE|LOC100065387|LOC100065387|transcript|XM_005596301.3|protein_coding|4/9|c.722T>C|p.Ile241Thr|866/3643|722/1569|241/522||,G|missense_variant|MODERATE|LOC100065387|LOC100065387|transcript|XM_023651429.1|protein_coding|4/8|c.722T>C|p.Ile241Thr|865/3660|722/1380|241/459||,G|missense_variant|MODERATE|LOC100065387|LOC100065387|transcript|XM_023651427.1|protein_coding|4/9|c.72…
chr10	14235130	T	C	36.18	0	C|missense_variant|MODERATE|LOC100065387|LOC100065387|transcript|XM_005596301.3|protein_coding|4/9|c.715A>G|p.Thr239Ala|859/3643|715/1569|239/522||,C|missense_variant|MODERATE|LOC100065387|LOC100065387|transcript|XM_023651429.1|protein_coding|4/8|c.715A>G|p.Thr239Ala|858/3660|715/1380|239/459||,C|missense_variant|MODERATE|LOC100065387|LOC100065387|transcript|XM_023651427.1|protein_coding|4/9|c.71…
chr10	14306330	A	C	263.47	0	C|missense_variant|MODERATE|LOC100069985|LOC100069985|transcript|XM_023651430.1|protein_coding|8/8|c.1337T>G|p.Met446Arg|2239/2610|1337/1509|446/502||,C|missense_variant|MODERATE|LOC100069985|LOC100069985|transcript|XM_023651431.1|protein_coding|9/9|c.1199T>G|p.Met400Arg|2101/2472|1199/1371|400/456||,C|upstream_gene_variant|MODIFIER|LOC111775435|LOC111775435|transcript|XR_002811107.1|pseudogene||…
chr10	14306406	T	C	149.92	0	C|missense_variant|MODERATE|LOC100069985|LOC100069985|transcript|XM_023651430.1|protein_coding|8/8|c.1261A>G|p.Asn421Asp|2163/2610|1261/1509|421/502||,C|missense_variant|MODERATE|LOC100069985|LOC100069985|transcript|XM_023651431.1|protein_coding|9/9|c.1123A>G|p.Asn375Asp|2025/2472|1123/1371|375/456||,C|upstream_gene_variant|MODIFIER|LOC111775435|LOC111775435|transcript|XR_002811107.1|pseudogene||…
chr10	14306755	G	C	852.58	0	C|missense_variant|MODERATE|LOC100069985|LOC100069985|transcript|XM_023651430.1|protein_coding|7/8|c.1168C>G|p.Gln390Glu|2070/2610|1168/1509|390/502||,C|missense_variant|MODERATE|LOC100069985|LOC100069985|transcript|XM_023651431.1|protein_coding|8/9|c.1030C>G|p.Gln344Glu|1932/2472|1030/1371|344/456||,C|upstream_gene_variant|MODIFIER|LOC111775435|LOC111775435|transcript|XR_002811107.1|pseudogene||…
chr10	14306836	G	A	142.46	0	A|missense_variant|MODERATE|LOC100069985|LOC100069985|transcript|XM_023651430.1|protein_coding|7/8|c.1087C>T|p.Pro363Ser|1989/2610|1087/1509|363/502||,A|upstream_gene_variant|MODIFIER|LOC111775435|LOC111775435|transcript|XR_002811107.1|pseudogene||n.-301G>A|||||301|,A|intron_variant|MODIFIER|LOC100069985|LOC100069985|transcript|XM_023651431.1|protein_coding|7/8|c.968-19C>T||||||
chr10	14306865	C	A	212.46	0	A|missense_variant|MODERATE|LOC100069985|LOC100069985|transcript|XM_023651430.1|protein_coding|7/8|c.1058G>T|p.Cys353Phe|1960/2610|1058/1509|353/502||,A|upstream_gene_variant|MODIFIER|LOC111775435|LOC111775435|transcript|XR_002811107.1|pseudogene||n.-272C>A|||||272|,A|intron_variant|MODIFIER|LOC100069985|LOC100069985|transcript|XM_023651431.1|protein_coding|7/8|c.968-48G>T||||||
chr10	14306917	A	T	157.88	0	T|missense_variant|MODERATE|LOC100069985|LOC100069985|transcript|XM_023651430.1|protein_coding|7/8|c.1006T>A|p.Ser336Thr|1908/2610|1006/1509|336/502||,T|upstream_gene_variant|MODIFIER|LOC111775435|LOC111775435|transcript|XR_002811107.1|pseudogene||n.-220A>T|||||220|,T|intron_variant|MODIFIER|LOC100069985|LOC100069985|transcript|XM_023651431.1|protein_coding|7/8|c.967+39T>A||||||
chr10	14307016	A	C	859.7	0	C|missense_variant|MODERATE|LOC100069985|LOC100069985|transcript|XM_023651430.1|protein_coding|7/8|c.907T>G|p.Ser303Ala|1809/2610|907/1509|303/502||,C|missense_variant|MODERATE|LOC100069985|LOC100069985|transcript|XM_023651431.1|protein_coding|7/9|c.907T>G|p.Ser303Ala|1809/2472|907/1371|303/456||,C|upstream_gene_variant|MODIFIER|LOC111775435|LOC111775435|transcript|XR_002811107.1|pseudogene||n.-1…
chr10	14307097	T	C	887.79	1	C|missense_variant|MODERATE|LOC100069985|LOC100069985|transcript|XM_023651430.1|protein_coding|7/8|c.826A>G|p.Arg276Gly|1728/2610|826/1509|276/502||,C|missense_variant|MODERATE|LOC100069985|LOC100069985|transcript|XM_023651431.1|protein_coding|7/9|c.826A>G|p.Arg276Gly|1728/2472|826/1371|276/456||,C|upstream_gene_variant|MODIFIER|LOC111775435|LOC111775435|transcript|XR_002811107.1|pseudogene||n.-4…
chr10	14307103	T	G	73.46	0	G|missense_variant|MODERATE|LOC100069985|LOC100069985|transcript|XM_023651430.1|protein_coding|7/8|c.820A>C|p.Lys274Gln|1722/2610|820/1509|274/502||,G|missense_variant|MODERATE|LOC100069985|LOC100069985|transcript|XM_023651431.1|protein_coding|7/9|c.820A>C|p.Lys274Gln|1722/2472|820/1371|274/456||,G|upstream_gene_variant|MODIFIER|LOC111775435|LOC111775435|transcript|XR_002811107.1|pseudogene||n.-3…
chr10	14307105	C	G	73.46	0	G|missense_variant|MODERATE|LOC100069985|LOC100069985|transcript|XM_023651430.1|protein_coding|7/8|c.818G>C|p.Ser273Thr|1720/2610|818/1509|273/502||,G|missense_variant|MODERATE|LOC100069985|LOC100069985|transcript|XM_023651431.1|protein_coding|7/9|c.818G>C|p.Ser273Thr|1720/2472|818/1371|273/456||,G|upstream_gene_variant|MODIFIER|LOC111775435|LOC111775435|transcript|XR_002811107.1|pseudogene||n.-3…
chr10	14312951	C	T	1902.78	0	T|missense_variant|MODERATE|LOC100069985|LOC100069985|transcript|XM_023651430.1|protein_coding|3/8|c.322G>A|p.Glu108Lys|1224/2610|322/1509|108/502||,T|missense_variant|MODERATE|LOC100069985|LOC100069985|transcript|XM_023651431.1|protein_coding|3/9|c.322G>A|p.Glu108Lys|1224/2472|322/1371|108/456||,T|downstream_gene_variant|MODIFIER|LOC111775435|LOC111775435|transcript|XR_002811107.1|pseudogene||n.…
chr10	14332347	G	A	2717.3	0	A|missense_variant|MODERATE|LOC106783279|LOC106783279|transcript|XM_023649800.1|protein_coding|7/7|c.995C>T|p.Ser332Phe|997/1769|995/1056|332/351||WARNING_TRANSCRIPT_NO_START_CODON,A|non_coding_transcript_exon_variant|MODIFIER|LOC111775207|LOC111775207|transcript|XR_002810703.1|pseudogene|2/2|n.180G>A||||||
chr10	14332717	G	C	212.46	0	C|missense_variant|MODERATE|LOC106783279|LOC106783279|transcript|XM_023649800.1|protein_coding|6/7|c.880C>G|p.Arg294Gly|882/1769|880/1056|294/351||WARNING_TRANSCRIPT_NO_START_CODON,C|downstream_gene_variant|MODIFIER|LOC111775207|LOC111775207|transcript|XR_002810703.1|pseudogene||n.*244G>C|||||244|
chr10	14333106	T	C	3659.17	1	C|missense_variant|MODERATE|LOC106783279|LOC106783279|transcript|XM_023649800.1|protein_coding|5/7|c.628A>G|p.Arg210Gly|630/1769|628/1056|210/351||WARNING_TRANSCRIPT_NO_START_CODON,C|downstream_gene_variant|MODIFIER|LOC111775207|LOC111775207|transcript|XR_002810703.1|pseudogene||n.*633T>C|||||633|
chr10	14333840	A	G	328.46	0	G|missense_variant&splice_region_variant|MODERATE|LOC106783279|LOC106783279|transcript|XM_023649800.1|protein_coding|4/7|c.581T>C|p.Val194Ala|583/1769|581/1056|194/351||WARNING_TRANSCRIPT_NO_START_CODON,G|downstream_gene_variant|MODIFIER|LOC111775207|LOC111775207|transcript|XR_002810703.1|pseudogene||n.*1367A>G|||||1367|
chr10	14333899	T	A	39.47	0	A|missense_variant|MODERATE|LOC106783279|LOC106783279|transcript|XM_023649800.1|protein_coding|4/7|c.522A>T|p.Arg174Ser|524/1769|522/1056|174/351||WARNING_TRANSCRIPT_NO_START_CODON,A|downstream_gene_variant|MODIFIER|LOC111775207|LOC111775207|transcript|XR_002810703.1|pseudogene||n.*1426T>A|||||1426|
chr10	14333937	T	G	161.82	1	G|missense_variant|MODERATE|LOC106783279|LOC106783279|transcript|XM_023649800.1|protein_coding|4/7|c.484A>C|p.Thr162Pro|486/1769|484/1056|162/351||WARNING_TRANSCRIPT_NO_START_CODON,G|downstream_gene_variant|MODIFIER|LOC111775207|LOC111775207|transcript|XR_002810703.1|pseudogene||n.*1464T>G|||||1464|
chr10	14338218	A	G	3878.3	0	G|missense_variant|MODERATE|LOC106783279|LOC106783279|transcript|XM_023649800.1|protein_coding|3/7|c.406T>C|p.Tyr136His|408/1769|406/1056|136/351||WARNING_TRANSCRIPT_NO_START_CODON,G|upstream_gene_variant|MODIFIER|LOC102149794|LOC102149794|transcript|XM_023649799.1|protein_coding||c.-969A>G|||||963|
chr10	14338590	G	A	373.46	0	A|missense_variant|MODERATE|LOC106783279|LOC106783279|transcript|XM_023649800.1|protein_coding|2/7|c.233C>T|p.Ala78Val|235/1769|233/1056|78/351||WARNING_TRANSCRIPT_NO_START_CODON,A|upstream_gene_variant|MODIFIER|LOC102149794|LOC102149794|transcript|XM_023649799.1|protein_coding||c.-597G>A|||||591|
chr10	14338597	C	G	334.46	0	G|missense_variant|MODERATE|LOC106783279|LOC106783279|transcript|XM_023649800.1|protein_coding|2/7|c.226G>C|p.Gly76Arg|228/1769|226/1056|76/351||WARNING_TRANSCRIPT_NO_START_CODON,G|upstream_gene_variant|MODIFIER|LOC102149794|LOC102149794|transcript|XM_023649799.1|protein_coding||c.-590C>G|||||584|
chr10	14338930	G	C	3765.32	0	C|missense_variant|MODERATE|LOC106783279|LOC106783279|transcript|XM_023649800.1|protein_coding|1/7|c.160C>G|p.Leu54Val|162/1769|160/1056|54/351||WARNING_TRANSCRIPT_NO_START_CODON,C|upstream_gene_variant|MODIFIER|LOC102149794|LOC102149794|transcript|XM_023649799.1|protein_coding||c.-257G>C|||||251|
chr10	14338936	A	G	592.32	0	G|missense_variant|MODERATE|LOC106783279|LOC106783279|transcript|XM_023649800.1|protein_coding|1/7|c.154T>C|p.Phe52Leu|156/1769|154/1056|52/351||WARNING_TRANSCRIPT_NO_START_CODON,G|upstream_gene_variant|MODIFIER|LOC102149794|LOC102149794|transcript|XM_023649799.1|protein_coding||c.-251A>G|||||245|
chr10	14338966	T	C	280.55	1	C|missense_variant|MODERATE|LOC106783279|LOC106783279|transcript|XM_023649800.1|protein_coding|1/7|c.124A>G|p.Lys42Glu|126/1769|124/1056|42/351||WARNING_TRANSCRIPT_NO_START_CODON,C|upstream_gene_variant|MODIFIER|LOC102149794|LOC102149794|transcript|XM_023649799.1|protein_coding||c.-221T>C|||||215|
chr10	14366889	C	T	3099.32	0	T|missense_variant|MODERATE|LOC102149794|LOC102149794|transcript|XM_023649798.1|protein_coding|3/9|c.373C>T|p.Pro125Ser|448/1681|373/1407|125/468||,T|missense_variant|MODERATE|LOC102149794|LOC102149794|transcript|XM_023649799.1|protein_coding|3/9|c.373C>T|p.Pro125Ser|379/1612|373/1407|125/468||
chr10	14367522	G	A	6161.12	1	A|missense_variant|MODERATE|LOC102149794|LOC102149794|transcript|XM_023649798.1|protein_coding|5/9|c.538G>A|p.Ala180Thr|613/1681|538/1407|180/468||,A|missense_variant|MODERATE|LOC102149794|LOC102149794|transcript|XM_023649799.1|protein_coding|5/9|c.538G>A|p.Ala180Thr|544/1612|538/1407|180/468||
chr10	14371745	C	T	8062.11	1	T|missense_variant|MODERATE|LOC102149794|LOC102149794|transcript|XM_023649798.1|protein_coding|7/9|c.920C>T|p.Ala307Val|995/1681|920/1407|307/468||,T|missense_variant|MODERATE|LOC102149794|LOC102149794|transcript|XM_023649799.1|protein_coding|7/9|c.920C>T|p.Ala307Val|926/1612|920/1407|307/468||
chr10	14395026	T	C	3632.06	1	C|missense_variant|MODERATE|TEX101|TEX101|transcript|XM_001499723.6|protein_coding|4/6|c.338T>C|p.Phe113Ser|501/1075|338/750|113/249||,C|missense_variant|MODERATE|TEX101|TEX101|transcript|XM_005596309.3|protein_coding|4/6|c.338T>C|p.Phe113Ser|536/1110|338/750|113/249||,C|missense_variant|MODERATE|TEX101|TEX101|transcript|XM_023649802.1|protein_coding|4/6|c.338T>C|p.Phe113Ser|563/1137|338/750|113/…
chr10	14396345	A	G	2861.67	0	G|missense_variant|MODERATE|TEX101|TEX101|transcript|XM_001499723.6|protein_coding|5/6|c.514A>G|p.Ile172Val|677/1075|514/750|172/249||,G|missense_variant|MODERATE|TEX101|TEX101|transcript|XM_005596309.3|protein_coding|5/6|c.514A>G|p.Ile172Val|712/1110|514/750|172/249||,G|missense_variant|MODERATE|TEX101|TEX101|transcript|XM_023649802.1|protein_coding|5/6|c.514A>G|p.Ile172Val|739/1137|514/750|172/…
chr10	14436431	A	G	138.47	0	G|missense_variant|MODERATE|LOC100065413|LOC100065413|transcript|XM_014732987.2|protein_coding|3/5|c.148T>C|p.Tyr50His|148/523|148/495|50/164||
chr10	14437544	T	A	3552.8	1	A|missense_variant|MODERATE|LOC100065413|LOC100065413|transcript|XM_014732987.2|protein_coding|2/5|c.80A>T|p.Lys27Met|80/523|80/495|27/164||
chr10	14469698	T	C	2488.76	1	C|missense_variant|MODERATE|LOC111775478|LOC111775478|transcript|XM_023651559.1|protein_coding|1/5|c.40A>G|p.Thr14Ala|40/396|40/396|14/131||
chr10	14469706	A	C	2404.77	1	C|missense_variant|MODERATE|LOC111775478|LOC111775478|transcript|XM_023651559.1|protein_coding|1/5|c.32T>G|p.Leu11Trp|32/396|32/396|11/131||
chr10	14484974	C	A	306.47	0	A|missense_variant|MODERATE|BSP1|BSP1|transcript|NM_001081933.1|protein_coding|1/6|c.32G>T|p.Trp11Leu|49/639|32/438|11/145||
chr10	14523722	C	T	2963.79	1	T|missense_variant|MODERATE|LOC100070087|LOC100070087|transcript|XM_014733003.2|protein_coding|4/5|c.389G>A|p.Cys130Tyr|389/526|389/477|130/158||
chr10	14641230	T	C	34.48	0	C|missense_variant|MODERATE|LYPD3|LYPD3|transcript|XM_001501799.4|protein_coding|5/5|c.808A>G|p.Thr270Ala|991/1769|808/1056|270/351||
chr10	14670877	T	C	1974.07	1	C|missense_variant|MODERATE|LOC100070137|LOC100070137|transcript|XM_023649805.1|protein_coding|8/16|c.1025A>G|p.Asn342Ser|1362/2508|1025/1929|342/642||,C|missense_variant|MODERATE|LOC100070137|LOC100070137|transcript|XM_023649806.1|protein_coding|8/15|c.1025A>G|p.Asn342Ser|1366/2401|1025/1818|342/605||,C|non_coding_transcript_exon_variant|MODIFIER|LOC100070137|LOC100070137|transcript|XR_002810704…
chr10	14707229	A	G	1624.15	0	G|missense_variant|MODERATE|ZNF575|ZNF575|transcript|XM_001499856.6|protein_coding|3/4|c.76A>G|p.Arg26Gly|1491/4151|76/741|26/246||,G|missense_variant|MODERATE|ZNF575|ZNF575|transcript|XM_005596312.3|protein_coding|3/4|c.76A>G|p.Arg26Gly|1566/4226|76/741|26/246||,G|missense_variant|MODERATE|ZNF575|ZNF575|transcript|XM_005596310.3|protein_coding|3/4|c.76A>G|p.Arg26Gly|1497/4157|76/741|26/246||
chr10	14708072	G	C	125.41	0	C|missense_variant|MODERATE|ZNF575|ZNF575|transcript|XM_001499856.6|protein_coding|4/4|c.433G>C|p.Ala145Pro|1848/4151|433/741|145/246||,C|missense_variant|MODERATE|ZNF575|ZNF575|transcript|XM_005596312.3|protein_coding|4/4|c.433G>C|p.Ala145Pro|1923/4226|433/741|145/246||,C|missense_variant|MODERATE|ZNF575|ZNF575|transcript|XM_005596310.3|protein_coding|4/4|c.433G>C|p.Ala145Pro|1854/4157|433/741|1…
chr10	14708076	G	C	179.72	0	C|missense_variant|MODERATE|ZNF575|ZNF575|transcript|XM_001499856.6|protein_coding|4/4|c.437G>C|p.Arg146Pro|1852/4151|437/741|146/246||,C|missense_variant|MODERATE|ZNF575|ZNF575|transcript|XM_005596312.3|protein_coding|4/4|c.437G>C|p.Arg146Pro|1927/4226|437/741|146/246||,C|missense_variant|MODERATE|ZNF575|ZNF575|transcript|XM_005596310.3|protein_coding|4/4|c.437G>C|p.Arg146Pro|1858/4157|437/741|1…
chr10	14708081	T	C	67.39	0	C|missense_variant|MODERATE|ZNF575|ZNF575|transcript|XM_001499856.6|protein_coding|4/4|c.442T>C|p.Tyr148His|1857/4151|442/741|148/246||,C|missense_variant|MODERATE|ZNF575|ZNF575|transcript|XM_005596312.3|protein_coding|4/4|c.442T>C|p.Tyr148His|1932/4226|442/741|148/246||,C|missense_variant|MODERATE|ZNF575|ZNF575|transcript|XM_005596310.3|protein_coding|4/4|c.442T>C|p.Tyr148His|1863/4157|442/741|1…
chr10	14708087	T	G	70.24	0	G|missense_variant|MODERATE|ZNF575|ZNF575|transcript|XM_001499856.6|protein_coding|4/4|c.448T>G|p.Cys150Gly|1863/4151|448/741|150/246||,G|missense_variant|MODERATE|ZNF575|ZNF575|transcript|XM_005596312.3|protein_coding|4/4|c.448T>G|p.Cys150Gly|1938/4226|448/741|150/246||,G|missense_variant|MODERATE|ZNF575|ZNF575|transcript|XM_005596310.3|protein_coding|4/4|c.448T>G|p.Cys150Gly|1869/4157|448/741|1…
chr10	14708092	CGACTG	C	30.25	0	C|frameshift_variant|HIGH|ZNF575|ZNF575|transcript|XM_001499856.6|protein_coding|4/4|c.454_458delGACTG|p.Asp152fs|1869/4151|454/741|152/246||,C|frameshift_variant|HIGH|ZNF575|ZNF575|transcript|XM_005596312.3|protein_coding|4/4|c.454_458delGACTG|p.Asp152fs|1944/4226|454/741|152/246||,C|frameshift_variant|HIGH|ZNF575|ZNF575|transcript|XM_005596310.3|protein_coding|4/4|c.454_458delGACTG|p.Asp152fs|1…
chr10	14714932	G	A	511.91	0	A|missense_variant|MODERATE|XRCC1|XRCC1|transcript|XM_001499867.5|protein_coding|14/17|c.1502C>T|p.Pro501Leu|1633/2151|1502/1893|501/630||,A|missense_variant|MODERATE|XRCC1|XRCC1|transcript|XM_023649810.1|protein_coding|13/16|c.1391C>T|p.Pro464Leu|1523/2041|1391/1782|464/593||,A|missense_variant|MODERATE|XRCC1|XRCC1|transcript|XM_023649809.1|protein_coding|14/17|c.1496C>T|p.Pro499Leu|1629/2147|14…
chr10	14715940	G	A	483.93	0	A|missense_variant|MODERATE|XRCC1|XRCC1|transcript|XM_001499867.5|protein_coding|12/17|c.1313C>T|p.Pro438Leu|1444/2151|1313/1893|438/630||,A|missense_variant|MODERATE|XRCC1|XRCC1|transcript|XM_023649810.1|protein_coding|11/16|c.1202C>T|p.Pro401Leu|1334/2041|1202/1782|401/593||,A|missense_variant|MODERATE|XRCC1|XRCC1|transcript|XM_023649809.1|protein_coding|12/17|c.1307C>T|p.Pro436Leu|1440/2147|13…
chr10	14715966	C	G	34.99	0	G|splice_acceptor_variant&intron_variant|HIGH|XRCC1|XRCC1|transcript|XM_001499867.5|protein_coding|11/16|c.1288-1G>C||||||,G|splice_acceptor_variant&intron_variant|HIGH|XRCC1|XRCC1|transcript|XM_023649810.1|protein_coding|10/15|c.1177-1G>C||||||,G|splice_acceptor_variant&intron_variant|HIGH|XRCC1|XRCC1|transcript|XM_023649809.1|protein_coding|11/16|c.1282-1G>C||||||
chr10	14719788	T	C	1046.06	0	C|missense_variant|MODERATE|XRCC1|XRCC1|transcript|XM_001499867.5|protein_coding|8/17|c.755A>G|p.Glu252Gly|886/2151|755/1893|252/630||,C|missense_variant|MODERATE|XRCC1|XRCC1|transcript|XM_023649810.1|protein_coding|7/16|c.644A>G|p.Glu215Gly|776/2041|644/1782|215/593||,C|missense_variant|MODERATE|XRCC1|XRCC1|transcript|XM_023649809.1|protein_coding|8/17|c.749A>G|p.Glu250Gly|882/2147|749/1887|250/…
chr10	14719959	C	T	2261.39	0	T|missense_variant|MODERATE|XRCC1|XRCC1|transcript|XM_001499867.5|protein_coding|7/17|c.658G>A|p.Ala220Thr|789/2151|658/1893|220/630||,T|missense_variant|MODERATE|XRCC1|XRCC1|transcript|XM_023649810.1|protein_coding|6/16|c.547G>A|p.Ala183Thr|679/2041|547/1782|183/593||,T|missense_variant|MODERATE|XRCC1|XRCC1|transcript|XM_023649809.1|protein_coding|7/17|c.658G>A|p.Ala220Thr|791/2147|658/1887|220/…
chr10	14764299	C	G	1166.09	1	G|missense_variant|MODERATE|ZNF428|ZNF428|transcript|XM_023649813.1|protein_coding|3/3|c.397G>C|p.Ala133Pro|963/1327|397/582|133/193||
chr10	14789830	A	C	34.23	0	C|start_lost|HIGH|CADM4|CADM4|transcript|XM_023649814.1|protein_coding|1/9|c.2T>G|p.Met1?|81/2170|2/1167|1/388||,C|upstream_gene_variant|MODIFIER|CADM4|CADM4|transcript|XM_005596315.3|protein_coding||c.-5519T>G|||||4971|
chr10	14807494	T	C	4024.67	0	C|missense_variant|MODERATE|PLAUR|PLAUR|transcript|NM_001163881.1|protein_coding|3/7|c.262A>G|p.Met88Val|401/1456|262/1005|88/334||
chr10	14810714	T	C	450.46	0	C|missense_variant|MODERATE|PLAUR|PLAUR|transcript|NM_001163881.1|protein_coding|1/7|c.64A>G|p.Ile22Val|203/1456|64/1005|22/334||
chr10	14843984	C	G	1001.91	0	G|splice_donor_variant&intron_variant|HIGH|LOC111775208|LOC111775208|transcript|XR_002810708.1|pseudogene|1/2|n.138+1G>C||||||,G|upstream_gene_variant|MODIFIER|IRGC|IRGC|transcript|XM_001501896.4|protein_coding||c.-446C>G|||||210|,G|upstream_gene_variant|MODIFIER|IRGC|IRGC|transcript|XM_014727633.2|protein_coding||c.-960C>G|||||495|,G|non_coding_transcript_exon_variant|MODIFIER|LOC111775208|LOC11…
chr10	14847135	G	A	5222.76	0	A|missense_variant|MODERATE|IRGC|IRGC|transcript|XM_001501896.4|protein_coding|2/2|c.1007G>A|p.Ser336Asn|1243/1711|1007/1395|336/464||,A|missense_variant|MODERATE|IRGC|IRGC|transcript|XM_014727633.2|protein_coding|2/2|c.1007G>A|p.Ser336Asn|1472/1940|1007/1395|336/464||,A|upstream_gene_variant|MODIFIER|LOC111775208|LOC111775208|transcript|XR_002810706.1|pseudogene||n.-3096C>T|||||3096|,A|upstream_…
chr10	14856034	A	G	3967.46	0	G|missense_variant&splice_region_variant|MODERATE|SMG9|SMG9|transcript|XM_001499952.6|protein_coding|12/14|c.1337T>C|p.Val446Ala|1587/2252|1337/1563|446/520||,G|missense_variant&splice_region_variant|MODERATE|SMG9|SMG9|transcript|XM_005596316.3|protein_coding|12/14|c.1337T>C|p.Val446Ala|1628/2293|1337/1563|446/520||,G|missense_variant&splice_region_variant|MODERATE|SMG9|SMG9|transcript|XM_0236498…
chr10	14867681	T	G	114.42	0	G|missense_variant|MODERATE|SMG9|SMG9|transcript|XM_001499952.6|protein_coding|4/14|c.400A>C|p.Lys134Gln|650/2252|400/1563|134/520||,G|missense_variant|MODERATE|SMG9|SMG9|transcript|XM_005596316.3|protein_coding|4/14|c.400A>C|p.Lys134Gln|691/2293|400/1563|134/520||,G|missense_variant|MODERATE|SMG9|SMG9|transcript|XM_023649816.1|protein_coding|5/15|c.400A>C|p.Lys134Gln|837/2439|400/1563|134/520||
chr10	14867696	C	G	101.18	0	G|missense_variant|MODERATE|SMG9|SMG9|transcript|XM_001499952.6|protein_coding|4/14|c.385G>C|p.Ala129Pro|635/2252|385/1563|129/520||,G|missense_variant|MODERATE|SMG9|SMG9|transcript|XM_005596316.3|protein_coding|4/14|c.385G>C|p.Ala129Pro|676/2293|385/1563|129/520||,G|missense_variant|MODERATE|SMG9|SMG9|transcript|XM_023649816.1|protein_coding|5/15|c.385G>C|p.Ala129Pro|822/2439|385/1563|129/520||
chr10	14867699	C	G	229.37	0	G|missense_variant|MODERATE|SMG9|SMG9|transcript|XM_001499952.6|protein_coding|4/14|c.382G>C|p.Ala128Pro|632/2252|382/1563|128/520||,G|missense_variant|MODERATE|SMG9|SMG9|transcript|XM_005596316.3|protein_coding|4/14|c.382G>C|p.Ala128Pro|673/2293|382/1563|128/520||,G|missense_variant|MODERATE|SMG9|SMG9|transcript|XM_023649816.1|protein_coding|5/15|c.382G>C|p.Ala128Pro|819/2439|382/1563|128/520||
chr10	14867830	A	ACTGGAGGAGGTGCAGCCACCACCTCCTACAGTGCAGGCGGGGCCGCGGGCC	42.43	0	ACTGGAGGAGGTGCAGCCACCACCTCCTACAGTGCAGGCGGGGCCGCGGGCC|stop_gained&conservative_inframe_insertion|HIGH|SMG9|SMG9|transcript|XM_001499952.6|protein_coding|4/14|c.250_251insGGCCCGCGGCCCCGCCTGCACTGTAGGAGGTGGTGGCTGCACCTCCTCCAG|p.Thr83_Val84insGlyProAlaAlaProProAlaLeuTerGluValValAlaAlaProProPro|500/2252|250/1563|84/520||,ACTGGAGGAGGTGCAGCCACCACCTCCTACAGTGCAGGCGGGGCCGCGGGCC|stop_gained&conservative_infra…
chr10	14867991	A	C	36.47	0	C|missense_variant|MODERATE|SMG9|SMG9|transcript|XM_001499952.6|protein_coding|3/14|c.182T>G|p.Met61Arg|432/2252|182/1563|61/520||,C|missense_variant|MODERATE|SMG9|SMG9|transcript|XM_005596316.3|protein_coding|3/14|c.182T>G|p.Met61Arg|473/2293|182/1563|61/520||,C|missense_variant|MODERATE|SMG9|SMG9|transcript|XM_023649816.1|protein_coding|4/15|c.182T>G|p.Met61Arg|619/2439|182/1563|61/520||
chr10	14909301	C	CCGTCG	39.44	0	CCGTCG|frameshift_variant&splice_region_variant|HIGH|LYPD5|LYPD5|transcript|XM_023649819.1|protein_coding|4/5|c.535_535+1insCGACG|p.Gly179fs|622/1460|535/795|179/264||
chr10	14909303	A	G,ACTCGCGGCCCGTCCCCCCGGC	5406.35	1,0	ACTCGCGGCCCGTCCCCCCGGC|disruptive_inframe_insertion&splice_region_variant|MODERATE|LYPD5|LYPD5|transcript|XM_023649819.1|protein_coding|4/5|c.533_534insGCCGGGGGGACGGGCCGCGAG|p.Val178_Gly179insProGlyGlyArgAlaAlaSer|620/1460|533/795|178/264||,G|splice_region_variant&synonymous_variant|LOW|LYPD5|LYPD5|transcript|XM_023649819.1|protein_coding|4/5|c.534T>C|p.Val178Val|621/1460|534/795|178/264||
chr10	14909305	C	CACCTGGGCTCAGGTTGG	39.43	0	CACCTGGGCTCAGGTTGG|frameshift_variant&stop_gained|HIGH|LYPD5|LYPD5|transcript|XM_023649819.1|protein_coding|4/5|c.531_532insCCAACCTGAGCCCAGGT|p.Val178fs|618/1460|531/795|177/264||
chr10	14968216	G	A	1346.1	0	A|start_lost|HIGH|ZNF283|ZNF283|transcript|XM_005596322.3|protein_coding|3/6|c.3G>A|p.Met1?|608/7750|3/1953|1/650||,A|start_lost|HIGH|ZNF283|ZNF283|transcript|XM_005596323.3|protein_coding|3/6|c.3G>A|p.Met1?|499/7641|3/1953|1/650||,A|start_lost|HIGH|ZNF283|ZNF283|transcript|XM_023649858.1|protein_coding|3/6|c.3G>A|p.Met1?|502/7644|3/1953|1/650||,A|start_lost|HIGH|ZNF283|ZNF283|transcript|XM_01474…
chr10	14988946	G	T	32.47	0	T|missense_variant|MODERATE|ZNF283|ZNF283|transcript|XM_005596322.3|protein_coding|6/6|c.1229G>T|p.Ser410Ile|1834/7750|1229/1953|410/650||,T|missense_variant|MODERATE|ZNF283|ZNF283|transcript|XM_005596323.3|protein_coding|6/6|c.1229G>T|p.Ser410Ile|1725/7641|1229/1953|410/650||,T|missense_variant|MODERATE|ZNF283|ZNF283|transcript|XM_023649858.1|protein_coding|6/6|c.1229G>T|p.Ser410Ile|1728/7644|12…
chr10	14988966	G	C	32.49	0	C|missense_variant|MODERATE|ZNF283|ZNF283|transcript|XM_005596322.3|protein_coding|6/6|c.1249G>C|p.Glu417Gln|1854/7750|1249/1953|417/650||,C|missense_variant|MODERATE|ZNF283|ZNF283|transcript|XM_005596323.3|protein_coding|6/6|c.1249G>C|p.Glu417Gln|1745/7641|1249/1953|417/650||,C|missense_variant|MODERATE|ZNF283|ZNF283|transcript|XM_023649858.1|protein_coding|6/6|c.1249G>C|p.Glu417Gln|1748/7644|12…
chr10	15007134	G	A	624.46	1	A|missense_variant|MODERATE|ZNF404|ZNF404|transcript|XM_023649860.1|protein_coding|4/4|c.1112C>T|p.Thr371Met|1641/3442|1112/1659|371/552||,A|missense_variant|MODERATE|ZNF404|ZNF404|transcript|XM_005596333.3|protein_coding|2/2|c.896C>T|p.Thr299Met|3369/5170|896/1443|299/480||
chr10	15007554	G	A	608.47	1	A|missense_variant|MODERATE|ZNF404|ZNF404|transcript|XM_023649860.1|protein_coding|4/4|c.692C>T|p.Ser231Phe|1221/3442|692/1659|231/552||,A|missense_variant|MODERATE|ZNF404|ZNF404|transcript|XM_005596333.3|protein_coding|2/2|c.476C>T|p.Ser159Phe|2949/5170|476/1443|159/480||
chr10	15007702	C	T	729.47	1	T|missense_variant|MODERATE|ZNF404|ZNF404|transcript|XM_023649860.1|protein_coding|4/4|c.544G>A|p.Ala182Thr|1073/3442|544/1659|182/552||,T|missense_variant|MODERATE|ZNF404|ZNF404|transcript|XM_005596333.3|protein_coding|2/2|c.328G>A|p.Ala110Thr|2801/5170|328/1443|110/480||
chr10	15083088	C	T	842.39	0	T|missense_variant|MODERATE|ZNF45|ZNF45|transcript|XM_014741399.2|protein_coding|9/10|c.154C>T|p.Arg52Trp|2028/4716|154/2091|52/696||,T|missense_variant|MODERATE|ZNF45|ZNF45|transcript|XM_014741473.2|protein_coding|10/11|c.154C>T|p.Arg52Trp|1566/4254|154/2091|52/696||,T|missense_variant|MODERATE|ZNF45|ZNF45|transcript|XM_014741528.2|protein_coding|8/9|c.154C>T|p.Arg52Trp|1841/4529|154/2091|52/696…
chr10	15087184	C	G	199.46	0	G|missense_variant|MODERATE|ZNF45|ZNF45|transcript|XM_014741399.2|protein_coding|10/10|c.890C>G|p.Ala297Gly|2764/4716|890/2091|297/696||,G|missense_variant|MODERATE|ZNF45|ZNF45|transcript|XM_014741473.2|protein_coding|11/11|c.890C>G|p.Ala297Gly|2302/4254|890/2091|297/696||,G|missense_variant|MODERATE|ZNF45|ZNF45|transcript|XM_014741528.2|protein_coding|9/9|c.890C>G|p.Ala297Gly|2577/4529|890/2091|…
chr10	15087199	C	T	178.47	0	T|missense_variant|MODERATE|ZNF45|ZNF45|transcript|XM_014741399.2|protein_coding|10/10|c.905C>T|p.Ser302Leu|2779/4716|905/2091|302/696||,T|missense_variant|MODERATE|ZNF45|ZNF45|transcript|XM_014741473.2|protein_coding|11/11|c.905C>T|p.Ser302Leu|2317/4254|905/2091|302/696||,T|missense_variant|MODERATE|ZNF45|ZNF45|transcript|XM_014741528.2|protein_coding|9/9|c.905C>T|p.Ser302Leu|2592/4529|905/2091|…
chr10	15095009	C	A	299.47	0	A|splice_donor_variant&intron_variant|HIGH|LOC111775210|LOC111775210|transcript|XR_002810712.1|pseudogene|2/2|n.231+1G>T||||||,A|upstream_gene_variant|MODIFIER|LOC102151031|LOC102151031|transcript|XM_005596329.3|protein_coding||c.-3308C>A|||||3091|
chr10	15103693	C	T	588.92	0	T|missense_variant|MODERATE|LOC102151031|LOC102151031|transcript|XM_005596329.3|protein_coding|3/5|c.124C>T|p.Arg42Trp|341/2558|124/1626|42/541||,T|5_prime_UTR_premature_start_codon_gain_variant|LOW|LOC102151031|LOC102151031|transcript|XM_023649861.1|protein_coding|1/3|c.-74C>T||||||,T|5_prime_UTR_variant|MODIFIER|LOC102151031|LOC102151031|transcript|XM_023649861.1|protein_coding|1/3|c.-74C>T||||…
chr10	15109331	C	G	6366.19	1	G|missense_variant|MODERATE|LOC102151031|LOC102151031|transcript|XM_005596329.3|protein_coding|5/5|c.253C>G|p.Leu85Val|470/2558|253/1626|85/541||,G|missense_variant|MODERATE|LOC102151031|LOC102151031|transcript|XM_023649861.1|protein_coding|3/3|c.73C>G|p.Leu25Val|249/2337|73/1446|25/481||
chr10	15109517	C	T	6316.32	1	T|stop_gained|HIGH|LOC102151031|LOC102151031|transcript|XM_005596329.3|protein_coding|5/5|c.439C>T|p.Gln147*|656/2558|439/1626|147/541||,T|stop_gained|HIGH|LOC102151031|LOC102151031|transcript|XM_023649861.1|protein_coding|3/3|c.259C>T|p.Gln87*|435/2337|259/1446|87/481||
chr10	15109518	A	G	6317.73	1	G|missense_variant|MODERATE|LOC102151031|LOC102151031|transcript|XM_005596329.3|protein_coding|5/5|c.440A>G|p.Gln147Arg|657/2558|440/1626|147/541||,G|missense_variant|MODERATE|LOC102151031|LOC102151031|transcript|XM_023649861.1|protein_coding|3/3|c.260A>G|p.Gln87Arg|436/2337|260/1446|87/481||
chr10	15109646	T	C	1401.72	0	C|missense_variant|MODERATE|LOC102151031|LOC102151031|transcript|XM_005596329.3|protein_coding|5/5|c.568T>C|p.Cys190Arg|785/2558|568/1626|190/541||,C|missense_variant|MODERATE|LOC102151031|LOC102151031|transcript|XM_023649861.1|protein_coding|3/3|c.388T>C|p.Cys130Arg|564/2337|388/1446|130/481||
chr10	15134745	A	T	2660.75	0	T|missense_variant|MODERATE|LOC100629711|LOC100629711|transcript|XM_023649829.1|protein_coding|3/5|c.56A>T|p.Glu19Val|315/3724|56/3453|19/1150||
chr10	15141325	A	G	317.47	0	G|missense_variant|MODERATE|LOC100629711|LOC100629711|transcript|XM_023649829.1|protein_coding|4/5|c.414A>G|p.Ile138Met|673/3724|414/3453|138/1150||
chr10	15142227	G	A	357.46	0	A|missense_variant|MODERATE|LOC100629711|LOC100629711|transcript|XM_023649829.1|protein_coding|4/5|c.1316G>A|p.Arg439Gln|1575/3724|1316/3453|439/1150||
chr10	15159384	C	T	1656.53	0	T|missense_variant|MODERATE|LOC100629711|LOC100629711|transcript|XM_014740899.2|protein_coding|1/5|c.26C>T|p.Pro9Leu|285/2803|26/2532|9/843||,T|missense_variant|MODERATE|LOC100629711|LOC100629711|transcript|XM_014740934.2|protein_coding|1/4|c.26C>T|p.Pro9Leu|285/2773|26/2502|9/833||,T|upstream_gene_variant|MODIFIER|LOC100629711|LOC100629711|transcript|XM_023649828.1|protein_coding||c.-5023C>T||||…
chr10	15170898	G	A	721.46	1	A|missense_variant|MODERATE|LOC100629711|LOC100629711|transcript|XM_023649829.1|protein_coding|5/5|c.3373G>A|p.Ala1125Thr|3632/3724|3373/3453|1125/1150||,A|missense_variant|MODERATE|LOC100629711|LOC100629711|transcript|XM_005596326.3|protein_coding|7/7|c.2314G>A|p.Ala772Thr|2757/2849|2314/2394|772/797||,A|missense_variant|MODERATE|LOC100629711|LOC100629711|transcript|XM_023649824.1|protein_coding…
chr10	15198080	C	T	2491.45	0	T|missense_variant|MODERATE|LOC100070487|LOC100070487|transcript|XM_023649831.1|protein_coding|7/7|c.769C>T|p.Arg257Cys|1187/3333|769/2463|257/820||,T|missense_variant|MODERATE|LOC100070487|LOC100070487|transcript|XM_014741109.2|protein_coding|6/6|c.745C>T|p.Arg249Cys|1001/3147|745/2439|249/812||,T|missense_variant|MODERATE|LOC100070487|LOC100070487|transcript|XM_014741198.2|protein_coding|5/5|c.…
chr10	15198225	T	A	1025.47	1	A|missense_variant|MODERATE|LOC100070487|LOC100070487|transcript|XM_023649831.1|protein_coding|7/7|c.914T>A|p.Leu305Gln|1332/3333|914/2463|305/820||,A|missense_variant|MODERATE|LOC100070487|LOC100070487|transcript|XM_014741109.2|protein_coding|6/6|c.890T>A|p.Leu297Gln|1146/3147|890/2439|297/812||,A|missense_variant|MODERATE|LOC100070487|LOC100070487|transcript|XM_014741198.2|protein_coding|5/5|c.…
chr10	15198267	G	A	2011.52	0	A|missense_variant|MODERATE|LOC100070487|LOC100070487|transcript|XM_023649831.1|protein_coding|7/7|c.956G>A|p.Arg319Gln|1374/3333|956/2463|319/820||,A|missense_variant|MODERATE|LOC100070487|LOC100070487|transcript|XM_014741109.2|protein_coding|6/6|c.932G>A|p.Arg311Gln|1188/3147|932/2439|311/812||,A|missense_variant|MODERATE|LOC100070487|LOC100070487|transcript|XM_014741198.2|protein_coding|5/5|c.…
chr10	15211086	G	A	626.47	1	A|missense_variant&splice_region_variant|MODERATE|ZNF233|ZNF233|transcript|XM_023651256.1|protein_coding|1/5|c.5G>A|p.Arg2Gln|5/2363|5/2001|2/666||WARNING_TRANSCRIPT_MULTIPLE_STOP_CODONS
chr10	15220908	C	T	959.47	1	T|missense_variant|MODERATE|ZNF233|ZNF233|transcript|XM_023651256.1|protein_coding|4/5|c.236C>T|p.Thr79Met|236/2363|236/2001|79/666||WARNING_TRANSCRIPT_MULTIPLE_STOP_CODONS,T|upstream_gene_variant|MODIFIER|LOC111775212|LOC111775212|transcript|XR_002810714.1|pseudogene||n.-2151C>T|||||2151|
chr10	15221052	G	A	452.47	1	A|missense_variant|MODERATE|ZNF233|ZNF233|transcript|XM_023651256.1|protein_coding|4/5|c.380G>A|p.Gly127Asp|380/2363|380/2001|127/666||WARNING_TRANSCRIPT_MULTIPLE_STOP_CODONS,A|upstream_gene_variant|MODIFIER|LOC111775212|LOC111775212|transcript|XR_002810714.1|pseudogene||n.-2007G>A|||||2007|
chr10	15221634	G	A	2067.5	0	A|missense_variant|MODERATE|ZNF233|ZNF233|transcript|XM_023651256.1|protein_coding|5/5|c.961G>A|p.Ala321Thr|961/2363|961/2001|321/666||WARNING_TRANSCRIPT_MULTIPLE_STOP_CODONS,A|upstream_gene_variant|MODIFIER|LOC111775212|LOC111775212|transcript|XR_002810714.1|pseudogene||n.-1425G>A|||||1425|
chr10	15221705	C	A	2213.45	0	A|missense_variant|MODERATE|ZNF233|ZNF233|transcript|XM_023651256.1|protein_coding|5/5|c.1032C>A|p.Ser344Arg|1032/2363|1032/2001|344/666||WARNING_TRANSCRIPT_MULTIPLE_STOP_CODONS,A|upstream_gene_variant|MODIFIER|LOC111775212|LOC111775212|transcript|XR_002810714.1|pseudogene||n.-1354C>A|||||1354|
chr10	15222097	G	A	165.47	0	A|missense_variant|MODERATE|ZNF233|ZNF233|transcript|XM_023651256.1|protein_coding|5/5|c.1424G>A|p.Cys475Tyr|1424/2363|1424/2001|475/666||WARNING_TRANSCRIPT_MULTIPLE_STOP_CODONS,A|upstream_gene_variant|MODIFIER|LOC111775212|LOC111775212|transcript|XR_002810714.1|pseudogene||n.-962G>A|||||962|
chr10	15222384	G	A	2032.44	0	A|missense_variant|MODERATE|ZNF233|ZNF233|transcript|XM_023651256.1|protein_coding|5/5|c.1711G>A|p.Val571Ile|1711/2363|1711/2001|571/666||WARNING_TRANSCRIPT_MULTIPLE_STOP_CODONS,A|upstream_gene_variant|MODIFIER|LOC111775212|LOC111775212|transcript|XR_002810714.1|pseudogene||n.-675G>A|||||675|
chr10	15222639	T	G	911.93	0	G|missense_variant|MODERATE|ZNF233|ZNF233|transcript|XM_023651256.1|protein_coding|5/5|c.1966T>G|p.Ser656Ala|1966/2363|1966/2001|656/666||WARNING_TRANSCRIPT_MULTIPLE_STOP_CODONS,G|upstream_gene_variant|MODIFIER|LOC111775212|LOC111775212|transcript|XR_002810714.1|pseudogene||n.-420T>G|||||420|
chr10	15222651	C	A	301.47	1	A|missense_variant|MODERATE|ZNF233|ZNF233|transcript|XM_023651256.1|protein_coding|5/5|c.1978C>A|p.Pro660Thr|1978/2363|1978/2001|660/666||WARNING_TRANSCRIPT_MULTIPLE_STOP_CODONS,A|upstream_gene_variant|MODIFIER|LOC111775212|LOC111775212|transcript|XR_002810714.1|pseudogene||n.-408C>A|||||408|
chr10	15257394	C	T	987.71	1	T|missense_variant|MODERATE|ZNF235|ZNF235|transcript|XM_014741319.2|protein_coding|4/5|c.217G>A|p.Ala73Thr|688/3634|217/2244|73/747||,T|missense_variant|MODERATE|ZNF235|ZNF235|transcript|XM_023649836.1|protein_coding|3/4|c.109G>A|p.Ala37Thr|1296/4242|109/2136|37/711||,T|missense_variant|MODERATE|ZNF235|ZNF235|transcript|XM_023649835.1|protein_coding|3/4|c.109G>A|p.Ala37Thr|266/3212|109/2136|37/71…
chr10	15257409	G	T	1443.26	1	T|missense_variant|MODERATE|ZNF235|ZNF235|transcript|XM_014741319.2|protein_coding|4/5|c.202C>A|p.Leu68Met|673/3634|202/2244|68/747||,T|missense_variant|MODERATE|ZNF235|ZNF235|transcript|XM_023649836.1|protein_coding|3/4|c.94C>A|p.Leu32Met|1281/4242|94/2136|32/711||,T|missense_variant|MODERATE|ZNF235|ZNF235|transcript|XM_023649835.1|protein_coding|3/4|c.94C>A|p.Leu32Met|251/3212|94/2136|32/711||,…
chr10	15313748	C	A	1292.91	1	A|missense_variant|MODERATE|ZNF112|ZNF112|transcript|XM_014740809.2|protein_coding|5/5|c.2317G>T|p.Gly773Cys|5152/6101|2317/2781|773/926||,A|missense_variant|MODERATE|ZNF112|ZNF112|transcript|XM_023649820.1|protein_coding|2/2|c.2014G>T|p.Gly672Cys|3130/4079|2014/2478|672/825||,A|missense_variant|MODERATE|ZNF112|ZNF112|transcript|XM_005596334.3|protein_coding|5/5|c.2272G>T|p.Gly758Cys|2427/3376|22…
chr10	15314845	T	G	1525.92	1	G|missense_variant|MODERATE|ZNF112|ZNF112|transcript|XM_014740809.2|protein_coding|5/5|c.1220A>C|p.Glu407Ala|4055/6101|1220/2781|407/926||,G|missense_variant|MODERATE|ZNF112|ZNF112|transcript|XM_023649820.1|protein_coding|2/2|c.917A>C|p.Glu306Ala|2033/4079|917/2478|306/825||,G|missense_variant|MODERATE|ZNF112|ZNF112|transcript|XM_005596334.3|protein_coding|5/5|c.1175A>C|p.Glu392Ala|1330/3376|1175…
chr10	15314930	C	T	474.46	1	T|missense_variant|MODERATE|ZNF112|ZNF112|transcript|XM_014740809.2|protein_coding|5/5|c.1135G>A|p.Val379Ile|3970/6101|1135/2781|379/926||,T|missense_variant|MODERATE|ZNF112|ZNF112|transcript|XM_023649820.1|protein_coding|2/2|c.832G>A|p.Val278Ile|1948/4079|832/2478|278/825||,T|missense_variant|MODERATE|ZNF112|ZNF112|transcript|XM_005596334.3|protein_coding|5/5|c.1090G>A|p.Val364Ile|1245/3376|1090…
chr10	15315155	A	G	1196.91	1	G|missense_variant|MODERATE|ZNF112|ZNF112|transcript|XM_014740809.2|protein_coding|5/5|c.910T>C|p.Tyr304His|3745/6101|910/2781|304/926||,G|missense_variant|MODERATE|ZNF112|ZNF112|transcript|XM_023649820.1|protein_coding|2/2|c.607T>C|p.Tyr203His|1723/4079|607/2478|203/825||,G|missense_variant|MODERATE|ZNF112|ZNF112|transcript|XM_005596334.3|protein_coding|5/5|c.865T>C|p.Tyr289His|1020/3376|865/273…
chr10	15315427	C	T	188.47	0	T|missense_variant|MODERATE|ZNF112|ZNF112|transcript|XM_014740809.2|protein_coding|5/5|c.638G>A|p.Cys213Tyr|3473/6101|638/2781|213/926||,T|missense_variant|MODERATE|ZNF112|ZNF112|transcript|XM_023649820.1|protein_coding|2/2|c.335G>A|p.Cys112Tyr|1451/4079|335/2478|112/825||,T|missense_variant|MODERATE|ZNF112|ZNF112|transcript|XM_005596334.3|protein_coding|5/5|c.593G>A|p.Cys198Tyr|748/3376|593/2736…
chr10	15328652	C	T	736.01	0	T|missense_variant|MODERATE|ZNF112|ZNF112|transcript|XM_014740809.2|protein_coding|3/5|c.146G>A|p.Arg49Gln|2981/6101|146/2781|49/926||,T|missense_variant|MODERATE|ZNF112|ZNF112|transcript|XM_005596334.3|protein_coding|3/5|c.101G>A|p.Arg34Gln|256/3376|101/2736|34/911||
chr10	15376040	T	G	1396.91	1	G|stop_lost|HIGH|ZNF285|ZNF285|transcript|XM_023649863.1|protein_coding|1/1|c.483A>C|p.Ter161Tyrext*?|798/3038|483/1326|161/441||WARNING_TRANSCRIPT_MULTIPLE_STOP_CODONS
chr10	15376222	C	T	193.47	0	T|missense_variant|MODERATE|ZNF285|ZNF285|transcript|XM_023649863.1|protein_coding|1/1|c.301G>A|p.Gly101Arg|616/3038|301/1326|101/441||WARNING_TRANSCRIPT_MULTIPLE_STOP_CODONS
chr10	15391559	C	T	1415.07	0	T|missense_variant|MODERATE|ZNF229|ZNF229|transcript|XM_023651257.1|protein_coding|3/3|c.1867G>A|p.Asp623Asn|1867/3203|1867/2421|623/806||WARNING_TRANSCRIPT_NO_START_CODON
chr10	15391783	T	G	1235.07	0	G|missense_variant|MODERATE|ZNF229|ZNF229|transcript|XM_023651257.1|protein_coding|3/3|c.1643A>C|p.His548Pro|1643/3203|1643/2421|548/806||WARNING_TRANSCRIPT_NO_START_CODON
chr10	15391954	G	A	544	0	A|missense_variant|MODERATE|ZNF229|ZNF229|transcript|XM_023651257.1|protein_coding|3/3|c.1472C>T|p.Thr491Met|1472/3203|1472/2421|491/806||WARNING_TRANSCRIPT_NO_START_CODON
chr10	15392093	C	T	1571.74	0	T|missense_variant|MODERATE|ZNF229|ZNF229|transcript|XM_023651257.1|protein_coding|3/3|c.1333G>A|p.Gly445Ser|1333/3203|1333/2421|445/806||WARNING_TRANSCRIPT_NO_START_CODON
chr10	15392390	G	A	878.39	0	A|missense_variant|MODERATE|ZNF229|ZNF229|transcript|XM_023651257.1|protein_coding|3/3|c.1036C>T|p.His346Tyr|1036/3203|1036/2421|346/806||WARNING_TRANSCRIPT_NO_START_CODON
chr10	15392867	C	G	611	0	G|missense_variant|MODERATE|ZNF229|ZNF229|transcript|XM_023651257.1|protein_coding|3/3|c.559G>C|p.Val187Leu|559/3203|559/2421|187/806||WARNING_TRANSCRIPT_NO_START_CODON
chr10	15392981	G	C	1751.23	0	C|missense_variant|MODERATE|ZNF229|ZNF229|transcript|XM_023651257.1|protein_coding|3/3|c.445C>G|p.Gln149Glu|445/3203|445/2421|149/806||WARNING_TRANSCRIPT_NO_START_CODON
chr10	15411305	C	G	276.47	1	G|missense_variant|MODERATE|ZNF180|ZNF180|transcript|XM_023649864.1|protein_coding|6/6|c.1575G>C|p.Gln525His|1716/5038|1575/2163|525/720||,G|missense_variant|MODERATE|ZNF180|ZNF180|transcript|XM_014741939.2|protein_coding|5/5|c.1404G>C|p.Gln468His|1681/5003|1404/1992|468/663||,G|intron_variant|MODIFIER|ZNF180|ZNF180|transcript|XM_023649865.1|protein_coding|5/5|c.424+2541G>C||||||,G|intron_variant…
chr10	15411430	G	T	1686.23	1	T|missense_variant|MODERATE|ZNF180|ZNF180|transcript|XM_023649864.1|protein_coding|6/6|c.1450C>A|p.Gln484Lys|1591/5038|1450/2163|484/720||,T|missense_variant|MODERATE|ZNF180|ZNF180|transcript|XM_014741939.2|protein_coding|5/5|c.1279C>A|p.Gln427Lys|1556/5003|1279/1992|427/663||,T|intron_variant|MODIFIER|ZNF180|ZNF180|transcript|XM_023649865.1|protein_coding|5/5|c.424+2416C>A||||||,T|intron_variant…
chr10	15411766	C	G	727.47	1	G|missense_variant|MODERATE|ZNF180|ZNF180|transcript|XM_023649864.1|protein_coding|6/6|c.1114G>C|p.Val372Leu|1255/5038|1114/2163|372/720||,G|missense_variant|MODERATE|ZNF180|ZNF180|transcript|XM_014741939.2|protein_coding|5/5|c.943G>C|p.Val315Leu|1220/5003|943/1992|315/663||,G|intron_variant|MODIFIER|ZNF180|ZNF180|transcript|XM_023649865.1|protein_coding|5/5|c.424+2080G>C||||||,G|intron_variant|M…
chr10	15411964	T	C	800.47	1	C|missense_variant|MODERATE|ZNF180|ZNF180|transcript|XM_023649864.1|protein_coding|6/6|c.916A>G|p.Ser306Gly|1057/5038|916/2163|306/720||,C|missense_variant|MODERATE|ZNF180|ZNF180|transcript|XM_014741939.2|protein_coding|5/5|c.745A>G|p.Ser249Gly|1022/5003|745/1992|249/663||,C|intron_variant|MODIFIER|ZNF180|ZNF180|transcript|XM_023649865.1|protein_coding|5/5|c.424+1882A>G||||||,C|intron_variant|MOD…
chr10	15412020	T	C	701.46	1	C|missense_variant|MODERATE|ZNF180|ZNF180|transcript|XM_023649864.1|protein_coding|6/6|c.860A>G|p.His287Arg|1001/5038|860/2163|287/720||,C|missense_variant|MODERATE|ZNF180|ZNF180|transcript|XM_014741939.2|protein_coding|5/5|c.689A>G|p.His230Arg|966/5003|689/1992|230/663||,C|intron_variant|MODIFIER|ZNF180|ZNF180|transcript|XM_023649865.1|protein_coding|5/5|c.424+1826A>G||||||,C|intron_variant|MODI…
chr10	15427513	C	A	596.46	1	A|missense_variant|MODERATE|ZNF180|ZNF180|transcript|XM_023649864.1|protein_coding|3/6|c.161G>T|p.Arg54Leu|302/5038|161/2163|54/720||,A|missense_variant|MODERATE|ZNF180|ZNF180|transcript|XM_023649865.1|protein_coding|3/6|c.161G>T|p.Arg54Leu|302/5348|161/459|54/152||,A|missense_variant|MODERATE|ZNF180|ZNF180|transcript|XM_023649866.1|protein_coding|3/6|c.161G>T|p.Arg54Leu|302/3243|161/456|54/151||…
chr10	15492784	G	A	1365.91	1	A|missense_variant|MODERATE|IGSF23|IGSF23|transcript|XM_005596691.1|protein_coding|1/4|c.13G>A|p.Gly5Ser|13/375|13/375|5/124||
chr10	15520974	A	G	3227.21	0	G|missense_variant|MODERATE|LOC100070567|LOC100070567|transcript|XM_023649867.1|protein_coding|2/8|c.625A>G|p.Asn209Asp|694/3184|625/1548|209/515||,G|missense_variant|MODERATE|LOC100070567|LOC100070567|transcript|XM_023649868.1|protein_coding|2/8|c.625A>G|p.Asn209Asp|697/1912|625/1548|209/515||,G|missense_variant|MODERATE|LOC100070567|LOC100070567|transcript|XM_023649869.1|protein_coding|2/8|c.62…
chr10	15525958	T	C	4967.18	2	C|missense_variant|MODERATE|LOC100070567|LOC100070567|transcript|XM_023649867.1|protein_coding|6/8|c.1429T>C|p.Trp477Arg|1498/3184|1429/1548|477/515||,C|missense_variant|MODERATE|LOC100070567|LOC100070567|transcript|XM_023649868.1|protein_coding|6/8|c.1429T>C|p.Trp477Arg|1501/1912|1429/1548|477/515||,C|missense_variant|MODERATE|LOC100070567|LOC100070567|transcript|XM_023649869.1|protein_coding|6/…
chr10	15534495	G	A	513.47	1	A|missense_variant|MODERATE|CEACAM19|CEACAM19|transcript|XM_014728328.2|protein_coding|1/4|c.68G>A|p.Arg23Gln|118/1887|68/1410|23/469||,A|missense_variant|MODERATE|CEACAM19|CEACAM19|transcript|XM_014728402.2|protein_coding|1/8|c.68G>A|p.Arg23Gln|106/2651|68/1290|23/429||,A|missense_variant|MODERATE|CEACAM19|CEACAM19|transcript|XM_014728367.2|protein_coding|1/7|c.68G>A|p.Arg23Gln|98/2559|68/1206|2…
chr10	15534705	A	C	723.46	1	C|missense_variant|MODERATE|CEACAM19|CEACAM19|transcript|XM_014728328.2|protein_coding|1/4|c.278A>C|p.Lys93Thr|328/1887|278/1410|93/469||,C|missense_variant|MODERATE|CEACAM19|CEACAM19|transcript|XM_014728402.2|protein_coding|1/8|c.278A>C|p.Lys93Thr|316/2651|278/1290|93/429||,C|missense_variant|MODERATE|CEACAM19|CEACAM19|transcript|XM_014728367.2|protein_coding|1/7|c.278A>C|p.Lys93Thr|308/2559|278…
chr10	15544380	T	C	1736.4	1	C|missense_variant|MODERATE|CEACAM19|CEACAM19|transcript|XM_014728328.2|protein_coding|4/4|c.1006T>C|p.Trp336Arg|1056/1887|1006/1410|336/469||,C|intron_variant|MODIFIER|CEACAM19|CEACAM19|transcript|XM_014728402.2|protein_coding|3/7|c.966-405T>C||||||,C|intron_variant|MODIFIER|CEACAM19|CEACAM19|transcript|XM_014728367.2|protein_coding|3/6|c.966-838T>C||||||
chr10	15544405	A	C	1750.2	1	C|missense_variant|MODERATE|CEACAM19|CEACAM19|transcript|XM_014728328.2|protein_coding|4/4|c.1031A>C|p.His344Pro|1081/1887|1031/1410|344/469||,C|intron_variant|MODIFIER|CEACAM19|CEACAM19|transcript|XM_014728402.2|protein_coding|3/7|c.966-380A>C||||||,C|intron_variant|MODIFIER|CEACAM19|CEACAM19|transcript|XM_014728367.2|protein_coding|3/6|c.966-813A>C||||||
chr10	15544730	T	A	823.93	0	A|missense_variant|MODERATE|CEACAM19|CEACAM19|transcript|XM_014728328.2|protein_coding|4/4|c.1356T>A|p.Asp452Glu|1406/1887|1356/1410|452/469||,A|intron_variant|MODIFIER|CEACAM19|CEACAM19|transcript|XM_014728402.2|protein_coding|3/7|c.966-55T>A||||||,A|intron_variant|MODIFIER|CEACAM19|CEACAM19|transcript|XM_014728367.2|protein_coding|3/6|c.966-488T>A||||||
chr10	15544874	C	T	897.92	0	T|missense_variant&splice_region_variant|MODERATE|CEACAM19|CEACAM19|transcript|XM_014728402.2|protein_coding|4/8|c.1055C>T|p.Pro352Leu|1093/2651|1055/1290|352/429||,T|3_prime_UTR_variant|MODIFIER|CEACAM19|CEACAM19|transcript|XM_014728328.2|protein_coding|4/4|c.*90C>T|||||90|,T|intron_variant|MODIFIER|CEACAM19|CEACAM19|transcript|XM_014728367.2|protein_coding|3/6|c.966-344C>T||||||
chr10	15610367	T	G	37.22	0	G|missense_variant|MODERATE|CBLC|CBLC|transcript|XM_023649870.1|protein_coding|1/10|c.53T>G|p.Leu18Arg|380/1827|53/1500|18/499||,G|missense_variant|MODERATE|CBLC|CBLC|transcript|XM_023649871.1|protein_coding|1/11|c.53T>G|p.Leu18Arg|380/1868|53/1431|18/476||,G|non_coding_transcript_exon_variant|MODIFIER|CBLC|CBLC|transcript|XR_002810716.1|pseudogene|1/12|n.377T>G||||||
chr10	15610379	T	G	207.94	0	G|missense_variant|MODERATE|CBLC|CBLC|transcript|XM_023649870.1|protein_coding|1/10|c.65T>G|p.Val22Gly|392/1827|65/1500|22/499||,G|missense_variant|MODERATE|CBLC|CBLC|transcript|XM_023649871.1|protein_coding|1/11|c.65T>G|p.Val22Gly|392/1868|65/1431|22/476||,G|non_coding_transcript_exon_variant|MODIFIER|CBLC|CBLC|transcript|XR_002810716.1|pseudogene|1/12|n.389T>G||||||
chr10	15610384	T	G	91.41	0	G|missense_variant|MODERATE|CBLC|CBLC|transcript|XM_023649870.1|protein_coding|1/10|c.70T>G|p.Leu24Val|397/1827|70/1500|24/499||,G|missense_variant|MODERATE|CBLC|CBLC|transcript|XM_023649871.1|protein_coding|1/11|c.70T>G|p.Leu24Val|397/1868|70/1431|24/476||,G|non_coding_transcript_exon_variant|MODIFIER|CBLC|CBLC|transcript|XR_002810716.1|pseudogene|1/12|n.394T>G||||||
chr10	15629254	G	A	538.03	0	A|missense_variant|MODERATE|BCAM|BCAM|transcript|XM_023649872.1|protein_coding|1/15|c.73G>A|p.Ala25Thr|143/2410|73/1887|25/628||,A|upstream_gene_variant|MODIFIER|BCAM|BCAM|transcript|XM_023649873.1|protein_coding||c.-1127G>A|||||971|,A|downstream_gene_variant|MODIFIER|CBLC|CBLC|transcript|XM_023649870.1|protein_coding||c.*4911G>A|||||4911|,A|downstream_gene_variant|MODIFIER|CBLC|CBLC|transcript|X…
chr10	15632080	G	C	1442	1	C|missense_variant|MODERATE|BCAM|BCAM|transcript|XM_023649872.1|protein_coding|3/15|c.217G>C|p.Gly73Arg|287/2410|217/1887|73/628||,C|missense_variant|MODERATE|BCAM|BCAM|transcript|XM_023649873.1|protein_coding|3/15|c.88G>C|p.Gly30Arg|244/2367|88/1758|30/585||
chr10	15632849	C	A	1146	1	A|missense_variant&splice_region_variant|MODERATE|BCAM|BCAM|transcript|XM_023649872.1|protein_coding|5/15|c.599C>A|p.Pro200Gln|669/2410|599/1887|200/628||,A|missense_variant&splice_region_variant|MODERATE|BCAM|BCAM|transcript|XM_023649873.1|protein_coding|5/15|c.470C>A|p.Pro157Gln|626/2367|470/1758|157/585||
chr10	15633055	G	A	1398	1	A|missense_variant|MODERATE|BCAM|BCAM|transcript|XM_023649872.1|protein_coding|6/15|c.725G>A|p.Arg242His|795/2410|725/1887|242/628||,A|missense_variant|MODERATE|BCAM|BCAM|transcript|XM_023649873.1|protein_coding|6/15|c.596G>A|p.Arg199His|752/2367|596/1758|199/585||
chr10	15670270	AC	ACCC,ACCCCC,A	15407.7	1,1,0	ACCC|splice_acceptor_variant&intron_variant|HIGH|NECTIN2|NECTIN2|transcript|XM_003362328.4|protein_coding|8/8|c.1354-4_1354-3dupCC||||||INFO_REALIGN_3_PRIME,ACCCCC|splice_acceptor_variant&intron_variant|HIGH|NECTIN2|NECTIN2|transcript|XM_003362328.4|protein_coding|8/8|c.1354-6_1354-3dupCCCC||||||INFO_REALIGN_3_PRIME,A|splice_region_variant&intron_variant|LOW|NECTIN2|NECTIN2|transcript|XM_00336232…
chr10	15670451	A	G	1734.08	1	G|missense_variant|MODERATE|NECTIN2|NECTIN2|transcript|XM_003362328.4|protein_coding|9/9|c.1523A>G|p.Tyr508Cys|1744/2707|1523/1626|508/541||,G|upstream_gene_variant|MODIFIER|TOMM40|TOMM40|transcript|XM_023649875.1|protein_coding||c.-2352A>G|||||2346|
chr10	15672807	G	T	684.91	0	T|missense_variant|MODERATE|TOMM40|TOMM40|transcript|XM_023649875.1|protein_coding|1/10|c.5G>T|p.Gly2Val|11/1674|5/1203|2/400||,T|downstream_gene_variant|MODIFIER|NECTIN2|NECTIN2|transcript|XM_003362328.4|protein_coding||c.*2253G>T|||||1393|
chr10	15681151	C	T	942.06	0	T|missense_variant|MODERATE|LOC100070639|LOC100070639|transcript|XM_023651259.1|protein_coding|1/13|c.41C>T|p.Ala14Val|56/1248|41/1233|14/410||,T|downstream_gene_variant|MODIFIER|TOMM40|TOMM40|transcript|XM_023649875.1|protein_coding||c.*1833C>T|||||1368|
chr10	15681155	CGTGTGTGT	C,CGTGTGTGTGT,CGTGTGTGTGTGTGTGTGTGT	11507.3	1,1,0	C|frameshift_variant|HIGH|LOC100070639|LOC100070639|transcript|XM_023651259.1|protein_coding|1/13|c.63_70delTGTGTGTG|p.Val22fs|78/1248|63/1233|21/410||INFO_REALIGN_3_PRIME,CGTGTGTGTGT|frameshift_variant|HIGH|LOC100070639|LOC100070639|transcript|XM_023651259.1|protein_coding|1/13|c.69_70dupTG|p.Ala24fs|86/1248|71/1233|24/410||INFO_REALIGN_3_PRIME,CGTGTGTGTGTGTGTGTGTGT|disruptive_inframe_insertion|…
chr10	15693371	T	A,G	123.62	0,0	A|missense_variant|MODERATE|LOC111775214|LOC111775214|transcript|XM_023649877.1|protein_coding|1/4|c.101A>T|p.Glu34Val|116/844|101/519|34/172||,G|missense_variant|MODERATE|LOC111775214|LOC111775214|transcript|XM_023649877.1|protein_coding|1/4|c.101A>C|p.Glu34Ala|116/844|101/519|34/172||,A|intron_variant|MODIFIER|LOC100070639|LOC100070639|transcript|XM_023651259.1|protein_coding|5/12|c.463+10418T>…
chr10	15693374	T	A	96.76	0	A|missense_variant|MODERATE|LOC111775214|LOC111775214|transcript|XM_023649877.1|protein_coding|1/4|c.98A>T|p.Lys33Met|113/844|98/519|33/172||,A|intron_variant|MODIFIER|LOC100070639|LOC100070639|transcript|XM_023651259.1|protein_coding|5/12|c.463+10421T>A||||||,A|intron_variant|MODIFIER|LOC111775214|LOC111775214|transcript|XM_023649879.1|protein_coding|1/3|c.24-211A>T||||||,A|intron_variant|MODIFI…
chr10	15693381	T	A	133.58	0	A|missense_variant|MODERATE|LOC111775214|LOC111775214|transcript|XM_023649877.1|protein_coding|1/4|c.91A>T|p.Arg31Trp|106/844|91/519|31/172||,A|intron_variant|MODIFIER|LOC100070639|LOC100070639|transcript|XM_023651259.1|protein_coding|5/12|c.463+10428T>A||||||,A|intron_variant|MODIFIER|LOC111775214|LOC111775214|transcript|XM_023649879.1|protein_coding|1/3|c.24-218A>T||||||,A|intron_variant|MODIFI…
chr10	15708935	G	A	995.15	0	A|missense_variant&splice_region_variant|MODERATE|LOC100070639|LOC100070639|transcript|XM_023651259.1|protein_coding|6/13|c.466G>A|p.Val156Ile|481/1248|466/1233|156/410||,A|upstream_gene_variant|MODIFIER|APOE|APOE|transcript|XM_005614763.3|protein_coding||c.-3566G>A|||||3395|,A|upstream_gene_variant|MODIFIER|APOE|APOE|transcript|XM_023649876.1|protein_coding||c.-3638G>A|||||3532|
chr10	15708978	G	C	985.46	1	C|missense_variant|MODERATE|LOC100070639|LOC100070639|transcript|XM_023651259.1|protein_coding|6/13|c.509G>C|p.Gly170Ala|524/1248|509/1233|170/410||,C|upstream_gene_variant|MODIFIER|APOE|APOE|transcript|XM_005614763.3|protein_coding||c.-3523G>C|||||3352|,C|upstream_gene_variant|MODIFIER|APOE|APOE|transcript|XM_023649876.1|protein_coding||c.-3595G>C|||||3489|
chr10	15713778	A	G	1085.91	0	G|missense_variant|MODERATE|APOE|APOE|transcript|XM_005614763.3|protein_coding|3/4|c.50A>G|p.Gln17Arg|221/1245|50/933|17/310||,G|missense_variant|MODERATE|APOE|APOE|transcript|XM_023649876.1|protein_coding|3/4|c.50A>G|p.Gln17Arg|156/1180|50/933|17/310||,G|intron_variant|MODIFIER|LOC100070639|LOC100070639|transcript|XM_023651259.1|protein_coding|8/12|c.766+4316A>G||||||
chr10	15713946	A	C	54.55	0	C|missense_variant|MODERATE|APOE|APOE|transcript|XM_005614763.3|protein_coding|3/4|c.218A>C|p.Gln73Pro|389/1245|218/933|73/310||,C|missense_variant|MODERATE|APOE|APOE|transcript|XM_023649876.1|protein_coding|3/4|c.218A>C|p.Gln73Pro|324/1180|218/933|73/310||,C|intron_variant|MODIFIER|LOC100070639|LOC100070639|transcript|XM_023651259.1|protein_coding|8/12|c.766+4484A>C||||||
chr10	15713952	T	G	52.66	0	G|missense_variant|MODERATE|APOE|APOE|transcript|XM_005614763.3|protein_coding|3/4|c.224T>G|p.Leu75Arg|395/1245|224/933|75/310||,G|missense_variant|MODERATE|APOE|APOE|transcript|XM_023649876.1|protein_coding|3/4|c.224T>G|p.Leu75Arg|330/1180|224/933|75/310||,G|intron_variant|MODIFIER|LOC100070639|LOC100070639|transcript|XM_023651259.1|protein_coding|8/12|c.766+4490T>G||||||
chr10	15721160	T	C	832.47	1	C|splice_donor_variant&intron_variant|HIGH|LOC100070639|LOC100070639|transcript|XM_023651259.1|protein_coding|9/12|c.769+2T>C||||||
chr10	15732294	G	A	1451.73	0	A|missense_variant|MODERATE|LOC100070639|LOC100070639|transcript|XM_023651259.1|protein_coding|12/13|c.902G>A|p.Arg301Gln|917/1248|902/1233|301/410||
chr10	15732456	C	T	1177.91	1	T|missense_variant|MODERATE|LOC100070639|LOC100070639|transcript|XM_023651259.1|protein_coding|12/13|c.1064C>T|p.Ala355Val|1079/1248|1064/1233|355/410||
chr10	15776336	C	T	1978.26	0	T|missense_variant|MODERATE|APOC1|APOC1|transcript|XM_014728663.2|protein_coding|3/3|c.304C>T|p.Arg102Cys|797/1071|304/483|102/160||,T|non_coding_transcript_exon_variant|MODIFIER|APOC1|APOC1|transcript|XR_001377848.2|pseudogene|4/4|n.713C>T||||||
chr10	15794193	A	T	607.2	0	T|missense_variant|MODERATE|CLPTM1|CLPTM1|transcript|XM_023649881.1|protein_coding|1/14|c.23A>T|p.Tyr8Phe|121/2512|23/1980|8/659||,T|upstream_gene_variant|MODIFIER|CLPTM1|CLPTM1|transcript|XM_023649880.1|protein_coding||c.-265A>T|||||217|,T|downstream_gene_variant|MODIFIER|APOC2|APOC2|transcript|XM_001502376.4|protein_coding||c.*3589A>T|||||3434|
chr10	15819984	G	A	2042.07	1	A|missense_variant|MODERATE|CLPTM1|CLPTM1|transcript|XM_023649880.1|protein_coding|14/14|c.1876G>A|p.Ala626Thr|1924/2489|1876/2007|626/668||,A|missense_variant|MODERATE|CLPTM1|CLPTM1|transcript|XM_023649881.1|protein_coding|14/14|c.1849G>A|p.Ala617Thr|1947/2512|1849/1980|617/659||,A|upstream_gene_variant|MODIFIER|RELB|RELB|transcript|XM_023649886.1|protein_coding||c.-5117G>A|||||4929|
chr10	15825152	T	A	1080.95	0	A|missense_variant|MODERATE|RELB|RELB|transcript|XM_023649886.1|protein_coding|1/12|c.52T>A|p.Leu18Met|240/2314|52/1692|18/563||,A|downstream_gene_variant|MODIFIER|CLPTM1|CLPTM1|transcript|XM_023649880.1|protein_coding||c.*5037T>A|||||4603|,A|downstream_gene_variant|MODIFIER|CLPTM1|CLPTM1|transcript|XM_023649881.1|protein_coding||c.*5037T>A|||||4603|
chr10	15830907	T	G	45.46	0	G|missense_variant|MODERATE|RELB|RELB|transcript|XM_023649886.1|protein_coding|4/12|c.233T>G|p.Leu78Arg|421/2314|233/1692|78/563||
chr10	15830961	T	G	31.7	0	G|missense_variant|MODERATE|RELB|RELB|transcript|XM_023649886.1|protein_coding|4/12|c.287T>G|p.Leu96Arg|475/2314|287/1692|96/563||
chr10	15880256	G	A	1092.91	0	A|missense_variant|MODERATE|GEMIN7|GEMIN7|transcript|XM_023649894.1|protein_coding|1/2|c.215G>A|p.Arg72His|240/497|215/450|72/149||,A|5_prime_UTR_variant|MODIFIER|GEMIN7|GEMIN7|transcript|XM_023649895.1|protein_coding|1/2|c.-18G>A|||||7891|,A|upstream_gene_variant|MODIFIER|ZNF296|ZNF296|transcript|XM_023649887.1|protein_coding||c.-2401C>T|||||173|,A|intron_variant|MODIFIER|GEMIN7|GEMIN7|transcrip…
chr10	15927124	G	A	2371.46	0	A|missense_variant|MODERATE|PPP1R37|PPP1R37|transcript|XM_023649883.1|protein_coding|11/13|c.1513G>A|p.Ala505Thr|1664/3042|1513/2118|505/705||,A|downstream_gene_variant|MODIFIER|NKPD1|NKPD1|transcript|XM_023649882.1|protein_coding||c.*5716C>T|||||3676|
chr10	15934003	C	T	1088.91	0	T|missense_variant|MODERATE|NKPD1|NKPD1|transcript|XM_023649882.1|protein_coding|5/5|c.1300G>A|p.Val434Met|3536/6739|1300/2463|434/820||
chr10	15938348	C	T	1248.91	0	T|missense_variant|MODERATE|NKPD1|NKPD1|transcript|XM_023649882.1|protein_coding|3/5|c.448G>A|p.Gly150Ser|2684/6739|448/2463|150/820||,T|downstream_gene_variant|MODIFIER|TRAPPC6A|TRAPPC6A|transcript|XM_023649891.1|protein_coding||c.*4698G>A|||||4369|,T|downstream_gene_variant|MODIFIER|TRAPPC6A|TRAPPC6A|transcript|XM_005596343.3|protein_coding||c.*4698G>A|||||4369|,T|downstream_gene_variant|MODIFI…
chr10	15938564	T	G	46.53	0	G|missense_variant|MODERATE|NKPD1|NKPD1|transcript|XM_023649882.1|protein_coding|3/5|c.232A>C|p.Ile78Leu|2468/6739|232/2463|78/820||,G|downstream_gene_variant|MODIFIER|TRAPPC6A|TRAPPC6A|transcript|XM_023649891.1|protein_coding||c.*4482A>C|||||4153|,G|downstream_gene_variant|MODIFIER|TRAPPC6A|TRAPPC6A|transcript|XM_005596343.3|protein_coding||c.*4482A>C|||||4153|,G|downstream_gene_variant|MODIFIER…
chr10	15939583	G	A	2353.44	0	A|missense_variant|MODERATE|NKPD1|NKPD1|transcript|XM_023649882.1|protein_coding|2/5|c.17C>T|p.Thr6Met|2253/6739|17/2463|6/820||,A|downstream_gene_variant|MODIFIER|TRAPPC6A|TRAPPC6A|transcript|XM_023649891.1|protein_coding||c.*3463C>T|||||3134|,A|downstream_gene_variant|MODIFIER|TRAPPC6A|TRAPPC6A|transcript|XM_005596343.3|protein_coding||c.*3463C>T|||||3134|,A|downstream_gene_variant|MODIFIER|TRA…
chr10	15986383	A	G	926.91	0	G|missense_variant|MODERATE|LOC100070719|LOC100070719|transcript|XM_023649889.1|protein_coding|5/11|c.452A>G|p.Asn151Ser|555/1291|452/936|151/311||,G|missense_variant|MODERATE|LOC100070719|LOC100070719|transcript|XM_023649890.1|protein_coding|4/10|c.260A>G|p.Asn87Ser|304/1040|260/744|87/247||
chr10	16019721	C	T	1979.98	0	T|missense_variant|MODERATE|EXOC3L2|EXOC3L2|transcript|XM_023649896.1|protein_coding|14/14|c.2287G>A|p.Ala763Thr|2718/4823|2287/2436|763/811||,T|missense_variant|MODERATE|EXOC3L2|EXOC3L2|transcript|XM_023649897.1|protein_coding|13/13|c.2260G>A|p.Ala754Thr|2542/4647|2260/2409|754/802||
chr10	16031243	T	G	38.22	0	G|missense_variant|MODERATE|EXOC3L2|EXOC3L2|transcript|XM_023649896.1|protein_coding|5/14|c.584A>C|p.Glu195Ala|1015/4823|584/2436|195/811||,G|missense_variant|MODERATE|EXOC3L2|EXOC3L2|transcript|XM_023649897.1|protein_coding|4/13|c.557A>C|p.Glu186Ala|839/4647|557/2409|186/802||
chr10	16061098	CA	C	206.43	0	C|frameshift_variant|HIGH|MARK4|MARK4|transcript|XM_023649899.1|protein_coding|11/17|c.1073delA|p.Asn358fs|1326/3458|1073/2259|358/752||INFO_REALIGN_3_PRIME,C|frameshift_variant|HIGH|MARK4|MARK4|transcript|XM_023649900.1|protein_coding|11/18|c.1073delA|p.Asn358fs|1326/2462|1073/2067|358/688||INFO_REALIGN_3_PRIME,C|downstream_gene_variant|MODIFIER|LOC111775215|LOC111775215|transcript|XR_002810718.…
chr10	16064142	T	A	94.55	0	A|missense_variant|MODERATE|MARK4|MARK4|transcript|XM_023649899.1|protein_coding|13/17|c.1285T>A|p.Ser429Thr|1538/3458|1285/2259|429/752||,A|missense_variant|MODERATE|MARK4|MARK4|transcript|XM_023649900.1|protein_coding|13/18|c.1285T>A|p.Ser429Thr|1538/2462|1285/2067|429/688||,A|intron_variant|MODIFIER|LOC111775215|LOC111775215|transcript|XR_002810718.1|pseudogene|2/2|n.366-235A>T||||||
chr10	16064148	G	C	85.59	0	C|missense_variant|MODERATE|MARK4|MARK4|transcript|XM_023649899.1|protein_coding|13/17|c.1291G>C|p.Ala431Pro|1544/3458|1291/2259|431/752||,C|missense_variant|MODERATE|MARK4|MARK4|transcript|XM_023649900.1|protein_coding|13/18|c.1291G>C|p.Ala431Pro|1544/2462|1291/2067|431/688||,C|intron_variant|MODIFIER|LOC111775215|LOC111775215|transcript|XR_002810718.1|pseudogene|2/2|n.366-241C>G||||||
chr10	16082064	C	G	470.01	0	G|missense_variant|MODERATE|CKM|CKM|transcript|XM_001502522.6|protein_coding|3/8|c.337G>C|p.Glu113Gln|487/1650|337/1146|113/381||
chr10	16096880	G	A	372	0	A|missense_variant|MODERATE|KLC3|KLC3|transcript|XM_023649904.1|protein_coding|4/13|c.538G>A|p.Ala180Thr|549/1682|538/1542|180/513||,A|missense_variant|MODERATE|KLC3|KLC3|transcript|XM_023649902.1|protein_coding|3/12|c.523G>A|p.Ala175Thr|531/1664|523/1527|175/508||,A|missense_variant|MODERATE|KLC3|KLC3|transcript|XM_023649903.1|protein_coding|3/12|c.523G>A|p.Ala175Thr|531/1661|523/1524|175/507||,…
chr10	16098607	A	G	3152.33	1	G|missense_variant|MODERATE|KLC3|KLC3|transcript|XM_023649904.1|protein_coding|8/13|c.994A>G|p.Thr332Ala|1005/1682|994/1542|332/513||,G|missense_variant|MODERATE|KLC3|KLC3|transcript|XM_023649902.1|protein_coding|7/12|c.979A>G|p.Thr327Ala|987/1664|979/1527|327/508||,G|missense_variant|MODERATE|KLC3|KLC3|transcript|XM_023649903.1|protein_coding|7/12|c.979A>G|p.Thr327Ala|987/1661|979/1524|327/507||…
chr10	16133820	T	G	79.06	0	G|missense_variant|MODERATE|PPP1R13L|PPP1R13L|transcript|XM_023649907.1|protein_coding|6/12|c.1082A>C|p.Gln361Pro|1104/3049|1082/2490|361/829||
chr10	16135592	C	G	118.21	0	G|missense_variant|MODERATE|PPP1R13L|PPP1R13L|transcript|XM_023649907.1|protein_coding|2/12|c.185G>C|p.Gly62Ala|207/3049|185/2490|62/829||
chr10	16135607	CA	C	319.4	0	C|frameshift_variant|HIGH|PPP1R13L|PPP1R13L|transcript|XM_023649907.1|protein_coding|2/12|c.169delT|p.Cys57fs|191/3049|169/2490|57/829||
chr10	16135610	A	AG	364.92	0	AG|frameshift_variant|HIGH|PPP1R13L|PPP1R13L|transcript|XM_023649907.1|protein_coding|2/12|c.166dupC|p.Leu56fs|188/3049|166/2490|56/829||
chr10	16135614	G	GC	319.96	0	GC|frameshift_variant|HIGH|PPP1R13L|PPP1R13L|transcript|XM_023649907.1|protein_coding|2/12|c.162_163insG|p.Pro55fs|184/3049|162/2490|54/829||
chr10	16135620	CG	C	364.92	0	C|frameshift_variant|HIGH|PPP1R13L|PPP1R13L|transcript|XM_023649907.1|protein_coding|2/12|c.156delC|p.Ala53fs|178/3049|156/2490|52/829||
chr10	16135640	TC	T	404.1	0	T|frameshift_variant|HIGH|PPP1R13L|PPP1R13L|transcript|XM_023649907.1|protein_coding|2/12|c.136delG|p.Glu46fs|158/3049|136/2490|46/829||
chr10	16135653	G	GT	389.22	0	GT|frameshift_variant|HIGH|PPP1R13L|PPP1R13L|transcript|XM_023649907.1|protein_coding|2/12|c.123_124insA|p.Pro42fs|145/3049|123/2490|41/829||
chr10	16135656	G	GT	379.79	0	GT|frameshift_variant|HIGH|PPP1R13L|PPP1R13L|transcript|XM_023649907.1|protein_coding|2/12|c.120dupA|p.Leu41fs|142/3049|120/2490|40/829||
chr10	16141879	G	A	1241.39	0	A|missense_variant|MODERATE|CD3EAP|CD3EAP|transcript|XM_001502587.5|protein_coding|1/3|c.7G>A|p.Gly3Ser|395/2248|7/1593|3/530||,A|downstream_gene_variant|MODIFIER|ERCC1|ERCC1|transcript|XM_005596346.3|protein_coding||c.*2250C>T|||||2195|,A|downstream_gene_variant|MODIFIER|ERCC1|ERCC1|transcript|XM_014729344.2|protein_coding||c.*2250C>T|||||2195|
chr10	16143344	C	A	926.47	1	A|missense_variant|MODERATE|CD3EAP|CD3EAP|transcript|XM_001502587.5|protein_coding|3/3|c.955C>A|p.Leu319Met|1343/2248|955/1593|319/530||,A|downstream_gene_variant|MODIFIER|ERCC1|ERCC1|transcript|XM_005596346.3|protein_coding||c.*785G>T|||||730|,A|downstream_gene_variant|MODIFIER|ERCC1|ERCC1|transcript|XM_014729344.2|protein_coding||c.*785G>T|||||730|
chr10	16143345	T	A	926.47	1	A|missense_variant|MODERATE|CD3EAP|CD3EAP|transcript|XM_001502587.5|protein_coding|3/3|c.956T>A|p.Leu319Gln|1344/2248|956/1593|319/530||,A|downstream_gene_variant|MODIFIER|ERCC1|ERCC1|transcript|XM_005596346.3|protein_coding||c.*784A>T|||||729|,A|downstream_gene_variant|MODIFIER|ERCC1|ERCC1|transcript|XM_014729344.2|protein_coding||c.*784A>T|||||729|
chr10	16143723	C	T	707.01	0	T|missense_variant|MODERATE|CD3EAP|CD3EAP|transcript|XM_001502587.5|protein_coding|3/3|c.1334C>T|p.Ala445Val|1722/2248|1334/1593|445/530||,T|downstream_gene_variant|MODIFIER|ERCC1|ERCC1|transcript|XM_005596346.3|protein_coding||c.*406G>A|||||351|,T|downstream_gene_variant|MODIFIER|ERCC1|ERCC1|transcript|XM_014729344.2|protein_coding||c.*406G>A|||||351|
chr10	16143756	A	G	626.47	1	G|missense_variant|MODERATE|CD3EAP|CD3EAP|transcript|XM_001502587.5|protein_coding|3/3|c.1367A>G|p.Gln456Arg|1755/2248|1367/1593|456/530||,G|downstream_gene_variant|MODIFIER|ERCC1|ERCC1|transcript|XM_005596346.3|protein_coding||c.*373T>C|||||318|,G|downstream_gene_variant|MODIFIER|ERCC1|ERCC1|transcript|XM_014729344.2|protein_coding||c.*373T>C|||||318|
chr10	16143884	G	A	726.03	0	A|missense_variant|MODERATE|CD3EAP|CD3EAP|transcript|XM_001502587.5|protein_coding|3/3|c.1495G>A|p.Glu499Lys|1883/2248|1495/1593|499/530||,A|downstream_gene_variant|MODIFIER|ERCC1|ERCC1|transcript|XM_005596346.3|protein_coding||c.*245C>T|||||190|,A|downstream_gene_variant|MODIFIER|ERCC1|ERCC1|transcript|XM_014729344.2|protein_coding||c.*245C>T|||||190|
chr10	16144569	C	G	46.46	0	G|missense_variant|MODERATE|ERCC1|ERCC1|transcript|XM_005596346.3|protein_coding|9/10|c.760G>C|p.Glu254Gln|903/1074|760/876|254/291||,G|missense_variant|MODERATE|ERCC1|ERCC1|transcript|XM_014729344.2|protein_coding|9/10|c.760G>C|p.Glu254Gln|846/1017|760/876|254/291||,G|downstream_gene_variant|MODIFIER|CD3EAP|CD3EAP|transcript|XM_001502587.5|protein_coding||c.*587C>G|||||320|
chr10	16147655	G	C	1045.47	1	C|missense_variant|MODERATE|ERCC1|ERCC1|transcript|XM_005596346.3|protein_coding|6/10|c.536C>G|p.Ala179Gly|679/1074|536/876|179/291||,C|missense_variant|MODERATE|ERCC1|ERCC1|transcript|XM_014729344.2|protein_coding|6/10|c.536C>G|p.Ala179Gly|622/1017|536/876|179/291||,C|downstream_gene_variant|MODIFIER|CD3EAP|CD3EAP|transcript|XM_001502587.5|protein_coding||c.*3673G>C|||||3406|
chr10	16168072	A	T	38.09	0	T|missense_variant|MODERATE|LOC111775216|LOC111775216|transcript|XM_023649906.1|protein_coding|1/2|c.113T>A|p.Leu38His|289/1360|113/618|38/205||
chr10	16199460	C	T	531.02	0	T|missense_variant|MODERATE|RTN2|RTN2|transcript|XM_023649909.1|protein_coding|7/10|c.1195G>A|p.Val399Ile|1314/2815|1195/1413|399/470||,T|missense_variant|MODERATE|RTN2|RTN2|transcript|XM_023649910.1|protein_coding|4/7|c.400G>A|p.Val134Ile|517/2018|400/618|134/205||
chr10	16202054	T	A	54.32	0	A|missense_variant&splice_region_variant|MODERATE|RTN2|RTN2|transcript|XM_023649910.1|protein_coding|1/7|c.12A>T|p.Lys4Asn|129/2018|12/618|4/205||,A|upstream_gene_variant|MODIFIER|PPM1N|PPM1N|transcript|XM_023649911.1|protein_coding||c.-4742T>A|||||4288|,A|upstream_gene_variant|MODIFIER|PPM1N|PPM1N|transcript|XM_023649912.1|protein_coding||c.-4742T>A|||||4288|,A|upstream_gene_variant|MODIFIER|PPM…
chr10	16202955	G	C	156.46	0	C|missense_variant|MODERATE|RTN2|RTN2|transcript|XM_023649909.1|protein_coding|4/10|c.591C>G|p.His197Gln|710/2815|591/1413|197/470||,C|upstream_gene_variant|MODIFIER|PPM1N|PPM1N|transcript|XM_023649911.1|protein_coding||c.-3841G>C|||||3387|,C|upstream_gene_variant|MODIFIER|RTN2|RTN2|transcript|XM_023649910.1|protein_coding||c.-890C>G|||||773|,C|upstream_gene_variant|MODIFIER|PPM1N|PPM1N|transcrip…
chr10	16346631	C	T	498	0	T|missense_variant|MODERATE|EML2|EML2|transcript|XM_023649924.1|protein_coding|11/22|c.1204G>A|p.Gly402Arg|1239/2775|1204/2448|402/815||,T|missense_variant|MODERATE|EML2|EML2|transcript|XM_023649928.1|protein_coding|8/19|c.709G>A|p.Gly237Arg|774/2310|709/1953|237/650||,T|missense_variant|MODERATE|EML2|EML2|transcript|XM_023649929.1|protein_coding|8/19|c.706G>A|p.Gly236Arg|799/2335|706/1950|236/64…
chr10	16352975	T	C	626.11	0	C|missense_variant|MODERATE|EML2|EML2|transcript|XM_023649924.1|protein_coding|6/22|c.665A>G|p.Lys222Arg|700/2775|665/2448|222/815||,C|missense_variant|MODERATE|EML2|EML2|transcript|XM_023649928.1|protein_coding|3/19|c.170A>G|p.Lys57Arg|235/2310|170/1953|57/650||,C|missense_variant|MODERATE|EML2|EML2|transcript|XM_023649929.1|protein_coding|3/19|c.167A>G|p.Lys56Arg|260/2335|167/1950|56/649||,C|mi…
chr10	16367900	A	C	281.23	0	C|missense_variant|MODERATE|GIPR|GIPR|transcript|XM_001917029.4|protein_coding|3/14|c.120A>C|p.Glu40Asp|256/2140|120/1401|40/466||
chr10	16367938	C	T	3649.33	0	T|missense_variant|MODERATE|GIPR|GIPR|transcript|XM_001917029.4|protein_coding|3/14|c.158C>T|p.Ala53Val|294/2140|158/1401|53/466||
chr10	16384005	C	G	1157.39	0	G|missense_variant|MODERATE|QPCTL|QPCTL|transcript|XM_001917247.4|protein_coding|1/7|c.127C>G|p.Leu43Val|209/2237|127/1152|43/383||,G|upstream_gene_variant|MODIFIER|SNRPD2|SNRPD2|transcript|XM_001502749.5|protein_coding||c.-952G>C|||||827|
chr10	16384006	T	C	1157.39	0	C|missense_variant|MODERATE|QPCTL|QPCTL|transcript|XM_001917247.4|protein_coding|1/7|c.128T>C|p.Leu43Pro|210/2237|128/1152|43/383||,C|upstream_gene_variant|MODIFIER|SNRPD2|SNRPD2|transcript|XM_001502749.5|protein_coding||c.-953A>G|||||828|
chr10	16384702	A	C	84.74	0	C|missense_variant|MODERATE|QPCTL|QPCTL|transcript|XM_001917247.4|protein_coding|2/7|c.328A>C|p.Ser110Arg|410/2237|328/1152|110/383||,C|upstream_gene_variant|MODIFIER|SNRPD2|SNRPD2|transcript|XM_001502749.5|protein_coding||c.-1649T>G|||||1524|
chr10	16384715	T	G	285.7	0	G|missense_variant|MODERATE|QPCTL|QPCTL|transcript|XM_001917247.4|protein_coding|2/7|c.341T>G|p.Leu114Arg|423/2237|341/1152|114/383||,G|upstream_gene_variant|MODIFIER|SNRPD2|SNRPD2|transcript|XM_001502749.5|protein_coding||c.-1662A>C|||||1537|
chr10	16418972	A	G	387.91	0	G|missense_variant|MODERATE|BHMG1|BHMG1|transcript|XM_023649942.1|protein_coding|4/14|c.220A>G|p.Met74Val|440/2390|220/1752|74/583||
chr10	16427631	C	T	855.01	0	T|missense_variant|MODERATE|BHMG1|BHMG1|transcript|XM_023649942.1|protein_coding|14/14|c.1733C>T|p.Pro578Leu|1953/2390|1733/1752|578/583||,T|upstream_gene_variant|MODIFIER|LOC111775221|LOC111775221|transcript|XR_002810724.1|pseudogene||n.-4383C>T|||||4383|,T|downstream_gene_variant|MODIFIER|SIX5|SIX5|transcript|XM_014731985.2|protein_coding||c.*1193G>A|||||551|
chr10	16429224	G	C	6192.71	0	C|missense_variant|MODERATE|SIX5|SIX5|transcript|XM_014731985.2|protein_coding|3/3|c.1820C>G|p.Pro607Arg|1822/2864|1820/2220|607/739||,C|upstream_gene_variant|MODIFIER|LOC111775221|LOC111775221|transcript|XR_002810724.1|pseudogene||n.-2790G>C|||||2790|,C|downstream_gene_variant|MODIFIER|BHMG1|BHMG1|transcript|XM_023649942.1|protein_coding||c.*1574G>C|||||1156|,C|downstream_gene_variant|MODIFIER|D…
chr10	16431956	T	G	187.32	0	G|missense_variant|MODERATE|SIX5|SIX5|transcript|XM_014731985.2|protein_coding|1/3|c.221A>C|p.Glu74Ala|223/2864|221/2220|74/739||,G|upstream_gene_variant|MODIFIER|LOC111775221|LOC111775221|transcript|XR_002810724.1|pseudogene||n.-58T>G|||||58|,G|upstream_gene_variant|MODIFIER|LOC111775222|LOC111775222|transcript|XR_002810725.1|pseudogene||n.-2458T>G|||||2458|,G|downstream_gene_variant|MODIFIER|BH…
chr10	16431974	A	C	53.93	0	C|missense_variant|MODERATE|SIX5|SIX5|transcript|XM_014731985.2|protein_coding|1/3|c.203T>G|p.Val68Gly|205/2864|203/2220|68/739||,C|upstream_gene_variant|MODIFIER|LOC111775221|LOC111775221|transcript|XR_002810724.1|pseudogene||n.-40A>C|||||40|,C|upstream_gene_variant|MODIFIER|LOC111775222|LOC111775222|transcript|XR_002810725.1|pseudogene||n.-2440A>C|||||2440|,C|downstream_gene_variant|MODIFIER|BH…
chr10	16435133	T	C	1320.4	0	C|missense_variant|MODERATE|DMPK|DMPK|transcript|XM_023649937.1|protein_coding|11/15|c.1477A>G|p.Thr493Ala|2638/3814|1477/1890|493/629||,C|missense_variant|MODERATE|DMPK|DMPK|transcript|XM_023649938.1|protein_coding|11/15|c.1477A>G|p.Thr493Ala|2637/3817|1477/1887|493/628||,C|missense_variant|MODERATE|DMPK|DMPK|transcript|XM_023649939.1|protein_coding|11/15|c.1462A>G|p.Thr488Ala|2627/3803|1462/187…
chr10	16467111	G	T	1387.39	0	T|missense_variant|MODERATE|RSPH6A|RSPH6A|transcript|XM_023649936.1|protein_coding|2/6|c.582C>A|p.Asn194Lys|1104/2717|582/2043|194/680||,T|downstream_gene_variant|MODIFIER|SYMPK|SYMPK|transcript|XM_023649931.1|protein_coding||c.*4298C>A|||||4198|,T|downstream_gene_variant|MODIFIER|SYMPK|SYMPK|transcript|XM_023649932.1|protein_coding||c.*4298C>A|||||4198|
chr10	16470636	G	T	579.01	0	T|missense_variant|MODERATE|RSPH6A|RSPH6A|transcript|XM_023649936.1|protein_coding|1/6|c.234C>A|p.Asn78Lys|756/2717|234/2043|78/680||,T|downstream_gene_variant|MODIFIER|SYMPK|SYMPK|transcript|XM_023649931.1|protein_coding||c.*773C>A|||||673|,T|downstream_gene_variant|MODIFIER|SYMPK|SYMPK|transcript|XM_023649932.1|protein_coding||c.*773C>A|||||673|
chr10	16511015	T	G	343.67	0	G|missense_variant|MODERATE|SYMPK|SYMPK|transcript|XM_023649931.1|protein_coding|1/27|c.58A>C|p.Asn20His|174/4116|58/3900|20/1299||,G|upstream_gene_variant|MODIFIER|SYMPK|SYMPK|transcript|XM_023649932.1|protein_coding||c.-4545A>C|||||4391|,G|intron_variant|MODIFIER|FOXA3|FOXA3|transcript|XM_023649945.1|protein_coding|1/1|c.70-1715T>G||||||
chr10	16527496	G	GC	31.09	0	GC|frameshift_variant|HIGH|MYPOP|MYPOP|transcript|XM_023649943.1|protein_coding|3/3|c.1096dupG|p.Ala366fs|1219/1942|1096/1203|366/400||,GC|frameshift_variant|HIGH|MYPOP|MYPOP|transcript|XM_023649944.1|protein_coding|3/3|c.1096dupG|p.Ala366fs|1758/2481|1096/1203|366/400||,GC|upstream_gene_variant|MODIFIER|IRF2BP1|IRF2BP1|transcript|XM_014729402.2|protein_coding||c.-3565dupG|||||2524|
chr10	16527551	C	T	67.08	0	T|missense_variant|MODERATE|MYPOP|MYPOP|transcript|XM_023649943.1|protein_coding|3/3|c.1042G>A|p.Gly348Arg|1165/1942|1042/1203|348/400||,T|missense_variant|MODERATE|MYPOP|MYPOP|transcript|XM_023649944.1|protein_coding|3/3|c.1042G>A|p.Gly348Arg|1704/2481|1042/1203|348/400||,T|upstream_gene_variant|MODIFIER|IRF2BP1|IRF2BP1|transcript|XM_014729402.2|protein_coding||c.-3619G>A|||||2578|
chr10	16527835	G	A	99.76	0	A|missense_variant|MODERATE|MYPOP|MYPOP|transcript|XM_023649943.1|protein_coding|3/3|c.758C>T|p.Pro253Leu|881/1942|758/1203|253/400||,A|missense_variant|MODERATE|MYPOP|MYPOP|transcript|XM_023649944.1|protein_coding|3/3|c.758C>T|p.Pro253Leu|1420/2481|758/1203|253/400||,A|upstream_gene_variant|MODIFIER|IRF2BP1|IRF2BP1|transcript|XM_014729402.2|protein_coding||c.-3903C>T|||||2862|
chr10	16527892	G	A	698.5	0	A|missense_variant|MODERATE|MYPOP|MYPOP|transcript|XM_023649943.1|protein_coding|3/3|c.701C>T|p.Pro234Leu|824/1942|701/1203|234/400||,A|missense_variant|MODERATE|MYPOP|MYPOP|transcript|XM_023649944.1|protein_coding|3/3|c.701C>T|p.Pro234Leu|1363/2481|701/1203|234/400||,A|upstream_gene_variant|MODIFIER|IRF2BP1|IRF2BP1|transcript|XM_014729402.2|protein_coding||c.-3960C>T|||||2919|
chr10	16544349	T	A	64.04	0	A|missense_variant|MODERATE|NANOS2|NANOS2|transcript|XM_023651561.1|protein_coding|1/1|c.143A>T|p.Gln48Leu|705/2033|143/417|48/138||
chr10	16544355	T	A	47.65	0	A|missense_variant|MODERATE|NANOS2|NANOS2|transcript|XM_023651561.1|protein_coding|1/1|c.137A>T|p.Gln46Leu|699/2033|137/417|46/138||
chr10	16579317	C	T	1749.77	0	T|missense_variant|MODERATE|NOVA2|NOVA2|transcript|XM_023651260.1|protein_coding|3/3|c.991G>A|p.Gly331Ser|1079/1786|991/1356|331/451||,T|upstream_gene_variant|MODIFIER|MIR9090|MIR9090|transcript|NR_128113.1|pseudogene||n.-1930G>A|||||1930|
chr10	16635613	C	G	1914.13	0	G|missense_variant|MODERATE|CCDC61|CCDC61|transcript|XM_023649946.1|protein_coding|6/14|c.730C>G|p.Arg244Gly|869/1888|730/1542|244/513||,G|missense_variant|MODERATE|CCDC61|CCDC61|transcript|XM_023649950.1|protein_coding|6/13|c.730C>G|p.Arg244Gly|869/1833|730/1431|244/476||,G|missense_variant|MODERATE|CCDC61|CCDC61|transcript|XM_023649951.1|protein_coding|6/13|c.730C>G|p.Arg244Gly|869/1830|730/142…
chr10	16636799	T	C	89.11	0	C|splice_donor_variant&intron_variant|HIGH|CCDC61|CCDC61|transcript|XM_023649946.1|protein_coding|9/13|c.1091+2T>C||||||,C|splice_donor_variant&intron_variant|HIGH|CCDC61|CCDC61|transcript|XR_002810727.1|pseudogene|9/11|n.1230+2T>C||||||,C|splice_donor_variant&intron_variant|HIGH|CCDC61|CCDC61|transcript|XM_023649950.1|protein_coding|9/12|c.1091+2T>C||||||,C|splice_donor_variant&intron_variant|HI…
chr10	16637114	GGCA	G	43.67	0	G|disruptive_inframe_deletion|MODERATE|CCDC61|CCDC61|transcript|XM_023649946.1|protein_coding|10/14|c.1100_1102delAGC|p.Gln367del|1239/1888|1100/1542|367/513||INFO_REALIGN_3_PRIME,G|disruptive_inframe_deletion|MODERATE|CCDC61|CCDC61|transcript|XM_023649950.1|protein_coding|10/13|c.1100_1102delAGC|p.Gln367del|1239/1833|1100/1431|367/476||INFO_REALIGN_3_PRIME,G|disruptive_inframe_deletion|MODERATE|…
chr10	16637184	G	C	5625.96	1	C|missense_variant|MODERATE|CCDC61|CCDC61|transcript|XM_023649946.1|protein_coding|10/14|c.1161G>C|p.Gln387His|1300/1888|1161/1542|387/513||,C|missense_variant|MODERATE|CCDC61|CCDC61|transcript|XM_023649950.1|protein_coding|10/13|c.1161G>C|p.Gln387His|1300/1833|1161/1431|387/476||,C|missense_variant|MODERATE|CCDC61|CCDC61|transcript|XM_023649951.1|protein_coding|10/13|c.1161G>C|p.Gln387His|1300/1…
chr10	16637189	G	A	5700.96	1	A|missense_variant|MODERATE|CCDC61|CCDC61|transcript|XM_023649946.1|protein_coding|10/14|c.1166G>A|p.Arg389Gln|1305/1888|1166/1542|389/513||,A|missense_variant|MODERATE|CCDC61|CCDC61|transcript|XM_023649950.1|protein_coding|10/13|c.1166G>A|p.Arg389Gln|1305/1833|1166/1431|389/476||,A|missense_variant|MODERATE|CCDC61|CCDC61|transcript|XM_023649951.1|protein_coding|10/13|c.1166G>A|p.Arg389Gln|1305/1…
chr10	16638084	G	T	1032	1	T|missense_variant|MODERATE|CCDC61|CCDC61|transcript|XM_023649946.1|protein_coding|13/14|c.1430G>T|p.Trp477Leu|1569/1888|1430/1542|477/513||,T|missense_variant|MODERATE|CCDC61|CCDC61|transcript|XM_023649950.1|protein_coding|12/13|c.1375G>T|p.Gly459Trp|1514/1833|1375/1431|459/476||,T|missense_variant|MODERATE|CCDC61|CCDC61|transcript|XM_023649951.1|protein_coding|12/13|c.1372G>T|p.Gly458Trp|1511/1…
chr10	16638094	T	C	6257.8	2	C|missense_variant|MODERATE|CCDC61|CCDC61|transcript|XM_023649950.1|protein_coding|12/13|c.1385T>C|p.Leu462Ser|1524/1833|1385/1431|462/476||,C|missense_variant|MODERATE|CCDC61|CCDC61|transcript|XM_023649951.1|protein_coding|12/13|c.1382T>C|p.Leu461Ser|1521/1830|1382/1428|461/475||,C|synonymous_variant|LOW|CCDC61|CCDC61|transcript|XM_023649946.1|protein_coding|13/14|c.1440T>C|p.Ile480Ile|1579/1888…
chr10	16639134	T	C	432.01	1	C|missense_variant|MODERATE|PGLYRP1|PGLYRP1|transcript|XM_023649956.1|protein_coding|2/2|c.275A>G|p.Gln92Arg|276/369|275/300|92/99||WARNING_TRANSCRIPT_NO_START_CODON,C|downstream_gene_variant|MODIFIER|CCDC61|CCDC61|transcript|XM_023649946.1|protein_coding||c.*810T>C|||||603|,C|downstream_gene_variant|MODIFIER|MIR769B|MIR769B|transcript|NR_032894.1|pseudogene||n.*183T>C|||||183|,C|downstream_gene_…
chr10	16639142	T	A	550	1	A|missense_variant|MODERATE|PGLYRP1|PGLYRP1|transcript|XM_023649956.1|protein_coding|2/2|c.267A>T|p.Glu89Asp|268/369|267/300|89/99||WARNING_TRANSCRIPT_NO_START_CODON,A|downstream_gene_variant|MODIFIER|CCDC61|CCDC61|transcript|XM_023649946.1|protein_coding||c.*818T>A|||||611|,A|downstream_gene_variant|MODIFIER|MIR769B|MIR769B|transcript|NR_032894.1|pseudogene||n.*191T>A|||||191|,A|downstream_gene_…
chr10	16639167	A	T	577.59	0	T|missense_variant|MODERATE|PGLYRP1|PGLYRP1|transcript|XM_023649956.1|protein_coding|2/2|c.242T>A|p.Leu81His|243/369|242/300|81/99||WARNING_TRANSCRIPT_NO_START_CODON,T|downstream_gene_variant|MODIFIER|CCDC61|CCDC61|transcript|XM_023649946.1|protein_coding||c.*843A>T|||||636|,T|downstream_gene_variant|MODIFIER|MIR769B|MIR769B|transcript|NR_032894.1|pseudogene||n.*216A>T|||||216|,T|downstream_gene_…
chr10	16639168	G	C	577.16	0	C|missense_variant|MODERATE|PGLYRP1|PGLYRP1|transcript|XM_023649956.1|protein_coding|2/2|c.241C>G|p.Leu81Val|242/369|241/300|81/99||WARNING_TRANSCRIPT_NO_START_CODON,C|downstream_gene_variant|MODIFIER|CCDC61|CCDC61|transcript|XM_023649946.1|protein_coding||c.*844G>C|||||637|,C|downstream_gene_variant|MODIFIER|MIR769B|MIR769B|transcript|NR_032894.1|pseudogene||n.*217G>C|||||217|,C|downstream_gene_…
chr10	16639176	T	C	485.15	0	C|missense_variant|MODERATE|PGLYRP1|PGLYRP1|transcript|XM_023649956.1|protein_coding|2/2|c.233A>G|p.Gln78Arg|234/369|233/300|78/99||WARNING_TRANSCRIPT_NO_START_CODON,C|downstream_gene_variant|MODIFIER|CCDC61|CCDC61|transcript|XM_023649946.1|protein_coding||c.*852T>C|||||645|,C|downstream_gene_variant|MODIFIER|MIR769B|MIR769B|transcript|NR_032894.1|pseudogene||n.*225T>C|||||225|,C|downstream_gene_…
chr10	16639205	G	C	5975.92	1	C|missense_variant|MODERATE|PGLYRP1|PGLYRP1|transcript|XM_023649956.1|protein_coding|2/2|c.204C>G|p.Asn68Lys|205/369|204/300|68/99||WARNING_TRANSCRIPT_NO_START_CODON,C|downstream_gene_variant|MODIFIER|CCDC61|CCDC61|transcript|XM_023649946.1|protein_coding||c.*881G>C|||||674|,C|downstream_gene_variant|MODIFIER|MIR769B|MIR769B|transcript|NR_032894.1|pseudogene||n.*254G>C|||||254|,C|downstream_gene_…
chr10	16639210	T	G	6647.92	1	G|missense_variant|MODERATE|PGLYRP1|PGLYRP1|transcript|XM_023649956.1|protein_coding|2/2|c.199A>C|p.Thr67Pro|200/369|199/300|67/99||WARNING_TRANSCRIPT_NO_START_CODON,G|downstream_gene_variant|MODIFIER|CCDC61|CCDC61|transcript|XM_023649946.1|protein_coding||c.*886T>G|||||679|,G|downstream_gene_variant|MODIFIER|MIR769B|MIR769B|transcript|NR_032894.1|pseudogene||n.*259T>G|||||259|,G|downstream_gene_…
chr10	16639211	C	A	6498.92	1	A|missense_variant|MODERATE|PGLYRP1|PGLYRP1|transcript|XM_023649956.1|protein_coding|2/2|c.198G>T|p.Arg66Ser|199/369|198/300|66/99||WARNING_TRANSCRIPT_NO_START_CODON,A|downstream_gene_variant|MODIFIER|CCDC61|CCDC61|transcript|XM_023649946.1|protein_coding||c.*887C>A|||||680|,A|downstream_gene_variant|MODIFIER|MIR769B|MIR769B|transcript|NR_032894.1|pseudogene||n.*260C>A|||||260|,A|downstream_gene_…
chr10	16639212	C	G	6074.92	1	G|missense_variant|MODERATE|PGLYRP1|PGLYRP1|transcript|XM_023649956.1|protein_coding|2/2|c.197G>C|p.Arg66Thr|198/369|197/300|66/99||WARNING_TRANSCRIPT_NO_START_CODON,G|downstream_gene_variant|MODIFIER|CCDC61|CCDC61|transcript|XM_023649946.1|protein_coding||c.*888C>G|||||681|,G|downstream_gene_variant|MODIFIER|MIR769B|MIR769B|transcript|NR_032894.1|pseudogene||n.*261C>G|||||261|,G|downstream_gene_…
chr10	16639272	T	A	70.46	0	A|missense_variant|MODERATE|PGLYRP1|PGLYRP1|transcript|XM_023649956.1|protein_coding|2/2|c.137A>T|p.Gln46Leu|138/369|137/300|46/99||WARNING_TRANSCRIPT_NO_START_CODON,A|downstream_gene_variant|MODIFIER|CCDC61|CCDC61|transcript|XM_023649946.1|protein_coding||c.*948T>A|||||741|,A|downstream_gene_variant|MODIFIER|MIR769B|MIR769B|transcript|NR_032894.1|pseudogene||n.*321T>A|||||321|,A|downstream_gene_…
chr10	16639896	A	G	54.46	0	G|missense_variant|MODERATE|PGLYRP1|PGLYRP1|transcript|XM_023649956.1|protein_coding|1/2|c.82T>C|p.Ser28Pro|83/369|82/300|28/99||WARNING_TRANSCRIPT_NO_START_CODON,G|downstream_gene_variant|MODIFIER|CCDC61|CCDC61|transcript|XM_023649946.1|protein_coding||c.*1572A>G|||||1365|,G|downstream_gene_variant|MODIFIER|MIR769B|MIR769B|transcript|NR_032894.1|pseudogene||n.*945A>G|||||945|,G|downstream_gene_v…
chr10	16639928	G	A	4538.62	1	A|missense_variant|MODERATE|PGLYRP1|PGLYRP1|transcript|XM_023649956.1|protein_coding|1/2|c.50C>T|p.Thr17Ile|51/369|50/300|17/99||WARNING_TRANSCRIPT_NO_START_CODON,A|downstream_gene_variant|MODIFIER|CCDC61|CCDC61|transcript|XM_023649946.1|protein_coding||c.*1604G>A|||||1397|,A|downstream_gene_variant|MODIFIER|MIR769B|MIR769B|transcript|NR_032894.1|pseudogene||n.*977G>A|||||977|,A|downstream_gene_v…
chr10	16663751	T	C	442.31	1	C|splice_acceptor_variant&intron_variant|HIGH|LOC100071039|LOC100071039|transcript|XM_023649955.1|protein_coding|4/4|c.711-2A>G||||||,C|downstream_gene_variant|MODIFIER|LOC100071039|LOC100071039|transcript|XM_023649954.1|protein_coding||c.*285A>G|||||187|
chr10	16664083	A	G	382.46	0	G|splice_donor_variant&intron_variant|HIGH|LOC100071039|LOC100071039|transcript|XM_023649955.1|protein_coding|4/4|c.710+2T>C||||||,G|missense_variant|MODERATE|LOC100071039|LOC100071039|transcript|XM_023649954.1|protein_coding|4/4|c.712T>C|p.Trp238Arg|740/885|712/759|238/252||
chr10	16665152	A	G	205.85	1	G|missense_variant|MODERATE|LOC100071039|LOC100071039|transcript|XM_023649954.1|protein_coding|2/4|c.332T>C|p.Ile111Thr|360/885|332/759|111/252||,G|missense_variant|MODERATE|LOC100071039|LOC100071039|transcript|XM_023649955.1|protein_coding|2/5|c.332T>C|p.Ile111Thr|360/769|332/726|111/241||
chr10	16665203	C	T	1627.32	0	T|splice_acceptor_variant&intron_variant|HIGH|LOC100071039|LOC100071039|transcript|XM_023649954.1|protein_coding|1/3|c.282-1G>A||||||,T|splice_acceptor_variant&intron_variant|HIGH|LOC100071039|LOC100071039|transcript|XM_023649955.1|protein_coding|1/4|c.282-1G>A||||||
chr10	16667562	C	T	1397.36	1	T|missense_variant|MODERATE|LOC100071039|LOC100071039|transcript|XM_023649954.1|protein_coding|1/4|c.49G>A|p.Gly17Arg|77/885|49/759|17/252||,T|missense_variant|MODERATE|LOC100071039|LOC100071039|transcript|XM_023649955.1|protein_coding|1/5|c.49G>A|p.Gly17Arg|77/769|49/726|17/241||
chr10	16706301	G	A,T	431.38	0,0	A|missense_variant|MODERATE|LOC100071047|LOC100071047|transcript|XM_001917064.5|protein_coding|4/4|c.346G>A|p.Gly116Ser|374/618|346/351|116/116||,T|missense_variant|MODERATE|LOC100071047|LOC100071047|transcript|XM_001917064.5|protein_coding|4/4|c.346G>T|p.Gly116Cys|374/618|346/351|116/116||
chr10	16732962	G	A	1767.84	1	A|missense_variant|MODERATE|LOC100630711|LOC100630711|transcript|XM_005596351.3|protein_coding|3/4|c.305C>T|p.Ser102Phe|326/611|305/351|102/116||
chr10	16732990	C	T	1711.55	0	T|missense_variant|MODERATE|LOC100630711|LOC100630711|transcript|XM_005596351.3|protein_coding|3/4|c.277G>A|p.Val93Met|298/611|277/351|93/116||
chr10	16733001	A	T	802.33	0	T|missense_variant|MODERATE|LOC100630711|LOC100630711|transcript|XM_005596351.3|protein_coding|3/4|c.266T>A|p.Leu89Gln|287/611|266/351|89/116||
chr10	16733005	G	A	745.22	0	A|missense_variant|MODERATE|LOC100630711|LOC100630711|transcript|XM_005596351.3|protein_coding|3/4|c.262C>T|p.Pro88Ser|283/611|262/351|88/116||
chr10	16733089	C	A	1974.87	1	A|missense_variant|MODERATE|LOC100630711|LOC100630711|transcript|XM_005596351.3|protein_coding|3/4|c.178G>T|p.Val60Leu|199/611|178/351|60/116||
chr10	16750076	G	A	39.82	0	A|missense_variant|MODERATE|LOC111775410|LOC111775410|transcript|XM_023651261.1|protein_coding|2/2|c.181G>A|p.Ala61Thr|181/414|181/414|61/137||WARNING_TRANSCRIPT_NO_START_CODON
chr10	16818977	A	G	7806.76	1	G|missense_variant|MODERATE|LOC100071074|LOC100071074|transcript|XM_001500760.4|protein_coding|1/3|c.61A>G|p.Thr21Ala|185/779|61/582|21/193||,G|downstream_gene_variant|MODIFIER|MIR769A|MIR769A|transcript|NR_032893.1|pseudogene||n.*3632T>C|||||3632|
chr10	16818981	G	A	7304.55	1	A|missense_variant|MODERATE|LOC100071074|LOC100071074|transcript|XM_001500760.4|protein_coding|1/3|c.65G>A|p.Arg22Gln|189/779|65/582|22/193||,A|downstream_gene_variant|MODIFIER|MIR769A|MIR769A|transcript|NR_032893.1|pseudogene||n.*3628C>T|||||3628|
chr10	16818983	G	A	6808.38	1	A|missense_variant|MODERATE|LOC100071074|LOC100071074|transcript|XM_001500760.4|protein_coding|1/3|c.67G>A|p.Glu23Lys|191/779|67/582|23/193||,A|downstream_gene_variant|MODIFIER|MIR769A|MIR769A|transcript|NR_032893.1|pseudogene||n.*3626C>T|||||3626|
chr10	16818986	GA	G	6548.26	1	G|frameshift_variant|HIGH|LOC100071074|LOC100071074|transcript|XM_001500760.4|protein_coding|1/3|c.71delA|p.Asp24fs|195/779|71/582|24/193||,G|downstream_gene_variant|MODIFIER|MIR769A|MIR769A|transcript|NR_032893.1|pseudogene||n.*3622delT|||||3622|
chr10	16818991	C	CGG	6234.5	1	CGG|frameshift_variant|HIGH|LOC100071074|LOC100071074|transcript|XM_001500760.4|protein_coding|1/3|c.75_76insGG|p.Thr26fs|200/779|76/582|26/193||,CGG|downstream_gene_variant|MODIFIER|MIR769A|MIR769A|transcript|NR_032893.1|pseudogene||n.*3617_*3618insCC|||||3617|
chr10	16818992	A	G	901.89	1	G|missense_variant|MODERATE|LOC100071074|LOC100071074|transcript|XM_001500760.4|protein_coding|1/3|c.76A>G|p.Thr26Ala|200/779|76/582|26/193||,G|downstream_gene_variant|MODIFIER|MIR769A|MIR769A|transcript|NR_032893.1|pseudogene||n.*3617T>C|||||3617|
chr10	16818993	CCCCA	C	6003.5	1	C|frameshift_variant|HIGH|LOC100071074|LOC100071074|transcript|XM_001500760.4|protein_coding|1/3|c.78_81delCCCA|p.Pro27fs|202/779|78/582|26/193||,C|downstream_gene_variant|MODIFIER|MIR769A|MIR769A|transcript|NR_032893.1|pseudogene||n.*3612_*3615delTGGG|||||3615|
chr10	16819000	C	CTGT	5229.42	1	CTGT|conservative_inframe_insertion|MODERATE|LOC100071074|LOC100071074|transcript|XM_001500760.4|protein_coding|1/3|c.84_85insTGT|p.Cys28dup|209/779|85/582|29/193||,CTGT|downstream_gene_variant|MODIFIER|MIR769A|MIR769A|transcript|NR_032893.1|pseudogene||n.*3608_*3609insACA|||||3608|
chr10	16819027	G	GA	41.43	0	GA|frameshift_variant|HIGH|LOC100071074|LOC100071074|transcript|XM_001500760.4|protein_coding|1/3|c.111_112insA|p.Gly38fs|236/779|112/582|38/193||,GA|downstream_gene_variant|MODIFIER|MIR769A|MIR769A|transcript|NR_032893.1|pseudogene||n.*3581_*3582insT|||||3581|
chr10	16819028	G	A	1843.23	1	A|missense_variant|MODERATE|LOC100071074|LOC100071074|transcript|XM_001500760.4|protein_coding|1/3|c.112G>A|p.Gly38Arg|236/779|112/582|38/193||,A|downstream_gene_variant|MODIFIER|MIR769A|MIR769A|transcript|NR_032893.1|pseudogene||n.*3581C>T|||||3581|
chr10	16819032	C	G	1829.48	1	G|missense_variant|MODERATE|LOC100071074|LOC100071074|transcript|XM_001500760.4|protein_coding|1/3|c.116C>G|p.Ala39Gly|240/779|116/582|39/193||,G|downstream_gene_variant|MODIFIER|MIR769A|MIR769A|transcript|NR_032893.1|pseudogene||n.*3577G>C|||||3577|
chr10	16819037	C	G	1594.51	1	G|missense_variant|MODERATE|LOC100071074|LOC100071074|transcript|XM_001500760.4|protein_coding|1/3|c.121C>G|p.Pro41Ala|245/779|121/582|41/193||,G|downstream_gene_variant|MODIFIER|MIR769A|MIR769A|transcript|NR_032893.1|pseudogene||n.*3572G>C|||||3572|
chr10	16819044	G	A	1368.66	1	A|missense_variant|MODERATE|LOC100071074|LOC100071074|transcript|XM_001500760.4|protein_coding|1/3|c.128G>A|p.Arg43Lys|252/779|128/582|43/193||,A|downstream_gene_variant|MODIFIER|MIR769A|MIR769A|transcript|NR_032893.1|pseudogene||n.*3565C>T|||||3565|
chr10	16819045	G	C	1371.59	1	C|missense_variant|MODERATE|LOC100071074|LOC100071074|transcript|XM_001500760.4|protein_coding|1/3|c.129G>C|p.Arg43Ser|253/779|129/582|43/193||,C|downstream_gene_variant|MODIFIER|MIR769A|MIR769A|transcript|NR_032893.1|pseudogene||n.*3564C>G|||||3564|
chr10	16819050	AACAGCG	A	1233.43	1	A|disruptive_inframe_deletion|MODERATE|LOC100071074|LOC100071074|transcript|XM_001500760.4|protein_coding|1/3|c.135_140delACAGCG|p.Glu45_Arg47delinsAsp|259/779|135/582|45/193||,A|downstream_gene_variant|MODIFIER|MIR769A|MIR769A|transcript|NR_032893.1|pseudogene||n.*3553_*3558delCGCTGT|||||3558|
chr10	16819058	CT	C	1116.43	1	C|frameshift_variant|HIGH|LOC100071074|LOC100071074|transcript|XM_001500760.4|protein_coding|1/3|c.143delT|p.Leu48fs|267/779|143/582|48/193||,C|downstream_gene_variant|MODIFIER|MIR769A|MIR769A|transcript|NR_032893.1|pseudogene||n.*3550delA|||||3550|
chr10	16819062	A	AAGCTAAG	1456.39	1	AAGCTAAG|frameshift_variant|HIGH|LOC100071074|LOC100071074|transcript|XM_001500760.4|protein_coding|1/3|c.146_147insAGCTAAG|p.Asp49fs|271/779|147/582|49/193||,AAGCTAAG|downstream_gene_variant|MODIFIER|MIR769A|MIR769A|transcript|NR_032893.1|pseudogene||n.*3546_*3547insCTTAGCT|||||3546|
chr10	16819070	G	A	1101.97	1	A|missense_variant|MODERATE|LOC100071074|LOC100071074|transcript|XM_001500760.4|protein_coding|1/3|c.154G>A|p.Val52Met|278/779|154/582|52/193||,A|downstream_gene_variant|MODIFIER|MIR769A|MIR769A|transcript|NR_032893.1|pseudogene||n.*3539C>T|||||3539|
chr10	16819071	T	A	1106.24	1	A|missense_variant|MODERATE|LOC100071074|LOC100071074|transcript|XM_001500760.4|protein_coding|1/3|c.155T>A|p.Val52Glu|279/779|155/582|52/193||,A|downstream_gene_variant|MODIFIER|MIR769A|MIR769A|transcript|NR_032893.1|pseudogene||n.*3538A>T|||||3538|
chr10	16819073	C	A	1111.59	1	A|missense_variant|MODERATE|LOC100071074|LOC100071074|transcript|XM_001500760.4|protein_coding|1/3|c.157C>A|p.Arg53Ser|281/779|157/582|53/193||,A|downstream_gene_variant|MODIFIER|MIR769A|MIR769A|transcript|NR_032893.1|pseudogene||n.*3536G>T|||||3536|
chr10	16822328	G	T	326.01	0	T|missense_variant|MODERATE|LOC100071074|LOC100071074|transcript|XM_001500760.4|protein_coding|3/3|c.480G>T|p.Arg160Ser|604/779|480/582|160/193||,T|downstream_gene_variant|MODIFIER|MIR769A|MIR769A|transcript|NR_032893.1|pseudogene||n.*281C>A|||||281|
chr10	16822329	A	C	326.4	0	C|missense_variant|MODERATE|LOC100071074|LOC100071074|transcript|XM_001500760.4|protein_coding|3/3|c.481A>C|p.Thr161Pro|605/779|481/582|161/193||,C|downstream_gene_variant|MODIFIER|MIR769A|MIR769A|transcript|NR_032893.1|pseudogene||n.*280T>G|||||280|
chr10	16822402	T	C	4102.91	1	C|missense_variant|MODERATE|LOC100071074|LOC100071074|transcript|XM_001500760.4|protein_coding|3/3|c.554T>C|p.Ile185Thr|678/779|554/582|185/193||,C|downstream_gene_variant|MODIFIER|MIR769A|MIR769A|transcript|NR_032893.1|pseudogene||n.*207A>G|||||207|
chr10	16867390	C	CCCCCCCATCCCCCCATCCCCCCAT,T	2620.37	0,0	CCCCCCCATCCCCCCATCCCCCCAT|splice_acceptor_variant&intron_variant|HIGH|HIF3A|HIF3A|transcript|XM_023649957.1|protein_coding|5/13|c.828-3_828-2insCCCATCCCCCCATCCCCCCATCCC||||||INFO_REALIGN_3_PRIME,CCCCCCCATCCCCCCATCCCCCCAT|splice_acceptor_variant&intron_variant|HIGH|HIF3A|HIF3A|transcript|XM_023649958.1|protein_coding|6/14|c.771-3_771-2insCCCATCCCCCCATCCCCCCATCCC||||||INFO_REALIGN_3_PRIME,CCCCCCCAT…
chr10	16928308	T	A	59.34	0	A|stop_lost|HIGH|CCDC8|CCDC8|transcript|XM_014729428.2|protein_coding|1/1|c.1737A>T|p.Ter579Cysext*?|2517/2924|1737/1737|579/578||,A|upstream_gene_variant|MODIFIER|LOC111775225|LOC111775225|transcript|XR_002810730.1|pseudogene||n.-4763T>A|||||4763|
chr10	16928691	T	C	463.48	1	C|missense_variant|MODERATE|CCDC8|CCDC8|transcript|XM_014729428.2|protein_coding|1/1|c.1354A>G|p.Ile452Val|2134/2924|1354/1737|452/578||,C|upstream_gene_variant|MODIFIER|LOC111775225|LOC111775225|transcript|XR_002810730.1|pseudogene||n.-4380T>C|||||4380|
chr10	16928927	T	A	331.42	0	A|missense_variant|MODERATE|CCDC8|CCDC8|transcript|XM_014729428.2|protein_coding|1/1|c.1118A>T|p.Gln373Leu|1898/2924|1118/1737|373/578||,A|upstream_gene_variant|MODIFIER|LOC111775225|LOC111775225|transcript|XR_002810730.1|pseudogene||n.-4144T>A|||||4144|
chr10	16928957	T	C	164.71	0	C|missense_variant|MODERATE|CCDC8|CCDC8|transcript|XM_014729428.2|protein_coding|1/1|c.1088A>G|p.Asp363Gly|1868/2924|1088/1737|363/578||,C|upstream_gene_variant|MODIFIER|LOC111775225|LOC111775225|transcript|XR_002810730.1|pseudogene||n.-4114T>C|||||4114|
chr10	16928984	T	G	690.47	1	G|missense_variant|MODERATE|CCDC8|CCDC8|transcript|XM_014729428.2|protein_coding|1/1|c.1061A>C|p.Glu354Ala|1841/2924|1061/1737|354/578||,G|upstream_gene_variant|MODIFIER|LOC111775225|LOC111775225|transcript|XR_002810730.1|pseudogene||n.-4087T>G|||||4087|
chr10	16929080	G	*,T	5363.6	0,1	T|missense_variant|MODERATE|CCDC8|CCDC8|transcript|XM_014729428.2|protein_coding|1/1|c.965C>A|p.Ala322Asp|1745/2924|965/1737|322/578||,T|upstream_gene_variant|MODIFIER|LOC111775225|LOC111775225|transcript|XR_002810730.1|pseudogene||n.-3991G>T|||||3991|
chr10	16929101	T	C	1786.63	0	C|missense_variant|MODERATE|CCDC8|CCDC8|transcript|XM_014729428.2|protein_coding|1/1|c.944A>G|p.Asp315Gly|1724/2924|944/1737|315/578||,C|upstream_gene_variant|MODIFIER|LOC111775225|LOC111775225|transcript|XR_002810730.1|pseudogene||n.-3970T>C|||||3970|
chr10	16929107	G	A	2322.79	1	A|missense_variant|MODERATE|CCDC8|CCDC8|transcript|XM_014729428.2|protein_coding|1/1|c.938C>T|p.Ala313Val|1718/2924|938/1737|313/578||,A|upstream_gene_variant|MODIFIER|LOC111775225|LOC111775225|transcript|XR_002810730.1|pseudogene||n.-3964G>A|||||3964|
chr10	16929113	G	A	1789.01	0	A|missense_variant|MODERATE|CCDC8|CCDC8|transcript|XM_014729428.2|protein_coding|1/1|c.932C>T|p.Ala311Val|1712/2924|932/1737|311/578||,A|upstream_gene_variant|MODIFIER|LOC111775225|LOC111775225|transcript|XR_002810730.1|pseudogene||n.-3958G>A|||||3958|
chr10	16929155	A	G	8233.23	2	G|missense_variant|MODERATE|CCDC8|CCDC8|transcript|XM_014729428.2|protein_coding|1/1|c.890T>C|p.Val297Ala|1670/2924|890/1737|297/578||,G|upstream_gene_variant|MODIFIER|LOC111775225|LOC111775225|transcript|XR_002810730.1|pseudogene||n.-3916A>G|||||3916|
chr10	16929161	G	A,GCCCTCTGATCATCCGCAGCCCGTGCCCTCTGATTATCTGCGGCCTCCA	7274.45	1,0	A|missense_variant|MODERATE|CCDC8|CCDC8|transcript|XM_014729428.2|protein_coding|1/1|c.884C>T|p.Ala295Val|1664/2924|884/1737|295/578||,GCCCTCTGATCATCCGCAGCCCGTGCCCTCTGATTATCTGCGGCCTCCA|conservative_inframe_insertion|MODERATE|CCDC8|CCDC8|transcript|XM_014729428.2|protein_coding|1/1|c.883_884insTGGAGGCCGCAGATAATCAGAGGGCACGGGCTGCGGATGATCAGAGGG|p.Arg294_Ala295insValGluAlaAlaAspAsnGlnArgAlaArgAlaAlaAs…
chr10	16929834	T	G	106.9	0	G|missense_variant|MODERATE|CCDC8|CCDC8|transcript|XM_014729428.2|protein_coding|1/1|c.211A>C|p.Lys71Gln|991/2924|211/1737|71/578||,G|upstream_gene_variant|MODIFIER|LOC111775225|LOC111775225|transcript|XR_002810730.1|pseudogene||n.-3237T>G|||||3237|
chr10	16929842	T	G	205.72	0	G|missense_variant|MODERATE|CCDC8|CCDC8|transcript|XM_014729428.2|protein_coding|1/1|c.203A>C|p.Gln68Pro|983/2924|203/1737|68/578||,G|upstream_gene_variant|MODIFIER|LOC111775225|LOC111775225|transcript|XR_002810730.1|pseudogene||n.-3229T>G|||||3229|
chr10	16942635	A	G	543.46	0	G|missense_variant|MODERATE|LOC111775224|LOC111775224|transcript|XM_023649965.1|protein_coding|1/2|c.442T>C|p.Cys148Arg|982/1730|442/615|148/204||
chr10	16942641	G	A	876.91	0	A|missense_variant|MODERATE|LOC111775224|LOC111775224|transcript|XM_023649965.1|protein_coding|1/2|c.436C>T|p.Pro146Ser|976/1730|436/615|146/204||
chr10	16989148	C	G	382.46	0	G|missense_variant|MODERATE|PNMA8A|PNMA8A|transcript|XM_023651264.1|protein_coding|2/2|c.1463G>C|p.Ser488Thr|1463/3860|1463/1842|488/613||
chr10	16989154	T	A	2327.94	0	A|missense_variant|MODERATE|PNMA8A|PNMA8A|transcript|XM_023651264.1|protein_coding|2/2|c.1457A>T|p.Lys486Met|1457/3860|1457/1842|486/613||
chr10	16989860	T	C	3939.77	0	C|missense_variant|MODERATE|PNMA8A|PNMA8A|transcript|XM_023651264.1|protein_coding|2/2|c.751A>G|p.Asn251Asp|751/3860|751/1842|251/613||
chr10	16990496	C	A	221.46	0	A|missense_variant|MODERATE|PNMA8A|PNMA8A|transcript|XM_023651264.1|protein_coding|1/2|c.259G>T|p.Val87Leu|259/3860|259/1842|87/613||
chr10	17033329	T	C	2251.7	0	C|missense_variant|MODERATE|PNMA8B|PNMA8B|transcript|XM_023651265.1|protein_coding|1/9|c.374T>C|p.Val125Ala|374/1743|374/1743|125/580||
chr10	17034037	C	T	1767.07	0	T|missense_variant|MODERATE|PNMA8B|PNMA8B|transcript|XM_023651265.1|protein_coding|5/9|c.1076C>T|p.Ala359Val|1076/1743|1076/1743|359/580||
chr10	17034389	G	A	2321.71	0	A|missense_variant|MODERATE|PNMA8B|PNMA8B|transcript|XM_023651265.1|protein_coding|7/9|c.1424G>A|p.Arg475His|1424/1743|1424/1743|475/580||
chr10	17036264	A	T,G	16339.1	1,0	G|splice_acceptor_variant&intron_variant|HIGH|PNMA8B|PNMA8B|transcript|XM_023651265.1|protein_coding|8/8|c.1562-2A>G||||||,T|splice_acceptor_variant&intron_variant|HIGH|PNMA8B|PNMA8B|transcript|XM_023651265.1|protein_coding|8/8|c.1562-2A>T||||||
chr10	17108892	C	G	1763.8	0	G|missense_variant|MODERATE|PTGIR|PTGIR|transcript|XM_023649966.1|protein_coding|2/2|c.946G>C|p.Gly316Arg|1458/3272|946/1155|316/384||
chr10	17130100	T	G	74.02	0	G|missense_variant|MODERATE|DACT3|DACT3|transcript|XM_014732029.2|protein_coding|4/4|c.853A>C|p.Ser285Arg|1137/3061|853/1902|285/633||
chr10	17131349	G	A	1430.73	0	A|missense_variant|MODERATE|DACT3|DACT3|transcript|XM_014732029.2|protein_coding|3/4|c.451C>T|p.Pro151Ser|735/3061|451/1902|151/633||
chr10	17157982	T	G	179.46	0	G|missense_variant|MODERATE|PRKD2|PRKD2|transcript|XM_023649967.1|protein_coding|11/19|c.1475A>C|p.Gln492Pro|1879/3290|1475/2637|492/878||
chr10	17162934	C	A	3153.82	0	A|missense_variant|MODERATE|PRKD2|PRKD2|transcript|XM_023649967.1|protein_coding|8/19|c.1039G>T|p.Ala347Ser|1443/3290|1039/2637|347/878||
chr10	17189840	C	T	108.46	0	T|missense_variant|MODERATE|STRN4|STRN4|transcript|XM_023649968.1|protein_coding|6/18|c.916G>A|p.Asp306Asn|947/3371|916/2361|306/786||,T|missense_variant|MODERATE|STRN4|STRN4|transcript|XM_023649969.1|protein_coding|6/18|c.916G>A|p.Asp306Asn|947/3350|916/2340|306/779||,T|missense_variant|MODERATE|STRN4|STRN4|transcript|XM_023649970.1|protein_coding|6/18|c.847G>A|p.Asp283Asn|862/3286|847/2292|283/…
chr10	17201811	G	C	2577.77	0	C|missense_variant|MODERATE|STRN4|STRN4|transcript|XM_023649968.1|protein_coding|1/18|c.355C>G|p.His119Asp|386/3371|355/2361|119/786||,C|missense_variant|MODERATE|STRN4|STRN4|transcript|XM_023649969.1|protein_coding|1/18|c.355C>G|p.His119Asp|386/3350|355/2340|119/779||,C|upstream_gene_variant|MODIFIER|FKRP|FKRP|transcript|XM_023649972.1|protein_coding||c.-2048G>C|||||870|,C|upstream_gene_variant|…
chr10	17201851	G	T	2720.77	0	T|stop_gained|HIGH|STRN4|STRN4|transcript|XM_023649968.1|protein_coding|1/18|c.315C>A|p.Cys105*|346/3371|315/2361|105/786||,T|stop_gained|HIGH|STRN4|STRN4|transcript|XM_023649969.1|protein_coding|1/18|c.315C>A|p.Cys105*|346/3350|315/2340|105/779||,T|upstream_gene_variant|MODIFIER|FKRP|FKRP|transcript|XM_023649972.1|protein_coding||c.-2008G>T|||||830|,T|upstream_gene_variant|MODIFIER|FKRP|FKRP|tra…
chr10	17202016	T	G	51.12	0	G|missense_variant|MODERATE|STRN4|STRN4|transcript|XM_023649968.1|protein_coding|1/18|c.150A>C|p.Glu50Asp|181/3371|150/2361|50/786||,G|missense_variant|MODERATE|STRN4|STRN4|transcript|XM_023649969.1|protein_coding|1/18|c.150A>C|p.Glu50Asp|181/3350|150/2340|50/779||,G|upstream_gene_variant|MODIFIER|FKRP|FKRP|transcript|XM_023649972.1|protein_coding||c.-1843T>G|||||665|,G|upstream_gene_variant|MODI…
chr10	17202153	T	G	59.8	0	G|missense_variant|MODERATE|STRN4|STRN4|transcript|XM_023649968.1|protein_coding|1/18|c.13A>C|p.Thr5Pro|44/3371|13/2361|5/786||,G|missense_variant|MODERATE|STRN4|STRN4|transcript|XM_023649969.1|protein_coding|1/18|c.13A>C|p.Thr5Pro|44/3350|13/2340|5/779||,G|upstream_gene_variant|MODIFIER|FKRP|FKRP|transcript|XM_023649972.1|protein_coding||c.-1706T>G|||||528|,G|upstream_gene_variant|MODIFIER|FKRP|…
chr10	17202164	A	C	49.84	0	C|start_lost|HIGH|STRN4|STRN4|transcript|XM_023649968.1|protein_coding|1/18|c.2T>G|p.Met1?|33/3371|2/2361|1/786||,C|start_lost|HIGH|STRN4|STRN4|transcript|XM_023649969.1|protein_coding|1/18|c.2T>G|p.Met1?|33/3350|2/2340|1/779||,C|5_prime_UTR_variant|MODIFIER|FKRP|FKRP|transcript|XM_023649973.1|protein_coding|1/3|c.-133A>C|||||5831|,C|upstream_gene_variant|MODIFIER|FKRP|FKRP|transcript|XM_02364997…
chr10	17202198	T	G	142.1	0	G|splice_donor_variant&intron_variant|HIGH|FKRP|FKRP|transcript|XM_023649973.1|protein_coding|1/2|c.-101+2T>G||||||,G|upstream_gene_variant|MODIFIER|STRN4|STRN4|transcript|XM_023649968.1|protein_coding||c.-33A>C|||||2|,G|upstream_gene_variant|MODIFIER|FKRP|FKRP|transcript|XM_023649972.1|protein_coding||c.-1661T>G|||||483|,G|upstream_gene_variant|MODIFIER|STRN4|STRN4|transcript|XM_023649969.1|prot…
chr10	17202408	T	G	200.12	0	G|missense_variant|MODERATE|STRN4|STRN4|transcript|XM_023649970.1|protein_coding|1/18|c.137A>C|p.Lys46Thr|152/3286|137/2292|46/763||,G|missense_variant|MODERATE|STRN4|STRN4|transcript|XM_023649971.1|protein_coding|1/18|c.137A>C|p.Lys46Thr|152/3265|137/2271|46/756||,G|upstream_gene_variant|MODIFIER|STRN4|STRN4|transcript|XM_023649968.1|protein_coding||c.-243A>C|||||212|,G|upstream_gene_variant|MOD…
chr10	17202460	T	G	64.01	0	G|missense_variant|MODERATE|STRN4|STRN4|transcript|XM_023649970.1|protein_coding|1/18|c.85A>C|p.Thr29Pro|100/3286|85/2292|29/763||,G|missense_variant|MODERATE|STRN4|STRN4|transcript|XM_023649971.1|protein_coding|1/18|c.85A>C|p.Thr29Pro|100/3265|85/2271|29/756||,G|upstream_gene_variant|MODIFIER|STRN4|STRN4|transcript|XM_023649968.1|protein_coding||c.-295A>C|||||264|,G|upstream_gene_variant|MODIFIE…
chr10	17217230	T	C	522	0	C|missense_variant|MODERATE|SLC1A5|SLC1A5|transcript|XM_001917363.4|protein_coding|8/8|c.1547A>G|p.Asn516Ser|2201/2874|1547/1617|516/538||
chr10	17226057	C	A	657	0	A|missense_variant|MODERATE|SLC1A5|SLC1A5|transcript|XM_001917363.4|protein_coding|1/8|c.433G>T|p.Val145Leu|1087/2874|433/1617|145/538||
chr10	17391493	G	A	5563.61	0	A|missense_variant|MODERATE|ARHGAP35|ARHGAP35|transcript|XM_023649975.1|protein_coding|7/7|c.4345G>A|p.Ala1449Thr|4775/8945|4345/4503|1449/1500||
chr10	17391589	A	C	47.72	0	C|missense_variant|MODERATE|ARHGAP35|ARHGAP35|transcript|XM_023649975.1|protein_coding|7/7|c.4441A>C|p.Thr1481Pro|4871/8945|4441/4503|1481/1500||
chr10	17420784	G	A	669	0	A|missense_variant|MODERATE|NPAS1|NPAS1|transcript|XM_023649978.1|protein_coding|9/12|c.1016G>A|p.Arg339His|1219/2116|1016/1788|339/595||,A|downstream_gene_variant|MODIFIER|TMEM160|TMEM160|transcript|XM_023649976.1|protein_coding||c.*3567C>T|||||3476|
chr10	17453067	C	A	46.67	0	A|missense_variant|MODERATE|ZC3H4|ZC3H4|transcript|XM_023649979.1|protein_coding|12/15|c.1729G>T|p.Gly577Trp|2323/6853|1729/4029|577/1342||,A|missense_variant|MODERATE|ZC3H4|ZC3H4|transcript|XM_023649984.1|protein_coding|11/14|c.1465G>T|p.Gly489Trp|2407/4707|1465/3765|489/1254||,A|missense_variant|MODERATE|ZC3H4|ZC3H4|transcript|XM_023649981.1|protein_coding|11/14|c.1489G>T|p.Gly497Trp|6196/8496|…
chr10	17453071	C	A	53.66	0	A|missense_variant|MODERATE|ZC3H4|ZC3H4|transcript|XM_023649979.1|protein_coding|12/15|c.1725G>T|p.Gln575His|2319/6853|1725/4029|575/1342||,A|missense_variant|MODERATE|ZC3H4|ZC3H4|transcript|XM_023649984.1|protein_coding|11/14|c.1461G>T|p.Gln487His|2403/4707|1461/3765|487/1254||,A|missense_variant|MODERATE|ZC3H4|ZC3H4|transcript|XM_023649981.1|protein_coding|11/14|c.1485G>T|p.Gln495His|6192/8496|…
chr10	17453073	G	C	52.31	0	C|missense_variant|MODERATE|ZC3H4|ZC3H4|transcript|XM_023649979.1|protein_coding|12/15|c.1723C>G|p.Gln575Glu|2317/6853|1723/4029|575/1342||,C|missense_variant|MODERATE|ZC3H4|ZC3H4|transcript|XM_023649984.1|protein_coding|11/14|c.1459C>G|p.Gln487Glu|2401/4707|1459/3765|487/1254||,C|missense_variant|MODERATE|ZC3H4|ZC3H4|transcript|XM_023649981.1|protein_coding|11/14|c.1483C>G|p.Gln495Glu|6190/8496|…
chr10	17453076	T	A	60.82	0	A|missense_variant|MODERATE|ZC3H4|ZC3H4|transcript|XM_023649979.1|protein_coding|12/15|c.1720A>T|p.Met574Leu|2314/6853|1720/4029|574/1342||,A|missense_variant|MODERATE|ZC3H4|ZC3H4|transcript|XM_023649984.1|protein_coding|11/14|c.1456A>T|p.Met486Leu|2398/4707|1456/3765|486/1254||,A|missense_variant|MODERATE|ZC3H4|ZC3H4|transcript|XM_023649981.1|protein_coding|11/14|c.1480A>T|p.Met494Leu|6187/8496|…
chr10	17453079	G	C	55.72	0	C|missense_variant|MODERATE|ZC3H4|ZC3H4|transcript|XM_023649979.1|protein_coding|12/15|c.1717C>G|p.Pro573Ala|2311/6853|1717/4029|573/1342||,C|missense_variant|MODERATE|ZC3H4|ZC3H4|transcript|XM_023649984.1|protein_coding|11/14|c.1453C>G|p.Pro485Ala|2395/4707|1453/3765|485/1254||,C|missense_variant|MODERATE|ZC3H4|ZC3H4|transcript|XM_023649981.1|protein_coding|11/14|c.1477C>G|p.Pro493Ala|6184/8496|…
chr10	17453081	C	A	54.37	0	A|missense_variant|MODERATE|ZC3H4|ZC3H4|transcript|XM_023649979.1|protein_coding|12/15|c.1715G>T|p.Arg572Met|2309/6853|1715/4029|572/1342||,A|missense_variant|MODERATE|ZC3H4|ZC3H4|transcript|XM_023649984.1|protein_coding|11/14|c.1451G>T|p.Arg484Met|2393/4707|1451/3765|484/1254||,A|missense_variant|MODERATE|ZC3H4|ZC3H4|transcript|XM_023649981.1|protein_coding|11/14|c.1475G>T|p.Arg492Met|6182/8496|…
chr10	17453084	C	A	57.6	0	A|missense_variant|MODERATE|ZC3H4|ZC3H4|transcript|XM_023649979.1|protein_coding|12/15|c.1712G>T|p.Gly571Val|2306/6853|1712/4029|571/1342||,A|missense_variant|MODERATE|ZC3H4|ZC3H4|transcript|XM_023649984.1|protein_coding|11/14|c.1448G>T|p.Gly483Val|2390/4707|1448/3765|483/1254||,A|missense_variant|MODERATE|ZC3H4|ZC3H4|transcript|XM_023649981.1|protein_coding|11/14|c.1472G>T|p.Gly491Val|6179/8496|…
chr10	17453086	G	C	50.55	0	C|missense_variant|MODERATE|ZC3H4|ZC3H4|transcript|XM_023649979.1|protein_coding|12/15|c.1710C>G|p.Asn570Lys|2304/6853|1710/4029|570/1342||,C|missense_variant|MODERATE|ZC3H4|ZC3H4|transcript|XM_023649984.1|protein_coding|11/14|c.1446C>G|p.Asn482Lys|2388/4707|1446/3765|482/1254||,C|missense_variant|MODERATE|ZC3H4|ZC3H4|transcript|XM_023649981.1|protein_coding|11/14|c.1470C>G|p.Asn490Lys|6177/8496|…
chr10	17453088	T	G	78.97	0	G|missense_variant|MODERATE|ZC3H4|ZC3H4|transcript|XM_023649979.1|protein_coding|12/15|c.1708A>C|p.Asn570His|2302/6853|1708/4029|570/1342||,G|missense_variant|MODERATE|ZC3H4|ZC3H4|transcript|XM_023649984.1|protein_coding|11/14|c.1444A>C|p.Asn482His|2386/4707|1444/3765|482/1254||,G|missense_variant|MODERATE|ZC3H4|ZC3H4|transcript|XM_023649981.1|protein_coding|11/14|c.1468A>C|p.Asn490His|6175/8496|…
chr10	17453092	AGAGG	A	61	0	A|frameshift_variant|HIGH|ZC3H4|ZC3H4|transcript|XM_023649979.1|protein_coding|12/15|c.1700_1703delCCTC|p.Thr567fs|2297/6853|1700/4029|567/1342||,A|frameshift_variant|HIGH|ZC3H4|ZC3H4|transcript|XM_023649984.1|protein_coding|11/14|c.1436_1439delCCTC|p.Thr479fs|2381/4707|1436/3765|479/1254||,A|frameshift_variant|HIGH|ZC3H4|ZC3H4|transcript|XM_023649981.1|protein_coding|11/14|c.1460_1463delCCTC|p.T…
chr10	17453096	G	GTC	52.49	0	GTC|frameshift_variant|HIGH|ZC3H4|ZC3H4|transcript|XM_023649979.1|protein_coding|12/15|c.1699_1700insGA|p.Thr567fs|2293/6853|1699/4029|567/1342||,GTC|frameshift_variant|HIGH|ZC3H4|ZC3H4|transcript|XM_023649984.1|protein_coding|11/14|c.1435_1436insGA|p.Thr479fs|2377/4707|1435/3765|479/1254||,GTC|frameshift_variant|HIGH|ZC3H4|ZC3H4|transcript|XM_023649981.1|protein_coding|11/14|c.1459_1460insGA|p.T…
chr10	17453102	G	GC	54.3	0	GC|frameshift_variant|HIGH|ZC3H4|ZC3H4|transcript|XM_023649979.1|protein_coding|12/15|c.1693_1694insG|p.Pro565fs|2287/6853|1693/4029|565/1342||,GC|frameshift_variant|HIGH|ZC3H4|ZC3H4|transcript|XM_023649984.1|protein_coding|11/14|c.1429_1430insG|p.Pro477fs|2371/4707|1429/3765|477/1254||,GC|frameshift_variant|HIGH|ZC3H4|ZC3H4|transcript|XM_023649981.1|protein_coding|11/14|c.1453_1454insG|p.Pro485f…
chr10	17453106	G	GC	52.49	0	GC|frameshift_variant|HIGH|ZC3H4|ZC3H4|transcript|XM_023649979.1|protein_coding|12/15|c.1689_1690insG|p.Pro564fs|2283/6853|1689/4029|563/1342||,GC|frameshift_variant|HIGH|ZC3H4|ZC3H4|transcript|XM_023649984.1|protein_coding|11/14|c.1425_1426insG|p.Pro476fs|2367/4707|1425/3765|475/1254||,GC|frameshift_variant|HIGH|ZC3H4|ZC3H4|transcript|XM_023649981.1|protein_coding|11/14|c.1449_1450insG|p.Pro484f…
chr10	17522989	A	G	869.07	0	G|missense_variant|MODERATE|SAE1|SAE1|transcript|XM_023649985.1|protein_coding|4/7|c.440A>G|p.His147Arg|533/1840|440/1314|147/437||,G|missense_variant|MODERATE|SAE1|SAE1|transcript|XM_023649986.1|protein_coding|4/9|c.440A>G|p.His147Arg|532/2058|440/1041|147/346||
chr10	17613896	C	T	1682.78	0	T|missense_variant|MODERATE|INAFM1|INAFM1|transcript|XM_023649993.1|protein_coding|1/1|c.218C>T|p.Pro73Leu|426/980|218/432|73/143||,T|downstream_gene_variant|MODIFIER|CCDC9|CCDC9|transcript|XM_023649989.1|protein_coding||c.*1420C>T|||||520|,T|downstream_gene_variant|MODIFIER|CCDC9|CCDC9|transcript|XM_023649992.1|protein_coding||c.*3393C>T|||||3212|,T|downstream_gene_variant|MODIFIER|CCDC9|CCDC9|t…
chr10	17613970	T	G	47.85	0	G|missense_variant|MODERATE|INAFM1|INAFM1|transcript|XM_023649993.1|protein_coding|1/1|c.292T>G|p.Leu98Val|500/980|292/432|98/143||,G|downstream_gene_variant|MODIFIER|CCDC9|CCDC9|transcript|XM_023649989.1|protein_coding||c.*1494T>G|||||594|,G|downstream_gene_variant|MODIFIER|CCDC9|CCDC9|transcript|XM_023649992.1|protein_coding||c.*3467T>G|||||3286|,G|downstream_gene_variant|MODIFIER|CCDC9|CCDC9|t…
chr10	17614088	C	T	1022.92	0	T|missense_variant|MODERATE|INAFM1|INAFM1|transcript|XM_023649993.1|protein_coding|1/1|c.410C>T|p.Ala137Val|618/980|410/432|137/143||,T|downstream_gene_variant|MODIFIER|CCDC9|CCDC9|transcript|XM_023649989.1|protein_coding||c.*1612C>T|||||712|,T|downstream_gene_variant|MODIFIER|CCDC9|CCDC9|transcript|XM_023649992.1|protein_coding||c.*3585C>T|||||3404|,T|downstream_gene_variant|MODIFIER|CCDC9|CCDC9…
chr10	17638235	A	G	2601.75	1	G|splice_donor_variant&intron_variant|HIGH|LOC111775228|LOC111775228|transcript|XR_002810731.1|pseudogene|1/2|n.4354+2T>C||||||,G|intron_variant|MODIFIER|C5AR1|C5AR1|transcript|XM_023649994.1|protein_coding|1/2|c.-122+383A>G||||||,G|intron_variant|MODIFIER|C5AR1|C5AR1|transcript|XM_001503145.5|protein_coding|1/1|c.3+383A>G||||||
chr10	17646754	C	G	1243.07	0	G|missense_variant|MODERATE|C5AR1|C5AR1|transcript|XM_023649994.1|protein_coding|3/3|c.114C>G|p.Asp38Glu|407/2511|114/1125|38/374||,G|missense_variant|MODERATE|C5AR1|C5AR1|transcript|XM_001503145.5|protein_coding|2/2|c.48C>G|p.Asp16Glu|211/2315|48/1059|16/352||,G|upstream_gene_variant|MODIFIER|LOC111775228|LOC111775228|transcript|XR_002810731.1|pseudogene||n.-4164G>C|||||4164|
chr10	17660261	C	A	407.46	0	A|missense_variant|MODERATE|C5AR2|C5AR2|transcript|XM_014729474.2|protein_coding|2/2|c.42C>A|p.Asp14Glu|829/3304|42/1014|14/337||,A|missense_variant|MODERATE|C5AR2|C5AR2|transcript|XM_023649999.1|protein_coding|2/2|c.42C>A|p.Asp14Glu|825/3300|42/1014|14/337||
chr10	17670391	A	G	508.46	0	G|missense_variant|MODERATE|DHX34|DHX34|transcript|XM_014729478.2|protein_coding|2/18|c.673A>G|p.Ser225Gly|1032/8442|673/3444|225/1147||,G|missense_variant|MODERATE|DHX34|DHX34|transcript|XM_014729483.2|protein_coding|2/18|c.673A>G|p.Ser225Gly|927/8337|673/3444|225/1147||,G|missense_variant|MODERATE|DHX34|DHX34|transcript|XM_023649995.1|protein_coding|2/18|c.673A>G|p.Ser225Gly|3780/11190|673/3444…
chr10	17672440	A	C	188.22	0	C|splice_acceptor_variant&intron_variant|HIGH|DHX34|DHX34|transcript|XM_014729478.2|protein_coding|2/17|c.706-2A>C||||||,C|splice_acceptor_variant&intron_variant|HIGH|DHX34|DHX34|transcript|XM_014729483.2|protein_coding|2/17|c.706-2A>C||||||,C|splice_acceptor_variant&intron_variant|HIGH|DHX34|DHX34|transcript|XM_023649995.1|protein_coding|2/17|c.706-2A>C||||||,C|splice_acceptor_variant&intron_var…
chr10	17672441	G	C	68.07	0	C|splice_acceptor_variant&intron_variant|HIGH|DHX34|DHX34|transcript|XM_014729478.2|protein_coding|2/17|c.706-1G>C||||||,C|splice_acceptor_variant&intron_variant|HIGH|DHX34|DHX34|transcript|XM_014729483.2|protein_coding|2/17|c.706-1G>C||||||,C|splice_acceptor_variant&intron_variant|HIGH|DHX34|DHX34|transcript|XM_023649995.1|protein_coding|2/17|c.706-1G>C||||||,C|splice_acceptor_variant&intron_var…
chr10	17672443	T	G	52.34	0	G|missense_variant&splice_region_variant|MODERATE|DHX34|DHX34|transcript|XM_014729478.2|protein_coding|3/18|c.707T>G|p.Val236Gly|1066/8442|707/3444|236/1147||,G|missense_variant&splice_region_variant|MODERATE|DHX34|DHX34|transcript|XM_014729483.2|protein_coding|3/18|c.707T>G|p.Val236Gly|961/8337|707/3444|236/1147||,G|missense_variant&splice_region_variant|MODERATE|DHX34|DHX34|transcript|XM_023649…
chr10	17672448	T	G	52.68	0	G|missense_variant|MODERATE|DHX34|DHX34|transcript|XM_014729478.2|protein_coding|3/18|c.712T>G|p.Tyr238Asp|1071/8442|712/3444|238/1147||,G|missense_variant|MODERATE|DHX34|DHX34|transcript|XM_014729483.2|protein_coding|3/18|c.712T>G|p.Tyr238Asp|966/8337|712/3444|238/1147||,G|missense_variant|MODERATE|DHX34|DHX34|transcript|XM_023649995.1|protein_coding|3/18|c.712T>G|p.Tyr238Asp|3819/11190|712/3444…
chr10	17672709	G	A	1764.07	0	A|missense_variant|MODERATE|DHX34|DHX34|transcript|XM_014729478.2|protein_coding|3/18|c.973G>A|p.Asp325Asn|1332/8442|973/3444|325/1147||,A|missense_variant|MODERATE|DHX34|DHX34|transcript|XM_014729483.2|protein_coding|3/18|c.973G>A|p.Asp325Asn|1227/8337|973/3444|325/1147||,A|missense_variant|MODERATE|DHX34|DHX34|transcript|XM_023649995.1|protein_coding|3/18|c.973G>A|p.Asp325Asn|4080/11190|973/344…
chr10	17681463	C	T	2277.73	0	T|missense_variant|MODERATE|DHX34|DHX34|transcript|XM_014729478.2|protein_coding|7/18|c.1709C>T|p.Ser570Leu|2068/8442|1709/3444|570/1147||,T|missense_variant|MODERATE|DHX34|DHX34|transcript|XM_014729483.2|protein_coding|7/18|c.1709C>T|p.Ser570Leu|1963/8337|1709/3444|570/1147||,T|missense_variant|MODERATE|DHX34|DHX34|transcript|XM_023649995.1|protein_coding|7/18|c.1709C>T|p.Ser570Leu|4816/11190|17…
chr10	17683551	T	C	185.46	0	C|missense_variant|MODERATE|DHX34|DHX34|transcript|XM_014729478.2|protein_coding|8/18|c.1798T>C|p.Cys600Arg|2157/8442|1798/3444|600/1147||,C|missense_variant|MODERATE|DHX34|DHX34|transcript|XM_014729483.2|protein_coding|8/18|c.1798T>C|p.Cys600Arg|2052/8337|1798/3444|600/1147||,C|missense_variant|MODERATE|DHX34|DHX34|transcript|XM_023649995.1|protein_coding|8/18|c.1798T>C|p.Cys600Arg|4905/11190|17…
chr10	17684348	G	C	251.46	0	C|missense_variant|MODERATE|DHX34|DHX34|transcript|XM_014729478.2|protein_coding|9/18|c.1991G>C|p.Arg664Pro|2350/8442|1991/3444|664/1147||,C|missense_variant|MODERATE|DHX34|DHX34|transcript|XM_014729483.2|protein_coding|9/18|c.1991G>C|p.Arg664Pro|2245/8337|1991/3444|664/1147||,C|missense_variant|MODERATE|DHX34|DHX34|transcript|XM_023649995.1|protein_coding|9/18|c.1991G>C|p.Arg664Pro|5098/11190|19…
chr10	17686072	G	T	412.46	0	T|missense_variant|MODERATE|DHX34|DHX34|transcript|XM_014729478.2|protein_coding|10/18|c.2239G>T|p.Gly747Cys|2598/8442|2239/3444|747/1147||,T|missense_variant|MODERATE|DHX34|DHX34|transcript|XM_014729483.2|protein_coding|10/18|c.2239G>T|p.Gly747Cys|2493/8337|2239/3444|747/1147||,T|missense_variant|MODERATE|DHX34|DHX34|transcript|XM_023649995.1|protein_coding|10/18|c.2239G>T|p.Gly747Cys|5346/11190…
chr10	17715809	T	TG	202.47	0	TG|frameshift_variant|HIGH|MEIS3|MEIS3|transcript|XM_005596358.3|protein_coding|2/13|c.223dupC|p.Gln75fs|790/2386|223/1350|75/449||,TG|frameshift_variant|HIGH|MEIS3|MEIS3|transcript|XM_005596359.3|protein_coding|2/13|c.223dupC|p.Gln75fs|790/2335|223/1299|75/432||,TG|splice_region_variant&intron_variant|LOW|MEIS3|MEIS3|transcript|XM_001503175.6|protein_coding|1/12|c.13-3dupC||||||,TG|splice_region…
chr10	17733817	G	C	1113.04	0	C|missense_variant|MODERATE|SLC8A2|SLC8A2|transcript|XM_023650000.1|protein_coding|10/10|c.2566C>G|p.Arg856Gly|2720/3568|2566/2937|856/978||,C|synonymous_variant|LOW|SLC8A2|SLC8A2|transcript|XM_023650001.1|protein_coding|10/10|c.2658C>G|p.Gly886Gly|2812/3112|2658/2766|886/921||
chr10	17735512	G	A	173.46	0	A|stop_gained&splice_region_variant|HIGH|SLC8A2|SLC8A2|transcript|XM_023650000.1|protein_coding|9/10|c.2296C>T|p.Arg766*|2450/3568|2296/2937|766/978||,A|splice_region_variant&synonymous_variant|LOW|SLC8A2|SLC8A2|transcript|XM_023650001.1|protein_coding|9/10|c.2388C>T|p.Pro796Pro|2542/3112|2388/2766|796/921||
chr10	17752102	A	C	69.27	0	C|splice_donor_variant&intron_variant|HIGH|SLC8A2|SLC8A2|transcript|XM_023650000.1|protein_coding|3/9|c.1340+2T>G||||||,C|splice_donor_variant&intron_variant|HIGH|SLC8A2|SLC8A2|transcript|XM_023650001.1|protein_coding|3/9|c.1340+2T>G||||||
chr10	17752105	T	G	79.93	0	G|missense_variant&splice_region_variant|MODERATE|SLC8A2|SLC8A2|transcript|XM_023650000.1|protein_coding|3/10|c.1339A>C|p.Ser447Arg|1493/3568|1339/2937|447/978||,G|missense_variant&splice_region_variant|MODERATE|SLC8A2|SLC8A2|transcript|XM_023650001.1|protein_coding|3/10|c.1339A>C|p.Ser447Arg|1493/3112|1339/2766|447/921||
chr10	17757860	A	T	128.9	0	T|missense_variant|MODERATE|SLC8A2|SLC8A2|transcript|XM_023650000.1|protein_coding|2/10|c.83T>A|p.Leu28Gln|237/3568|83/2937|28/978||,T|missense_variant|MODERATE|SLC8A2|SLC8A2|transcript|XM_023650001.1|protein_coding|2/10|c.83T>A|p.Leu28Gln|237/3112|83/2766|28/921||
chr10	17757864	A	T	79.1	0	T|missense_variant|MODERATE|SLC8A2|SLC8A2|transcript|XM_023650000.1|protein_coding|2/10|c.79T>A|p.Ser27Thr|233/3568|79/2937|27/978||,T|missense_variant|MODERATE|SLC8A2|SLC8A2|transcript|XM_023650001.1|protein_coding|2/10|c.79T>A|p.Ser27Thr|233/3112|79/2766|27/921||
chr10	17757876	T	G	52.31	0	G|missense_variant|MODERATE|SLC8A2|SLC8A2|transcript|XM_023650000.1|protein_coding|2/10|c.67A>C|p.Thr23Pro|221/3568|67/2937|23/978||,G|missense_variant|MODERATE|SLC8A2|SLC8A2|transcript|XM_023650001.1|protein_coding|2/10|c.67A>C|p.Thr23Pro|221/3112|67/2766|23/921||
chr10	17767969	A	C	43.34	0	C|splice_donor_variant&intron_variant|HIGH|KPTN|KPTN|transcript|XM_023650002.1|protein_coding|8/11|c.1144+2T>G||||||,C|splice_donor_variant&intron_variant|HIGH|KPTN|KPTN|transcript|XM_023650003.1|protein_coding|8/11|c.1144+2T>G||||||
chr10	17768795	T	G	42.69	0	G|missense_variant|MODERATE|KPTN|KPTN|transcript|XM_023650002.1|protein_coding|5/12|c.878A>C|p.Lys293Thr|2958/4032|878/1653|293/550||,G|missense_variant|MODERATE|KPTN|KPTN|transcript|XM_023650003.1|protein_coding|5/12|c.878A>C|p.Lys293Thr|2968/4513|878/1641|293/546||
chr10	17771302	C	T	326.46	0	T|missense_variant|MODERATE|KPTN|KPTN|transcript|XM_023650002.1|protein_coding|1/12|c.347G>A|p.Arg116Gln|2427/4032|347/1653|116/550||,T|missense_variant|MODERATE|KPTN|KPTN|transcript|XM_023650003.1|protein_coding|1/12|c.347G>A|p.Arg116Gln|2437/4513|347/1641|116/546||,T|downstream_gene_variant|MODIFIER|NAPA|NAPA|transcript|XM_001503216.6|protein_coding||c.*3268G>A|||||2614|
chr10	17824583	G	A	580.46	0	A|missense_variant|MODERATE|ZNF541|ZNF541|transcript|XM_023650004.1|protein_coding|7/17|c.2573C>T|p.Pro858Leu|3668/5714|2573/4062|858/1353||,A|missense_variant|MODERATE|ZNF541|ZNF541|transcript|XM_023650006.1|protein_coding|7/17|c.2573C>T|p.Pro858Leu|3295/5341|2573/4062|858/1353||,A|missense_variant|MODERATE|ZNF541|ZNF541|transcript|XM_023650005.1|protein_coding|7/17|c.2573C>T|p.Pro858Leu|2883/49…
chr10	17824662	C	T	2060.73	0	T|missense_variant|MODERATE|ZNF541|ZNF541|transcript|XM_023650004.1|protein_coding|7/17|c.2494G>A|p.Val832Ile|3589/5714|2494/4062|832/1353||,T|missense_variant|MODERATE|ZNF541|ZNF541|transcript|XM_023650006.1|protein_coding|7/17|c.2494G>A|p.Val832Ile|3216/5341|2494/4062|832/1353||,T|missense_variant|MODERATE|ZNF541|ZNF541|transcript|XM_023650005.1|protein_coding|7/17|c.2494G>A|p.Val832Ile|2804/49…
chr10	17828244	G	C	346.46	0	C|missense_variant|MODERATE|ZNF541|ZNF541|transcript|XM_023650004.1|protein_coding|5/17|c.864C>G|p.Ile288Met|1959/5714|864/4062|288/1353||,C|missense_variant|MODERATE|ZNF541|ZNF541|transcript|XM_023650006.1|protein_coding|5/17|c.864C>G|p.Ile288Met|1586/5341|864/4062|288/1353||,C|missense_variant|MODERATE|ZNF541|ZNF541|transcript|XM_023650005.1|protein_coding|5/17|c.864C>G|p.Ile288Met|1174/4929|86…
chr10	17943233	C	T	323.34	0	T|missense_variant|MODERATE|BICRA|BICRA|transcript|XM_023650007.1|protein_coding|8/17|c.2639C>T|p.Pro880Leu|2836/5906|2639/4755|880/1584||
chr10	17948543	G	A	837.61	0	A|missense_variant&splice_region_variant|MODERATE|BICRA|BICRA|transcript|XM_023650007.1|protein_coding|16/17|c.4100G>A|p.Arg1367His|4297/5906|4100/4755|1367/1584||
chr10	17948555	G	*,GCC	1547.49	2,0	GCC|frameshift_variant|HIGH|BICRA|BICRA|transcript|XM_023650007.1|protein_coding|16/17|c.4115_4116dupCC|p.Ala1373fs|4314/5906|4117/4755|1373/1584||INFO_REALIGN_3_PRIME
chr10	17949073	C	T	1012.21	0	T|missense_variant|MODERATE|BICRA|BICRA|transcript|XM_023650007.1|protein_coding|17/17|c.4628C>T|p.Ala1543Val|4825/5906|4628/4755|1543/1584||
chr10	17982267	C	A	1058.39	0	A|missense_variant|MODERATE|NOP53|NOP53|transcript|XM_023650009.1|protein_coding|10/13|c.1312C>A|p.Leu438Met|1333/2017|1312/1458|438/485||,A|missense_variant|MODERATE|NOP53|NOP53|transcript|XM_001914994.5|protein_coding|10/12|c.1312C>A|p.Leu438Met|1333/1476|1312/1455|438/484||,A|upstream_gene_variant|MODIFIER|LOC111775531|LOC111775531|transcript|XR_002811238.1|pseudogene||n.-51C>A|||||51|,A|intro…
chr10	18045429	G	A	191.47	0	A|missense_variant|MODERATE|LOC100050266|LOC100050266|transcript|XM_001487871.3|protein_coding|5/6|c.604G>A|p.Gly202Ser|641/1191|604/855|202/284||
chr10	18168059	A	C	503.91	0	C|missense_variant|MODERATE|LOC100052843|LOC100052843|transcript|XM_023650010.1|protein_coding|3/3|c.456T>G|p.Cys152Trp|558/678|456/480|152/159||
chr10	18170431	T	C	1159.48	1	C|missense_variant|MODERATE|LOC100052843|LOC100052843|transcript|XM_023650010.1|protein_coding|2/3|c.221A>G|p.His74Arg|323/678|221/480|74/159||
chr10	18170505	C	T	1037.19	1	T|stop_gained|HIGH|LOC100052843|LOC100052843|transcript|XM_023650010.1|protein_coding|2/3|c.147G>A|p.Trp49*|249/678|147/480|49/159||
chr10	18170517	T	C	602.51	0	C|splice_acceptor_variant&intron_variant|HIGH|LOC100052843|LOC100052843|transcript|XM_023650010.1|protein_coding|1/2|c.137-2A>G||||||
chr10	18227230	A	G	3380.32	1	G|missense_variant|MODERATE|LOC100050329|LOC100050329|transcript|XM_001487910.4|protein_coding|4/6|c.519A>G|p.Ile173Met|615/1832|519/858|173/285||
chr10	18228718	A	G	170.56	0	G|missense_variant|MODERATE|LOC100050329|LOC100050329|transcript|XM_001487910.4|protein_coding|5/6|c.580A>G|p.Ile194Val|676/1832|580/858|194/285||
chr10	18228727	ATGAT	A	180.37	0	A|frameshift_variant|HIGH|LOC100050329|LOC100050329|transcript|XM_001487910.4|protein_coding|5/6|c.590_593delTGAT|p.Met197fs|686/1832|590/858|197/285||
chr10	18228733	A	AATCC	193.72	0	AATCC|frameshift_variant|HIGH|LOC100050329|LOC100050329|transcript|XM_001487910.4|protein_coding|5/6|c.595_596insATCC|p.Ser199fs|692/1832|596/858|199/285||
chr10	18258367	A	G	132.8	0	G|missense_variant|MODERATE|LOC100052993|LOC100052993|transcript|XM_001487980.4|protein_coding|1/6|c.10A>G|p.Arg4Gly|59/1465|10/861|4/286||
chr10	18276046	G	A	2394.83	1	A|missense_variant|MODERATE|LOC100052993|LOC100052993|transcript|XM_001487980.4|protein_coding|6/6|c.806G>A|p.Arg269Lys|855/1465|806/861|269/286||
chr10	18303805	ATC	A	4275.81	1	A|frameshift_variant|HIGH|LOC100050557|LOC100050557|transcript|XM_001917487.3|protein_coding|6/6|c.810_811delGA|p.Lys270fs|929/1258|810/864|270/287||
chr10	18303809	T	TCC	4275.79	1	TCC|frameshift_variant|HIGH|LOC100050557|LOC100050557|transcript|XM_001917487.3|protein_coding|6/6|c.807_808insGG|p.Lys270fs|925/1258|807/864|269/287||
chr10	18322300	C	T	863.91	0	T|missense_variant|MODERATE|LOC100050557|LOC100050557|transcript|XM_001917487.3|protein_coding|1/6|c.49G>A|p.Val17Met|167/1258|49/864|17/287||
chr10	18335697	C	CTG	295.43	0	CTG|splice_acceptor_variant&intron_variant|HIGH|LOC106781464|LOC106781464|transcript|XM_014729529.2|protein_coding|4/4|c.381-3_381-2dupCA||||||
chr10	18411857	C	T	536.03	0	T|missense_variant|MODERATE|ELSPBP1|ELSPBP1|transcript|XM_023651564.1|protein_coding|4/6|c.383C>T|p.Pro128Leu|399/896|383/672|128/223||
chr10	18424540	G	A	2145.23	0	A|missense_variant|MODERATE|CABP5|CABP5|transcript|XM_023650011.1|protein_coding|4/5|c.302C>T|p.Thr101Met|610/1488|302/510|101/169||
chr10	18434095	C	T	500	0	T|missense_variant&splice_region_variant|MODERATE|LIG1|LIG1|transcript|XM_023650012.1|protein_coding|26/28|c.2419G>A|p.Ala807Thr|2615/3124|2419/2739|807/912||,T|missense_variant&splice_region_variant|MODERATE|LIG1|LIG1|transcript|XM_023650013.1|protein_coding|26/28|c.2416G>A|p.Ala806Thr|2612/3121|2416/2736|806/911||,T|downstream_gene_variant|MODIFIER|LIG1|LIG1|transcript|XM_023650014.1|protein_co…
chr10	18435814	T	C	1570.73	1	C|missense_variant|MODERATE|LIG1|LIG1|transcript|XM_023650014.1|protein_coding|25/25|c.2387A>G|p.His796Arg|2583/3725|2387/2442|796/813||,C|intron_variant|MODIFIER|LIG1|LIG1|transcript|XM_023650012.1|protein_coding|24/27|c.2364+404A>G||||||,C|intron_variant|MODIFIER|LIG1|LIG1|transcript|XM_023650013.1|protein_coding|24/27|c.2361+404A>G||||||
chr10	18457273	T	C	2106.2	0	C|missense_variant|MODERATE|LIG1|LIG1|transcript|XM_023650012.1|protein_coding|8/28|c.635A>G|p.Gln212Arg|831/3124|635/2739|212/912||,C|missense_variant|MODERATE|LIG1|LIG1|transcript|XM_023650013.1|protein_coding|8/28|c.632A>G|p.Gln211Arg|828/3121|632/2736|211/911||,C|missense_variant|MODERATE|LIG1|LIG1|transcript|XM_023650014.1|protein_coding|8/25|c.635A>G|p.Gln212Arg|831/3725|635/2442|212/813||
chr10	18458296	C	T	1812.22	0	T|missense_variant|MODERATE|LIG1|LIG1|transcript|XM_023650012.1|protein_coding|7/28|c.527G>A|p.Arg176Gln|723/3124|527/2739|176/912||,T|missense_variant|MODERATE|LIG1|LIG1|transcript|XM_023650013.1|protein_coding|7/28|c.527G>A|p.Arg176Gln|723/3121|527/2736|176/911||,T|missense_variant|MODERATE|LIG1|LIG1|transcript|XM_023650014.1|protein_coding|7/25|c.527G>A|p.Arg176Gln|723/3725|527/2442|176/813||
chr10	18463551	G	A	5386.88	0	A|missense_variant|MODERATE|LIG1|LIG1|transcript|XM_023650012.1|protein_coding|5/28|c.332C>T|p.Pro111Leu|528/3124|332/2739|111/912||,A|missense_variant|MODERATE|LIG1|LIG1|transcript|XM_023650013.1|protein_coding|5/28|c.332C>T|p.Pro111Leu|528/3121|332/2736|111/911||,A|missense_variant|MODERATE|LIG1|LIG1|transcript|XM_023650014.1|protein_coding|5/25|c.332C>T|p.Pro111Leu|528/3725|332/2442|111/813||
chr10	18463584	G	A	286.47	0	A|missense_variant|MODERATE|LIG1|LIG1|transcript|XM_023650012.1|protein_coding|5/28|c.299C>T|p.Ala100Val|495/3124|299/2739|100/912||,A|missense_variant|MODERATE|LIG1|LIG1|transcript|XM_023650013.1|protein_coding|5/28|c.299C>T|p.Ala100Val|495/3121|299/2736|100/911||,A|missense_variant|MODERATE|LIG1|LIG1|transcript|XM_023650014.1|protein_coding|5/25|c.299C>T|p.Ala100Val|495/3725|299/2442|100/813||
chr10	18503104	T	G	514.09	0	G|missense_variant|MODERATE|ZSWIM9|ZSWIM9|transcript|XM_023650015.1|protein_coding|3/3|c.983T>G|p.Val328Gly|1923/4556|983/2820|328/939||,G|missense_variant|MODERATE|ZSWIM9|ZSWIM9|transcript|XM_023650016.1|protein_coding|4/4|c.932T>G|p.Val311Gly|1185/3818|932/2769|311/922||
chr10	18503107	A	C	169.12	0	C|missense_variant|MODERATE|ZSWIM9|ZSWIM9|transcript|XM_023650015.1|protein_coding|3/3|c.986A>C|p.Gln329Pro|1926/4556|986/2820|329/939||,C|missense_variant|MODERATE|ZSWIM9|ZSWIM9|transcript|XM_023650016.1|protein_coding|4/4|c.935A>C|p.Gln312Pro|1188/3818|935/2769|312/922||
chr10	18503122	A	C	210.62	0	C|missense_variant|MODERATE|ZSWIM9|ZSWIM9|transcript|XM_023650015.1|protein_coding|3/3|c.1001A>C|p.Gln334Pro|1941/4556|1001/2820|334/939||,C|missense_variant|MODERATE|ZSWIM9|ZSWIM9|transcript|XM_023650016.1|protein_coding|4/4|c.950A>C|p.Gln317Pro|1203/3818|950/2769|317/922||
chr10	18503128	T	G	206.26	0	G|missense_variant|MODERATE|ZSWIM9|ZSWIM9|transcript|XM_023650015.1|protein_coding|3/3|c.1007T>G|p.Leu336Arg|1947/4556|1007/2820|336/939||,G|missense_variant|MODERATE|ZSWIM9|ZSWIM9|transcript|XM_023650016.1|protein_coding|4/4|c.956T>G|p.Leu319Arg|1209/3818|956/2769|319/922||
chr10	18503262	G	A	231.48	0	A|missense_variant|MODERATE|ZSWIM9|ZSWIM9|transcript|XM_023650015.1|protein_coding|3/3|c.1141G>A|p.Ala381Thr|2081/4556|1141/2820|381/939||,A|missense_variant|MODERATE|ZSWIM9|ZSWIM9|transcript|XM_023650016.1|protein_coding|4/4|c.1090G>A|p.Ala364Thr|1343/3818|1090/2769|364/922||
chr10	18503577	C	G	3794.78	1	G|missense_variant|MODERATE|ZSWIM9|ZSWIM9|transcript|XM_023650015.1|protein_coding|3/3|c.1456C>G|p.Leu486Val|2396/4556|1456/2820|486/939||,G|missense_variant|MODERATE|ZSWIM9|ZSWIM9|transcript|XM_023650016.1|protein_coding|4/4|c.1405C>G|p.Leu469Val|1658/3818|1405/2769|469/922||
chr10	18503781	G	A	885.07	0	A|missense_variant|MODERATE|ZSWIM9|ZSWIM9|transcript|XM_023650015.1|protein_coding|3/3|c.1660G>A|p.Val554Ile|2600/4556|1660/2820|554/939||,A|missense_variant|MODERATE|ZSWIM9|ZSWIM9|transcript|XM_023650016.1|protein_coding|4/4|c.1609G>A|p.Val537Ile|1862/3818|1609/2769|537/922||
chr10	18503901	G	A	3512.3	1	A|missense_variant|MODERATE|ZSWIM9|ZSWIM9|transcript|XM_023650015.1|protein_coding|3/3|c.1780G>A|p.Ala594Thr|2720/4556|1780/2820|594/939||,A|missense_variant|MODERATE|ZSWIM9|ZSWIM9|transcript|XM_023650016.1|protein_coding|4/4|c.1729G>A|p.Ala577Thr|1982/3818|1729/2769|577/922||
chr10	18514567	T	G	1103.91	0	G|missense_variant|MODERATE|LOC102148671|LOC102148671|transcript|XM_023650017.1|protein_coding|2/4|c.77T>G|p.Leu26Arg|269/2766|77/1338|26/445||,G|missense_variant|MODERATE|LOC102148671|LOC102148671|transcript|XM_005596721.3|protein_coding|2/4|c.44T>G|p.Leu15Arg|4165/6662|44/1305|15/434||
chr10	18514690	G	A	1288.04	0	A|missense_variant|MODERATE|LOC102148671|LOC102148671|transcript|XM_023650017.1|protein_coding|2/4|c.200G>A|p.Cys67Tyr|392/2766|200/1338|67/445||,A|missense_variant|MODERATE|LOC102148671|LOC102148671|transcript|XM_005596721.3|protein_coding|2/4|c.167G>A|p.Cys56Tyr|4288/6662|167/1305|56/434||
chr10	18518444	G	A	556.92	0	A|missense_variant|MODERATE|LOC102148671|LOC102148671|transcript|XM_023650017.1|protein_coding|3/4|c.355G>A|p.Gly119Arg|547/2766|355/1338|119/445||,A|missense_variant|MODERATE|LOC102148671|LOC102148671|transcript|XM_005596721.3|protein_coding|3/4|c.322G>A|p.Gly108Arg|4443/6662|322/1305|108/434||
chr10	18518490	G	C	3287.72	1	C|missense_variant|MODERATE|LOC102148671|LOC102148671|transcript|XM_023650017.1|protein_coding|3/4|c.401G>C|p.Gly134Ala|593/2766|401/1338|134/445||,C|missense_variant|MODERATE|LOC102148671|LOC102148671|transcript|XM_005596721.3|protein_coding|3/4|c.368G>C|p.Gly123Ala|4489/6662|368/1305|123/434||
chr10	18518686	G	C	3452.78	1	C|missense_variant|MODERATE|LOC102148671|LOC102148671|transcript|XM_023650017.1|protein_coding|3/4|c.597G>C|p.Glu199Asp|789/2766|597/1338|199/445||,C|missense_variant|MODERATE|LOC102148671|LOC102148671|transcript|XM_005596721.3|protein_coding|3/4|c.564G>C|p.Glu188Asp|4685/6662|564/1305|188/434||
chr10	18520174	T	C	2883.22	0	C|missense_variant|MODERATE|LOC102148671|LOC102148671|transcript|XM_023650017.1|protein_coding|4/4|c.1090T>C|p.Tyr364His|1282/2766|1090/1338|364/445||,C|missense_variant|MODERATE|LOC102148671|LOC102148671|transcript|XM_005596721.3|protein_coding|4/4|c.1057T>C|p.Tyr353His|5178/6662|1057/1305|353/434||
chr10	18520271	T	C	5095.72	1	C|missense_variant|MODERATE|LOC102148671|LOC102148671|transcript|XM_023650017.1|protein_coding|4/4|c.1187T>C|p.Phe396Ser|1379/2766|1187/1338|396/445||,C|missense_variant|MODERATE|LOC102148671|LOC102148671|transcript|XM_005596721.3|protein_coding|4/4|c.1154T>C|p.Phe385Ser|5275/6662|1154/1305|385/434||
chr10	18520355	T	C	5677.28	1	C|missense_variant|MODERATE|LOC102148671|LOC102148671|transcript|XM_023650017.1|protein_coding|4/4|c.1271T>C|p.Val424Ala|1463/2766|1271/1338|424/445||,C|missense_variant|MODERATE|LOC102148671|LOC102148671|transcript|XM_005596721.3|protein_coding|4/4|c.1238T>C|p.Val413Ala|5359/6662|1238/1305|413/434||
chr10	18538016	T	A	1137.16	0	A|missense_variant|MODERATE|EQUCABV1R933|EQUCABV1R933|transcript|NM_001166851.1|protein_coding|1/1|c.350T>A|p.Ile117Lys|350/948|350/948|117/315||,A|missense_variant|MODERATE|EQUCABV1R933|EQUCABV1R933|transcript|XM_023649371.1|protein_coding|2/2|c.350T>A|p.Ile117Lys|1377/2225|350/948|117/315||
chr10	18538051	G	A	453.66	0	A|missense_variant|MODERATE|EQUCABV1R933|EQUCABV1R933|transcript|NM_001166851.1|protein_coding|1/1|c.385G>A|p.Val129Ile|385/948|385/948|129/315||,A|missense_variant|MODERATE|EQUCABV1R933|EQUCABV1R933|transcript|XM_023649371.1|protein_coding|2/2|c.385G>A|p.Val129Ile|1412/2225|385/948|129/315||
chr10	18538067	T	G	7241.01	1	G|missense_variant|MODERATE|EQUCABV1R933|EQUCABV1R933|transcript|NM_001166851.1|protein_coding|1/1|c.401T>G|p.Leu134Arg|401/948|401/948|134/315||,G|missense_variant|MODERATE|EQUCABV1R933|EQUCABV1R933|transcript|XM_023649371.1|protein_coding|2/2|c.401T>G|p.Leu134Arg|1428/2225|401/948|134/315||
chr10	18538081	A	G	305.46	0	G|missense_variant|MODERATE|EQUCABV1R933|EQUCABV1R933|transcript|NM_001166851.1|protein_coding|1/1|c.415A>G|p.Ile139Val|415/948|415/948|139/315||,G|missense_variant|MODERATE|EQUCABV1R933|EQUCABV1R933|transcript|XM_023649371.1|protein_coding|2/2|c.415A>G|p.Ile139Val|1442/2225|415/948|139/315||
chr10	18552814	G	A	96.47	0	A|missense_variant|MODERATE|EQUCABV1R934|EQUCABV1R934|transcript|XM_001488657.3|protein_coding|1/1|c.180G>A|p.Met60Ile|180/945|180/945|60/314||
chr10	18552815	T	C	1258.6	0	C|missense_variant|MODERATE|EQUCABV1R934|EQUCABV1R934|transcript|XM_001488657.3|protein_coding|1/1|c.181T>C|p.Phe61Leu|181/945|181/945|61/314||
chr10	18553268	T	C	1977.67	0	C|missense_variant|MODERATE|EQUCABV1R934|EQUCABV1R934|transcript|XM_001488657.3|protein_coding|1/1|c.634T>C|p.Cys212Arg|634/945|634/945|212/314||
chr10	18573052	G	A	2271.07	0	A|missense_variant|MODERATE|EQUCABV1R935|EQUCABV1R935|transcript|XM_001488671.3|protein_coding|1/1|c.116G>A|p.Arg39Gln|116/948|116/948|39/315||
chr10	18573139	T	C	879.92	0	C|missense_variant|MODERATE|EQUCABV1R935|EQUCABV1R935|transcript|XM_001488671.3|protein_coding|1/1|c.203T>C|p.Val68Ala|203/948|203/948|68/315||
chr10	18573187	C	T	357.02	0	T|missense_variant|MODERATE|EQUCABV1R935|EQUCABV1R935|transcript|XM_001488671.3|protein_coding|1/1|c.251C>T|p.Ala84Val|251/948|251/948|84/315||
chr10	18573550	T	C	4039.23	1	C|missense_variant|MODERATE|EQUCABV1R935|EQUCABV1R935|transcript|XM_001488671.3|protein_coding|1/1|c.614T>C|p.Val205Ala|614/948|614/948|205/315||
chr10	18573800	G	GA	1289.7	0	GA|frameshift_variant|HIGH|EQUCABV1R935|EQUCABV1R935|transcript|XM_001488671.3|protein_coding|1/1|c.869dupA|p.Asn290fs|870/948|870/948|290/315||INFO_REALIGN_3_PRIME
chr10	18588427	C	T	84.47	0	T|missense_variant|MODERATE|EQUCABV1R936|EQUCABV1R936|transcript|XM_001488689.5|protein_coding|1/1|c.277C>T|p.Arg93Trp|277/930|277/930|93/309||
chr10	18588466	T	C	1700.78	0	C|missense_variant|MODERATE|EQUCABV1R936|EQUCABV1R936|transcript|XM_001488689.5|protein_coding|1/1|c.316T>C|p.Phe106Leu|316/930|316/930|106/309||
chr10	18588611	A	G	230.47	0	G|missense_variant|MODERATE|EQUCABV1R936|EQUCABV1R936|transcript|XM_001488689.5|protein_coding|1/1|c.461A>G|p.Asn154Ser|461/930|461/930|154/309||
chr10	18588907	T	C	6823.18	1	C|missense_variant|MODERATE|EQUCABV1R936|EQUCABV1R936|transcript|XM_001488689.5|protein_coding|1/1|c.757T>C|p.Phe253Leu|757/930|757/930|253/309||
chr10	18588965	G	C	6667.96	1	C|missense_variant|MODERATE|EQUCABV1R936|EQUCABV1R936|transcript|XM_001488689.5|protein_coding|1/1|c.815G>C|p.Ser272Thr|815/930|815/930|272/309||
chr10	18589078	T	C	6587.05	1	C|stop_lost&splice_region_variant|HIGH|EQUCABV1R936|EQUCABV1R936|transcript|XM_001488689.5|protein_coding|1/1|c.928T>C|p.Ter310Argext*?|928/930|928/930|310/309||
chr10	18667255	G	A	339.01	0	A|missense_variant|MODERATE|ZNF114|ZNF114|transcript|XM_005596722.3|protein_coding|5/5|c.223G>A|p.Val75Met|435/1585|223/1224|75/407||,A|missense_variant|MODERATE|ZNF114|ZNF114|transcript|XM_023650023.1|protein_coding|4/4|c.223G>A|p.Val75Met|409/1559|223/1224|75/407||,A|missense_variant|MODERATE|ZNF114|ZNF114|transcript|XM_023650024.1|protein_coding|4/4|c.223G>A|p.Val75Met|668/1818|223/1224|75/407…
chr10	18667322	G	A	482.01	0	A|missense_variant|MODERATE|ZNF114|ZNF114|transcript|XM_005596722.3|protein_coding|5/5|c.290G>A|p.Arg97His|502/1585|290/1224|97/407||,A|missense_variant|MODERATE|ZNF114|ZNF114|transcript|XM_023650023.1|protein_coding|4/4|c.290G>A|p.Arg97His|476/1559|290/1224|97/407||,A|missense_variant|MODERATE|ZNF114|ZNF114|transcript|XM_023650024.1|protein_coding|4/4|c.290G>A|p.Arg97His|735/1818|290/1224|97/407…
chr10	18667412	G	A	2194.23	1	A|missense_variant|MODERATE|ZNF114|ZNF114|transcript|XM_005596722.3|protein_coding|5/5|c.380G>A|p.Arg127Gln|592/1585|380/1224|127/407||,A|missense_variant|MODERATE|ZNF114|ZNF114|transcript|XM_023650023.1|protein_coding|4/4|c.380G>A|p.Arg127Gln|566/1559|380/1224|127/407||,A|missense_variant|MODERATE|ZNF114|ZNF114|transcript|XM_023650024.1|protein_coding|4/4|c.380G>A|p.Arg127Gln|825/1818|380/1224|1…
chr10	18667591	T	C	1626.74	0	C|missense_variant|MODERATE|ZNF114|ZNF114|transcript|XM_005596722.3|protein_coding|5/5|c.559T>C|p.Cys187Arg|771/1585|559/1224|187/407||,C|missense_variant|MODERATE|ZNF114|ZNF114|transcript|XM_023650023.1|protein_coding|4/4|c.559T>C|p.Cys187Arg|745/1559|559/1224|187/407||,C|missense_variant|MODERATE|ZNF114|ZNF114|transcript|XM_023650024.1|protein_coding|4/4|c.559T>C|p.Cys187Arg|1004/1818|559/1224|…
chr10	18667682	G	A	260.46	0	A|missense_variant|MODERATE|ZNF114|ZNF114|transcript|XM_005596722.3|protein_coding|5/5|c.650G>A|p.Arg217His|862/1585|650/1224|217/407||,A|missense_variant|MODERATE|ZNF114|ZNF114|transcript|XM_023650023.1|protein_coding|4/4|c.650G>A|p.Arg217His|836/1559|650/1224|217/407||,A|missense_variant|MODERATE|ZNF114|ZNF114|transcript|XM_023650024.1|protein_coding|4/4|c.650G>A|p.Arg217His|1095/1818|650/1224|…
chr10	18677220	C	T	4521.96	1	T|missense_variant|MODERATE|CCDC114|CCDC114|transcript|XM_023650018.1|protein_coding|15/15|c.2269G>A|p.Asp757Asn|2284/2847|2269/2274|757/757||,T|missense_variant|MODERATE|CCDC114|CCDC114|transcript|XM_023650020.1|protein_coding|16/16|c.2125G>A|p.Asp709Asn|2281/2844|2125/2130|709/709||,T|missense_variant|MODERATE|CCDC114|CCDC114|transcript|XM_023650021.1|protein_coding|16/16|c.2122G>A|p.Asp708Asn|…
chr10	18677481	TGCTGGGGGGGCCAAAGGTCACGTGGTCTGCGCTGAA	T	591.06	0	T|conservative_inframe_deletion|MODERATE|CCDC114|CCDC114|transcript|XM_023650018.1|protein_coding|15/15|c.1972_2007delTTCAGCGCAGACCACGTGACCTTTGGCCCCCCCAGC|p.Phe658_Ser669del|2022/2847|1972/2274|658/757||,T|conservative_inframe_deletion|MODERATE|CCDC114|CCDC114|transcript|XM_023650020.1|protein_coding|16/16|c.1828_1863delTTCAGCGCAGACCACGTGACCTTTGGCCCCCCCAGC|p.Phe610_Ser621del|2019/2844|1828/2130|6…
chr10	18677516	A	G,*	5033.12	1,0	G|missense_variant|MODERATE|CCDC114|CCDC114|transcript|XM_023650018.1|protein_coding|15/15|c.1973T>C|p.Phe658Ser|1988/2847|1973/2274|658/757||,G|missense_variant|MODERATE|CCDC114|CCDC114|transcript|XM_023650020.1|protein_coding|16/16|c.1829T>C|p.Phe610Ser|1985/2844|1829/2130|610/709||,G|missense_variant|MODERATE|CCDC114|CCDC114|transcript|XM_023650021.1|protein_coding|16/16|c.1826T>C|p.Phe609Ser|…
chr10	18677564	C	T	337.51	0	T|missense_variant|MODERATE|CCDC114|CCDC114|transcript|XM_023650018.1|protein_coding|15/15|c.1925G>A|p.Arg642His|1940/2847|1925/2274|642/757||,T|missense_variant|MODERATE|CCDC114|CCDC114|transcript|XM_023650020.1|protein_coding|16/16|c.1781G>A|p.Arg594His|1937/2844|1781/2130|594/709||,T|missense_variant|MODERATE|CCDC114|CCDC114|transcript|XM_023650021.1|protein_coding|16/16|c.1778G>A|p.Arg593His|…
chr10	18677568	C	T	310.48	0	T|missense_variant|MODERATE|CCDC114|CCDC114|transcript|XM_023650018.1|protein_coding|15/15|c.1921G>A|p.Gly641Ser|1936/2847|1921/2274|641/757||,T|missense_variant|MODERATE|CCDC114|CCDC114|transcript|XM_023650020.1|protein_coding|16/16|c.1777G>A|p.Gly593Ser|1933/2844|1777/2130|593/709||,T|missense_variant|MODERATE|CCDC114|CCDC114|transcript|XM_023650021.1|protein_coding|16/16|c.1774G>A|p.Gly592Ser|…
chr10	18682897	A	G	6558.92	1	G|missense_variant|MODERATE|CCDC114|CCDC114|transcript|XM_023650018.1|protein_coding|8/15|c.962T>C|p.Leu321Pro|977/2847|962/2274|321/757||,G|missense_variant|MODERATE|CCDC114|CCDC114|transcript|XM_023650020.1|protein_coding|9/16|c.818T>C|p.Leu273Pro|974/2844|818/2130|273/709||,G|missense_variant|MODERATE|CCDC114|CCDC114|transcript|XM_023650021.1|protein_coding|9/16|c.815T>C|p.Leu272Pro|971/2841|8…
chr10	18682910	T	G	70.62	0	G|missense_variant|MODERATE|CCDC114|CCDC114|transcript|XM_023650018.1|protein_coding|8/15|c.949A>C|p.Asn317His|964/2847|949/2274|317/757||,G|missense_variant|MODERATE|CCDC114|CCDC114|transcript|XM_023650020.1|protein_coding|9/16|c.805A>C|p.Asn269His|961/2844|805/2130|269/709||,G|missense_variant|MODERATE|CCDC114|CCDC114|transcript|XM_023650021.1|protein_coding|9/16|c.802A>C|p.Asn268His|958/2841|8…
chr10	18686927	G	A	1921.73	0	A|missense_variant|MODERATE|CCDC114|CCDC114|transcript|XM_023650018.1|protein_coding|6/15|c.694C>T|p.Arg232Cys|709/2847|694/2274|232/757||,A|missense_variant|MODERATE|CCDC114|CCDC114|transcript|XM_023650020.1|protein_coding|7/16|c.550C>T|p.Arg184Cys|706/2844|550/2130|184/709||,A|missense_variant|MODERATE|CCDC114|CCDC114|transcript|XM_023650021.1|protein_coding|7/16|c.547C>T|p.Arg183Cys|703/2841|5…
chr10	18708048	G	T	3525.21	1	T|missense_variant&splice_region_variant|MODERATE|EMP3|EMP3|transcript|XM_001488495.6|protein_coding|5/5|c.325G>T|p.Val109Leu|681/953|325/492|109/163||,T|missense_variant&splice_region_variant|MODERATE|EMP3|EMP3|transcript|XM_005596365.3|protein_coding|5/5|c.325G>T|p.Val109Leu|744/1016|325/492|109/163||,T|upstream_gene_variant|MODIFIER|LOC111775231|LOC111775231|transcript|XR_002810735.1|pseudogen…
chr10	18716423	C	T	520.46	0	T|missense_variant|MODERATE|TMEM143|TMEM143|transcript|XM_005596366.3|protein_coding|6/8|c.859G>A|p.Val287Ile|985/2348|859/1380|287/459||,T|downstream_gene_variant|MODIFIER|LOC111775231|LOC111775231|transcript|XR_002810735.1|pseudogene||n.*2021C>T|||||2021|
chr10	18735608	A	G	2443.73	0	G|missense_variant|MODERATE|SYNGR4|SYNGR4|transcript|XM_023650025.1|protein_coding|3/5|c.377A>G|p.His126Arg|520/996|377/792|126/263||,G|missense_variant|MODERATE|SYNGR4|SYNGR4|transcript|XM_001488525.4|protein_coding|3/5|c.290A>G|p.His97Arg|488/964|290/705|97/234||,G|missense_variant|MODERATE|SYNGR4|SYNGR4|transcript|XM_023650030.1|protein_coding|3/5|c.290A>G|p.His97Arg|468/944|290/705|97/234||,G…
chr10	18735610	T	C	2206.22	0	C|missense_variant|MODERATE|SYNGR4|SYNGR4|transcript|XM_023650025.1|protein_coding|3/5|c.379T>C|p.Phe127Leu|522/996|379/792|127/263||,C|missense_variant|MODERATE|SYNGR4|SYNGR4|transcript|XM_001488525.4|protein_coding|3/5|c.292T>C|p.Phe98Leu|490/964|292/705|98/234||,C|missense_variant|MODERATE|SYNGR4|SYNGR4|transcript|XM_023650030.1|protein_coding|3/5|c.292T>C|p.Phe98Leu|470/944|292/705|98/234||,C…
chr10	18737085	C	A	1851.09	0	A|missense_variant|MODERATE|SYNGR4|SYNGR4|transcript|XM_023650025.1|protein_coding|5/5|c.706C>A|p.His236Asn|849/996|706/792|236/263||,A|missense_variant|MODERATE|SYNGR4|SYNGR4|transcript|XM_001488525.4|protein_coding|5/5|c.619C>A|p.His207Asn|817/964|619/705|207/234||,A|missense_variant|MODERATE|SYNGR4|SYNGR4|transcript|XM_023650030.1|protein_coding|5/5|c.619C>A|p.His207Asn|797/944|619/705|207/234…
chr10	18745964	T	C	7117.07	2	C|missense_variant|MODERATE|KDELR1|KDELR1|transcript|XM_001488542.5|protein_coding|3/5|c.202A>G|p.Ile68Val|409/1586|202/639|68/212||,C|upstream_gene_variant|MODIFIER|GRIN2D|GRIN2D|transcript|XM_023650032.1|protein_coding||c.-3922T>C|||||3240|
chr10	18782151	T	G	39.77	0	G|missense_variant|MODERATE|GRIN2D|GRIN2D|transcript|XM_023650032.1|protein_coding|14/14|c.3079T>G|p.Ser1027Ala|3761/4684|3079/4002|1027/1333||,G|missense_variant|MODERATE|GRIN2D|GRIN2D|transcript|XM_023650033.1|protein_coding|12/12|c.3079T>G|p.Ser1027Ala|3079/4146|3079/4002|1027/1333||,G|upstream_gene_variant|MODIFIER|GRWD1|GRWD1|transcript|XM_001488556.6|protein_coding||c.-3023T>G|||||2984|,G|d…
chr10	18782188	T	G	62.03	0	G|missense_variant|MODERATE|GRIN2D|GRIN2D|transcript|XM_023650032.1|protein_coding|14/14|c.3116T>G|p.Val1039Gly|3798/4684|3116/4002|1039/1333||,G|missense_variant|MODERATE|GRIN2D|GRIN2D|transcript|XM_023650033.1|protein_coding|12/12|c.3116T>G|p.Val1039Gly|3116/4146|3116/4002|1039/1333||,G|upstream_gene_variant|MODIFIER|GRWD1|GRWD1|transcript|XM_001488556.6|protein_coding||c.-2986T>G|||||2947|,G|d…
chr10	18782778	T	C	529.21	0	C|missense_variant|MODERATE|GRIN2D|GRIN2D|transcript|XM_023650032.1|protein_coding|14/14|c.3706T>C|p.Ser1236Pro|4388/4684|3706/4002|1236/1333||,C|missense_variant|MODERATE|GRIN2D|GRIN2D|transcript|XM_023650033.1|protein_coding|12/12|c.3706T>C|p.Ser1236Pro|3706/4146|3706/4002|1236/1333||,C|upstream_gene_variant|MODIFIER|GRWD1|GRWD1|transcript|XM_001488556.6|protein_coding||c.-2396T>C|||||2357|,C|d…
chr10	18788294	A	G	642.01	0	G|missense_variant|MODERATE|GRWD1|GRWD1|transcript|XM_001488556.6|protein_coding|5/7|c.781A>G|p.Thr261Ala|820/2076|781/1341|261/446||,G|upstream_gene_variant|MODIFIER|LOC111775233|LOC111775233|transcript|XR_002810737.1|pseudogene||n.-3154T>C|||||3154|,G|upstream_gene_variant|MODIFIER|KCNJ14|KCNJ14|transcript|XM_023650037.1|protein_coding||c.-3181A>G|||||2579|
chr10	18788585	G	A	583.39	0	A|missense_variant|MODERATE|GRWD1|GRWD1|transcript|XM_001488556.6|protein_coding|6/7|c.910G>A|p.Ala304Thr|949/2076|910/1341|304/446||,A|upstream_gene_variant|MODIFIER|LOC111775233|LOC111775233|transcript|XR_002810737.1|pseudogene||n.-3445C>T|||||3445|,A|upstream_gene_variant|MODIFIER|KCNJ14|KCNJ14|transcript|XM_023650037.1|protein_coding||c.-2890G>A|||||2288|
chr10	18789912	G	A	193.46	0	A|missense_variant|MODERATE|GRWD1|GRWD1|transcript|XM_001488556.6|protein_coding|7/7|c.1171G>A|p.Ala391Thr|1210/2076|1171/1341|391/446||,A|upstream_gene_variant|MODIFIER|LOC111775233|LOC111775233|transcript|XR_002810737.1|pseudogene||n.-4772C>T|||||4772|,A|upstream_gene_variant|MODIFIER|KCNJ14|KCNJ14|transcript|XM_023650037.1|protein_coding||c.-1563G>A|||||961|
chr10	18789943	T	C	8746.89	2	C|missense_variant|MODERATE|GRWD1|GRWD1|transcript|XM_001488556.6|protein_coding|7/7|c.1202T>C|p.Val401Ala|1241/2076|1202/1341|401/446||,C|upstream_gene_variant|MODIFIER|LOC111775233|LOC111775233|transcript|XR_002810737.1|pseudogene||n.-4803A>G|||||4803|,C|upstream_gene_variant|MODIFIER|KCNJ14|KCNJ14|transcript|XM_023650037.1|protein_coding||c.-1532T>C|||||930|
chr10	18808142	A	G	259.46	0	G|missense_variant|MODERATE|CYTH2|CYTH2|transcript|XM_023650035.1|protein_coding|8/12|c.817A>G|p.Asn273Asp|893/1529|817/1269|273/422||,G|missense_variant|MODERATE|CYTH2|CYTH2|transcript|XM_023650034.1|protein_coding|8/12|c.751A>G|p.Asn251Asp|937/1570|751/1200|251/399||,G|downstream_gene_variant|MODIFIER|KCNJ14|KCNJ14|transcript|XM_023650037.1|protein_coding||c.*5594A>G|||||1481|
chr10	18825735	ACGGCGGCGG	A	493.62	0	A|conservative_inframe_deletion|MODERATE|LMTK3|LMTK3|transcript|XM_023650031.1|protein_coding|11/15|c.3445_3453delCCGCCGCCG|p.Pro1149_Pro1151del|3702/6700|3445/4374|1149/1457||,A|upstream_gene_variant|MODIFIER|LOC111775232|LOC111775232|transcript|XR_002810736.1|pseudogene||n.-4099_-4091delCGGCGGCGG|||||4099|
chr10	18825987	C	T	727.91	0	T|missense_variant|MODERATE|LMTK3|LMTK3|transcript|XM_023650031.1|protein_coding|11/15|c.3202G>A|p.Gly1068Ser|3451/6700|3202/4374|1068/1457||,T|upstream_gene_variant|MODIFIER|LOC111775232|LOC111775232|transcript|XR_002810736.1|pseudogene||n.-3848C>T|||||3848|
chr10	18826011	C	A	814.39	0	A|missense_variant|MODERATE|LMTK3|LMTK3|transcript|XM_023650031.1|protein_coding|11/15|c.3178G>T|p.Gly1060Cys|3427/6700|3178/4374|1060/1457||,A|upstream_gene_variant|MODIFIER|LOC111775232|LOC111775232|transcript|XR_002810736.1|pseudogene||n.-3824C>A|||||3824|
chr10	18826418	G	A	1042.94	0	A|missense_variant|MODERATE|LMTK3|LMTK3|transcript|XM_023650031.1|protein_coding|11/15|c.2771C>T|p.Ala924Val|3020/6700|2771/4374|924/1457||,A|upstream_gene_variant|MODIFIER|LOC111775232|LOC111775232|transcript|XR_002810736.1|pseudogene||n.-3417G>A|||||3417|
chr10	18826704	C	G	135.43	0	G|missense_variant|MODERATE|LMTK3|LMTK3|transcript|XM_023650031.1|protein_coding|11/15|c.2485G>C|p.Asp829His|2734/6700|2485/4374|829/1457||,G|upstream_gene_variant|MODIFIER|LOC111775232|LOC111775232|transcript|XR_002810736.1|pseudogene||n.-3131C>G|||||3131|
chr10	18826713	C	G	48.88	0	G|missense_variant|MODERATE|LMTK3|LMTK3|transcript|XM_023650031.1|protein_coding|11/15|c.2476G>C|p.Glu826Gln|2725/6700|2476/4374|826/1457||,G|upstream_gene_variant|MODIFIER|LOC111775232|LOC111775232|transcript|XR_002810736.1|pseudogene||n.-3122C>G|||||3122|
chr10	18826933	GGA	G	101.44	0	G|frameshift_variant|HIGH|LMTK3|LMTK3|transcript|XM_023650031.1|protein_coding|11/15|c.2254_2255delTC|p.Ser752fs|2504/6700|2254/4374|752/1457||,G|upstream_gene_variant|MODIFIER|LOC111775232|LOC111775232|transcript|XR_002810736.1|pseudogene||n.-2901_-2900delGA|||||2901|
chr10	18827677	C	CG	65.52	0	CG|frameshift_variant|HIGH|LMTK3|LMTK3|transcript|XM_023650031.1|protein_coding|11/15|c.1511dupC|p.Ala505fs|1760/6700|1511/4374|504/1457||,CG|upstream_gene_variant|MODIFIER|LOC111775232|LOC111775232|transcript|XR_002810736.1|pseudogene||n.-2158_-2157insG|||||2157|
chr10	18827688	A	C	80.02	0	C|missense_variant|MODERATE|LMTK3|LMTK3|transcript|XM_023650031.1|protein_coding|11/15|c.1501T>G|p.Ser501Ala|1750/6700|1501/4374|501/1457||,C|upstream_gene_variant|MODIFIER|LOC111775232|LOC111775232|transcript|XR_002810736.1|pseudogene||n.-2147A>C|||||2147|
chr10	18829323	T	G	62.31	0	G|missense_variant&splice_region_variant|MODERATE|LMTK3|LMTK3|transcript|XM_023650031.1|protein_coding|8/15|c.878A>C|p.Lys293Thr|1127/6700|878/4374|293/1457||,G|upstream_gene_variant|MODIFIER|LOC111775232|LOC111775232|transcript|XR_002810736.1|pseudogene||n.-512T>G|||||512|
chr10	18830089	A	T	33.48	0	T|missense_variant|MODERATE|LMTK3|LMTK3|transcript|XM_023650031.1|protein_coding|7/15|c.653T>A|p.Leu218Gln|902/6700|653/4374|218/1457||,T|intron_variant|MODIFIER|LOC111775232|LOC111775232|transcript|XR_002810736.1|pseudogene|1/3|n.244+11A>T||||||
chr10	18830098	T	G	40.51	0	G|splice_acceptor_variant&intron_variant|HIGH|LMTK3|LMTK3|transcript|XM_023650031.1|protein_coding|6/14|c.646-2A>C||||||,G|intron_variant|MODIFIER|LOC111775232|LOC111775232|transcript|XR_002810736.1|pseudogene|1/3|n.244+20T>G||||||
[truncated: 51,305 more rows]
